# Supplementary material for: Serum N-glycan profiles differ for various breast cancer subtypes
Source: Glycoconj J. 2021 Apr 20;38(3):387–95. doi: 10.1007/s10719-021-10001-3 (PMC8116229; doi:10.1007/s10719-021-10001-3)
Supplement: Supplementary file 1 — (XLSX 4.75 MB) [file 10719_2021_10001_MOESM1_ESM.xlsx]

## Sheet: Cancer vs. Control
PatientID	histology_1.Ductal_2.lobular_3.other	histology	ER_status1pos2neg	ER-status	PR_status_1	PR-status	Her2Neu_1	Her2-status	Stage	H4N2	H3N3	H5N2	H3N3F1	H4N3	H3N4	H3N3L1	H6N2	H4N3F1	H3N3E1	H5N3	H3N4F1	H4N4	H3N5	H4N3L1	H7N2	H3N3F1E1	H4N3E1	H6N3	H4N4F1	H5N4	H3N5F1	H3N3F2L1	H4N5	H5N3L1	H8N2	H4N3F1E1	H4N4L1	H5N3E1	H5N4F1	H4N4E1	H4N5F1	H4N3F2L1	H5N5	H9N2	H5N4L1	H6N3E1	H5N4F2	H4N4F1E1	H5N4E1
3343	1	Ductal	1	Positive	1	Positive	2	Negative	1	0.000183659	0.000257346	0.000910655	0.000433143	0.000859848	0.000258536	0.000454404	0.00242663	0.000621258	0.00474426	0.000282881	0.00353794	0.00107548	0.000207689	0.00109286	0.00142476	0.000503614	0.0114009	0.000727283	0.0159897	0.00297465	0.0013482	0.000783393	0.0011086	0.000511638	0.00241867	0.000972894	0.000477373	0.00202641	0.0192387	0.00278256	0.00366134	0.000940445	0.000558719	0.00376948	0.0048473	0.000902116	0.000223321	0.00182495	0.0725208
836	1	Ductal	2	Negative	2	Negative	2	Negative	2	0.000281146	0.000232807	0.00104713	0.000741037	0.00092525	0.000130091	0.000573382	0.00227024	0.00126552	0.00490228	0.000349063	0.00638238	0.000807984	9.14e-05	0.00106567	0.00159277	0.000750003	0.0101478	0.000934674	0.0347446	0.00272175	0.00200271	0.000635658	0.000914083	0.000475737	0.00331894	0.00206602	0.00028763	0.00196137	0.0407717	0.00198882	0.00714426	0.00110654	0.000471881	0.00417534	0.00525869	0.000883994	0.000221067	0.00315469	0.0529829
433	1	Ductal	1	Positive	1	Positive	2	Negative	1	0.000197741	0.000194125	0.000577554	0.000322453	0.000742972	9.2e-05	0.000510465	0.00111226	0.000502962	0.00509205	0.000270411	0.00258689	0.000372219	8.82e-05	0.000966605	0.000804424	0.000609211	0.0102501	0.000424326	0.00920878	0.00147774	0.000975416	0.00057589	0.000396711	0.0004725	0.00148347	0.00104444	0.000260654	0.00157223	0.00887243	0.00208248	0.00201422	0.000894523	0.000208304	0.0017298	0.00460355	0.000653586	0.000106435	0.00157076	0.0545385
2203	10	Other	NA	Missing	NA	Missing	0	Missing	0	0.000288137	0.000198462	0.0011612	0.000402206	0.000718407	7.67e-05	0.00059149	0.00269781	0.000729016	0.0053278	0.000395967	0.00197089	0.000491166	0.000113226	0.000892491	0.00160534	0.000564399	0.0107511	0.000350851	0.0154845	0.00165767	0.000685753	0.000529664	0.000481777	0.000350853	0.00288852	0.00160082	0.000337223	0.00163855	0.0186011	0.00190276	0.00309669	0.000828307	0.000293507	0.00229659	0.00442218	0.000697744	0.000177647	0.00241102	0.0458745
925	1	Ductal	1	Positive	2	Negative	2	Negative	1	0.000303351	0.000235677	0.00105649	0.000580936	0.000927861	0.000137499	0.000456294	0.00200335	0.000855477	0.00595028	0.000344748	0.00571805	0.000459707	0.000145326	0.000859636	0.00136237	0.000652627	0.0126525	0.0007138	0.0204226	0.00194828	0.00220441	0.00068125	0.000630872	0.000512344	0.00291138	0.00163301	0.000144546	0.00165715	0.016784	0.00192163	0.00425997	0.00117525	0.000412623	0.00413873	0.00483928	0.000644284	0.000219511	0.00217018	0.044225
1592	5	Other	2	Negative	2	Negative	2	Negative	2	0.000154269	0.000167639	0.000614888	0.000360297	0.00062583	6.86e-05	0.000419488	0.00113569	0.000688482	0.00423998	0.000234961	0.00262378	0.00040165	5.39e-05	0.000779913	0.000830581	0.000475693	0.0096203	0.000413321	0.0139442	0.0016231	0.000862931	0.000440553	0.000303162	0.000379801	0.00152369	0.00123139	0.000241143	0.00132197	0.0196539	0.00176814	0.00216365	0.000654453	0.000198758	0.00230712	0.00401292	0.000519042	0.000119308	0.00162795	0.0546556
3273	5	Other	1	Positive	2	Negative	2	Negative	2	0.00027244	0.000260273	0.00104241	0.000710001	0.00099059	0.000199489	0.000460767	0.00223844	0.00103183	0.00563797	0.000324455	0.00677303	0.000846903	0.000172553	0.000873785	0.00124038	0.000711876	0.0139899	0.000843102	0.0262166	0.0029126	0.00170997	0.000828287	0.000873949	0.000545859	0.00225047	0.00189691	0.000181388	0.00235747	0.0242177	0.00242947	0.00443002	0.00137302	0.00063127	0.00294481	0.00491249	0.000875706	0.000199395	0.00347487	0.0579186
1180	2	Lobular	1	Positive	1	Positive	2	Negative	2	0.000249113	0.000221814	0.000815047	0.000390424	0.000840996	7.56e-05	0.00046428	0.0014301	0.000753701	0.00550896	0.000354088	0.0021257	0.000568261	9.6e-05	0.000911561	0.00112241	0.000465894	0.0119509	0.00034031	0.0148384	0.00212848	0.00109481	0.000650927	0.000762122	0.000454414	0.00221269	0.000933299	0.000273233	0.00172737	0.0225256	0.00230484	0.00468201	0.000979742	0.000426232	0.00320234	0.00490084	0.000705073	0.00015948	0.00216856	0.0615988
438	1	Ductal	2	Negative	2	Negative	2	Negative	2	0.000362565	0.000253583	0.00113502	0.000538389	0.00117335	9.92e-05	0.000575114	0.00208492	0.00101012	0.00585225	0.000539145	0.00261781	0.000577253	0.000119572	0.0011329	0.00118637	0.00051972	0.0135795	0.00045164	0.0209946	0.00257058	0.00126678	0.000729015	0.000564633	0.000679787	0.00256399	0.00138173	0.00020048	0.00222985	0.0272685	0.00229934	0.0042812	0.00135816	0.00047553	0.0035571	0.00585531	0.000738185	0.000157391	0.00216041	0.0699883
444	1	Ductal	1	Positive	1	Positive	2	Negative	2	0.000427467	0.000334355	0.00151343	0.000945499	0.00109131	0.000446468	0.000588298	0.00385986	0.00101856	0.00614793	0.000339875	0.015799	0.000877937	0.00041011	0.00103743	0.00230958	0.000841677	0.0133968	0.00187527	0.0285943	0.00263523	0.00602314	0.00104219	0.00146238	0.000559595	0.00487385	0.00158814	0.000132718	0.0026732	0.0177126	0.00201466	0.00727649	0.00206346	0.000733345	0.00711488	0.00552707	0.00134152	0.000261589	0.00265848	0.0327389
2874	1	Ductal	2	Negative	2	Negative	2	Negative	2	0.000318126	0.000221069	0.000843029	0.000533184	0.00101343	0.000112784	0.00055262	0.00155915	0.000921877	0.00581513	0.000412584	0.00291953	0.000664482	8.63e-05	0.000970362	0.00102332	0.000718908	0.012797	0.000402612	0.0225725	0.00240269	0.00102624	0.000799032	0.000680288	0.000381462	0.0022003	0.00142904	0.000228765	0.00180707	0.0280183	0.0023482	0.00372122	0.00112664	0.000374318	0.00308775	0.00491931	0.000738957	0.00015683	0.00190879	0.0519721
3036	1	Ductal	2	Negative	2	Negative	2	Negative	2	0.000244783	0.000231072	0.000705808	0.000613805	0.000822554	9.67e-05	0.000479004	0.00148339	0.000807001	0.00504555	0.000309908	0.00570302	0.000467597	9.88e-05	0.00079483	0.000803031	0.000578828	0.0108515	0.000639524	0.023809	0.00203363	0.00153138	0.00048283	0.000386224	0.000382454	0.00177812	0.00148317	0.000264438	0.0014729	0.0217321	0.00186753	0.00306813	0.000989539	0.000323722	0.00272461	0.00455463	0.000494694	0.000189934	0.0022022	0.0634968
A01	1	Ductal	1	Positive	1	Positive	2	Negative	2	0.000230068	0.000177822	0.000739052	0.000348364	0.000795043	7.7e-05	0.000463489	0.00162169	0.000525965	0.00519436	0.000355018	0.00247829	0.000375437	8.47e-05	0.000936196	0.00101563	0.000436785	0.0130996	0.000397833	0.0054967	0.00178768	0.00155131	0.000713461	0.000503037	0.000523894	0.00234132	0.000955783	0.00027404	0.00162009	0.00799574	0.00186272	0.00289182	0.00101076	0.000290906	0.00317195	0.00471101	0.000514684	0.000189294	0.00104289	0.0517165
1831	2	Lobular	1	Positive	2	Negative	2	Negative	2	0.00016212	0.000169095	0.000546038	0.000346629	0.000593314	7.84e-05	0.000351199	0.00124088	0.00058329	0.00462092	0.000287714	0.00306974	0.000438886	8.16e-05	0.00068355	0.000827932	0.000493032	0.00959923	0.000420106	0.0106695	0.0014869	0.00127	0.000476056	0.0004533	0.000362539	0.0016874	0.00103462	0.000190989	0.00108906	0.0123146	0.00180988	0.00266582	0.000719791	0.000243617	0.00218669	0.00357255	0.000437529	6.15e-05	0.00177027	0.0373391
2304	1	Ductal	1	Positive	1	Positive	2	Negative	2	0.000329576	0.000215538	0.00111206	0.00067993	0.000956307	0.000135417	0.000468805	0.00250295	0.0012491	0.00501891	0.000463415	0.00399898	0.000971851	0.000107024	0.000837228	0.00140716	0.000451884	0.0116145	0.000576501	0.0305288	0.00364275	0.001733	0.000752268	0.00114998	0.000502676	0.00277551	0.00131043	0.000214922	0.0016848	0.050006	0.00190961	0.00817167	0.00121087	0.000569557	0.00307983	0.0046785	0.000643855	0.000223313	0.00176658	0.0553193
2093	2	Lobular	1	Positive	2	Negative	2	Negative	3	0.000454574	0.000193737	0.000871924	0.000646887	0.000915891	8.78e-05	0.000643467	0.0016832	0.000896614	0.006597	0.000489227	0.00316264	0.000450051	0.000108738	0.000709776	0.00115839	0.000694601	0.0104161	0.000341404	0.0258558	0.00180624	0.00114978	0.000707162	0.000839476	0.000424706	0.00192597	0.00156207	0.000298313	0.00184871	0.03263	0.00182181	0.00423925	0.00116932	0.000378584	0.00219665	0.00475722	0.000817052	0.000151373	0.00314399	0.0427211
1373	1	Ductal	1	Positive	2	Negative	2	Negative	2	0.000259116	0.000247205	0.000761203	0.000618996	0.000863268	0.000115531	0.000520547	0.00157283	0.000843062	0.00579687	0.000268229	0.00586637	0.000541525	0.000128307	0.000923356	0.00124327	0.000582244	0.011735	0.000802591	0.0183898	0.00209598	0.00199006	0.000689658	0.000747291	0.000500322	0.00264561	0.00139608	0.000277179	0.00151116	0.0173964	0.00203908	0.00488499	0.00135364	0.00048724	0.00325626	0.00563269	0.000592362	0.000173101	0.00240302	0.0560753
2578	1	Ductal	1	Positive	1	Positive	2	Negative	2	0.00033021	0.000162912	0.00090403	0.000455601	0.000801268	7.33e-05	0.000535161	0.0017366	0.000969444	0.00569447	0.000423635	0.00165405	0.000521529	7.36e-05	0.000857745	0.00132004	0.000663651	0.0101554	0.000311239	0.0164369	0.0022725	0.000772221	0.000675278	0.000545011	0.00043581	0.00239482	0.00183339	0.000166137	0.00174261	0.0357181	0.00173571	0.00272417	0.00107887	0.000379899	0.00260309	0.00494441	0.000660683	0.000121108	0.00232079	0.0505927
234	1	Ductal	2	Negative	2	Negative	1	Positive	3	0.000321518	0.000200624	0.000754804	0.000615183	0.000875006	6.6e-05	0.000570702	0.00114991	0.00106871	0.00627184	0.000482869	0.00233852	0.000459052	8.34e-05	0.000942763	0.00100909	0.000729774	0.0121446	0.000357863	0.0226416	0.00196113	0.000933366	0.000686217	0.000563515	0.000561806	0.00194893	0.00193769	0.000179851	0.00182675	0.037687	0.00233111	0.00434494	0.00119329	0.000478351	0.00201976	0.00524948	0.000607387	0.000183502	0.00359151	0.0560158
537	10	Other	NA	Missing	NA	Missing	0	Missing	0	0.000251686	0.000244247	0.000761463	0.000472941	0.00095142	7.24e-05	0.000667091	0.00150107	0.000797438	0.00560295	0.00037538	0.0024915	0.000507531	7.13e-05	0.00110442	0.00116753	0.000519096	0.011568	0.000354576	0.0158859	0.00227259	0.000942263	0.000579665	0.000535504	0.000533251	0.00204022	0.00117621	0.000361322	0.00147556	0.0214783	0.00220316	0.0031856	0.000927113	0.000326206	0.00248202	0.00591492	0.00047277	0.000160933	0.00181391	0.0658662
1603	10	Other	NA	Missing	NA	Missing	0	Missing	0	0.000248398	0.000219866	0.000706401	0.000439725	0.000760106	0.000107605	0.000452105	0.00137582	0.000694179	0.00526407	0.000237854	0.00354407	0.000564375	7.97e-05	0.000781645	0.000840687	0.000616438	0.0114506	0.000454266	0.0170739	0.00165726	0.00106123	0.000631161	0.000548189	0.00044646	0.00181401	0.00125299	0.000251972	0.00140318	0.0123959	0.00200955	0.00330501	0.000882244	0.000299275	0.00223402	0.0045342	0.000425714	0.000153637	0.00208704	0.0500267
362	1	Ductal	1	Positive	1	Positive	2	Negative	2	0.000288286	0.000247824	0.000916389	0.000580213	0.00104239	8.93e-05	0.000442441	0.00181899	0.000892412	0.00670672	0.000445347	0.00407709	0.000574392	0.000116406	0.000860402	0.00148429	0.000604555	0.015025	0.000547788	0.0176977	0.00291581	0.0012168	0.000744999	0.000658208	0.000569862	0.00287485	0.00161255	0.000191208	0.00184536	0.0220476	0.00247359	0.00343738	0.00113777	0.000420226	0.00350413	0.00502271	0.000549941	0.000242684	0.00246281	0.0788883
3339	1	Ductal	1	Positive	2	Negative	2	Negative	1	0.000396133	0.000234763	0.000887318	0.000422623	0.00102747	8.97e-05	0.00063319	0.0018635	0.000682069	0.00666326	0.000428535	0.00203044	0.000483183	9.1e-05	0.000991945	0.00133864	0.000667482	0.0123203	0.000341997	0.0127032	0.00229633	0.000875033	0.000794121	0.00063855	0.000472115	0.00261439	0.0014463	0.000279499	0.001615	0.0177043	0.00198056	0.00289381	0.00111596	0.000381327	0.00359127	0.00490277	0.000610825	0.000196648	0.00145334	0.0563873
3207	1	Ductal	2	Negative	2	Negative	2	Negative	1	0.000240594	0.000169423	0.000628161	0.00031599	0.000658761	6.56e-05	0.000479886	0.00143961	0.000450507	0.00523414	0.000254944	0.00200772	0.000327732	7.51e-05	0.000865324	0.00106283	0.000537803	0.010876	0.000311481	0.00833229	0.00127138	0.00097741	0.000592584	0.000396406	0.000353821	0.00209179	0.0012354	0.000180794	0.00148048	0.00909471	0.00187335	0.001983	0.000952701	0.000272719	0.00281903	0.00454425	0.000590539	0.000125919	0.00170318	0.0461005
230	1	Ductal	1	Positive	2	Negative	1	Positive	3	0.000206523	0.000220426	0.000713726	0.000493571	0.000861623	0.000125386	0.000479034	0.00136775	0.000777997	0.00494471	0.000262809	0.00304336	0.000732132	0.000117571	0.000964649	0.00112238	0.000578679	0.0115174	0.00042328	0.019312	0.00231407	0.0014466	0.000676304	0.000756527	0.000493711	0.00213224	0.00155655	0.000234304	0.00158296	0.0229323	0.00207132	0.00552802	0.00108392	0.000483438	0.00272184	0.00531032	0.000568537	0.000181964	0.00204571	0.0466957
3771	1	Ductal	1	Positive	1	Positive	2	Negative	1	0.000387692	0.000232771	0.000774744	0.000648388	0.000884905	0.000107719	0.000589206	0.00185447	0.00080292	0.00645674	0.00032922	0.00410115	0.000564377	0.000132327	0.000847637	0.00114495	0.000711112	0.0117445	0.00047409	0.0230077	0.00205259	0.00149836	0.000836838	0.000667484	0.000486045	0.0022893	0.00150173	0.000183692	0.00166033	0.0186176	0.00189372	0.00441845	0.00141985	0.000445285	0.00298885	0.00485441	0.000491832	0.000238712	0.00268369	0.0464287
2033	10	Other	NA	Missing	NA	Missing	0	Missing	0	0.000405091	0.000531656	0.000854665	0.000740344	0.00141972	0.000312653	0.000460197	0.00199778	0.000818069	0.00582591	0.000497461	0.00570886	0.00141362	0.000255954	0.000820932	0.00179458	0.000849988	0.0106868	0.000482083	0.0280407	0.00305501	0.00138777	0.000896322	0.000946379	0.000325859	0.00161493	0.00125922	0.000587407	0.00128095	0.0269874	0.00346082	0.00607992	0.000698044	0.00036688	0.00231963	0.00328033	0.000274875	7.19e-05	0.00240334	0.0803513
492	10	Other	NA	Missing	NA	Missing	0	Missing	0	0.00013431	0.00012092	0.000338337	0.000206289	0.000450275	4.22e-05	0.00042728	0.000802983	0.000359874	0.00412922	0.000185766	0.00109664	0.000236958	4.98e-05	0.000769423	0.000571408	0.000388558	0.00848196	0.000180266	0.00535968	0.000828827	0.000702174	0.000446297	0.000272035	0.000237707	0.0010163	0.000955024	0.000241877	0.0008325	0.00686565	0.00133381	0.00186373	0.000588899	0.000115836	0.00120528	0.00357723	0.00029588	7.95e-05	0.00103787	0.0281031
328	10	Other	NA	Missing	NA	Missing	0	Missing	0	0.000220428	0.00019016	0.000769604	0.000485506	0.000769029	8.87e-05	0.000449409	0.00127557	0.000907688	0.00543948	0.000331106	0.00275388	0.000526809	9.59e-05	0.000865938	0.000962371	0.000680329	0.010849	0.000411786	0.0168156	0.00207783	0.00155586	0.000580368	0.000773764	0.000413175	0.00167019	0.00188902	0.000186156	0.00132728	0.0245168	0.00181246	0.0053743	0.000965829	0.000442244	0.00170385	0.00407832	0.000455366	0.000105281	0.00270532	0.0459225
3696	1	Ductal	1	Positive	1	Positive	2	Negative	1	0.000290704	0.000234617	0.00104851	0.000645886	0.000939375	0.000174487	0.000499567	0.00214548	0.00120923	0.00500946	0.000481798	0.00408257	0.00104447	0.000156173	0.00087775	0.00150331	0.000649286	0.0106608	0.00061135	0.0263997	0.00287797	0.00132768	0.000776611	0.00131628	0.000485256	0.00260524	0.00178332	0.000248593	0.00179137	0.0361297	0.00211604	0.00452526	0.00124182	0.000719265	0.00286309	0.00478186	0.000743763	0.000178903	0.00236994	0.060053
563	1	Ductal	1	Positive	1	Positive	2	Negative	1	0.000241989	0.000251388	0.000888063	0.000548034	0.000849469	0.000182598	0.000461012	0.00207205	0.000773884	0.00474926	0.000286085	0.00521758	0.000899604	0.000223709	0.000904016	0.00116002	0.000588383	0.0105283	0.000765633	0.0256469	0.00271508	0.00168339	0.000830384	0.00125325	0.000454004	0.00234327	0.00110348	0.000359151	0.00178622	0.0224229	0.00230958	0.00546304	0.00123384	0.000639944	0.00329986	0.00495222	0.00084493	0.000188231	0.00264472	0.0642489
871	1	Ductal	1	Positive	1	Positive	2	Negative	1	0.000354575	0.000258605	0.00101043	0.000801198	0.00141997	0.00013854	0.000481262	0.00175497	0.00188744	0.00560922	0.000633163	0.00187257	0.00137639	0.000132384	0.00100649	0.0012541	0.00066834	0.0127618	0.000322324	0.0388784	0.00430943	0.00106473	0.00108204	0.00201957	0.000657869	0.0027331	0.00168688	0.000220388	0.00221852	0.083765	0.00225965	0.0121394	0.00178651	0.00158282	0.00393733	0.00534853	0.000703041	0.0002283	0.00243712	0.0599903
3380	10	Other	NA	Missing	NA	Missing	0	Missing	0	0.000256363	0.000162397	0.000609096	0.000238899	0.00062736	5.86e-05	0.000478513	0.00127014	0.000304152	0.0056958	0.000255505	0.00181985	0.000264232	5.97e-05	0.000727847	0.000899375	0.000487247	0.00988279	0.000271666	0.0047478	0.00123139	0.00111641	0.000508831	0.000212853	0.000388438	0.00173989	0.000995314	0.000200993	0.00126919	0.00594038	0.00161599	0.00158067	0.000805547	0.000178234	0.00235208	0.00411646	0.000407584	0.000102135	0.00116645	0.043339
3968	1	Ductal	1	Positive	1	Positive	2	Negative	1	0.000369379	0.000201018	0.000855986	0.000535087	0.00082373	9.14e-05	0.000529784	0.00199414	0.00077784	0.00636401	0.000402624	0.00449228	0.000391491	0.000163864	0.000755819	0.0012579	0.000692829	0.0109218	0.000537083	0.0209041	0.00172842	0.00139387	0.0007128	0.000737795	0.000373851	0.00248936	0.00144788	0.000171858	0.00151899	0.0158712	0.00170462	0.00351476	0.00122718	0.000443548	0.0031313	0.00481499	0.000554397	0.000180853	0.0025043	0.0483931
249	10	Other	NA	Missing	NA	Missing	0	Missing	0	0.000220241	0.000174319	0.000653053	0.000504331	0.000660595	6.96e-05	0.000364578	0.00141025	0.000721573	0.00531231	0.000332423	0.00437663	0.0003979	6.99e-05	0.000629421	0.000930779	0.000613494	0.0113441	0.000499713	0.0233316	0.00170316	0.00127867	0.000444823	0.000388545	0.000326452	0.00166615	0.00132779	0.000189143	0.00151085	0.0244598	0.00194588	0.00378445	0.000869335	0.000287693	0.00210029	0.00396322	0.000639708	0.00010551	0.00229448	0.0493516
2171	10	Other	NA	Missing	NA	Missing	0	Missing	0	0.000298381	0.000192597	0.000666003	0.000495684	0.000732722	6.02e-05	0.000511665	0.00130546	0.000678017	0.00647971	0.000294652	0.00289233	0.00033941	8.08e-05	0.000788653	0.000925267	0.000643443	0.0115966	0.000333824	0.0168272	0.00151672	0.000896309	0.000655435	0.000332532	0.000392405	0.00173301	0.00145851	0.000201053	0.00129036	0.0170824	0.00180505	0.00292874	0.00108318	0.00029284	0.0019584	0.0048296	0.000322247	0.000138685	0.00241727	0.0451394
601	1	Ductal	1	Positive	2	Negative	2	Negative	1	0.000199622	0.000174866	0.000670088	0.000391601	0.000669525	7.71e-05	0.000391565	0.00106136	0.000571165	0.00465882	0.000291834	0.00313459	0.000426899	9.57e-05	0.000799368	0.000915466	0.000453858	0.0111364	0.000454828	0.0137945	0.00159316	0.00122352	0.000599537	0.000503554	0.000419469	0.00179544	0.00125694	0.000178611	0.00145435	0.0126967	0.00178276	0.00352916	0.000988729	0.00034217	0.00210785	0.00421238	0.000405771	0.000140069	0.00173531	0.0479785
232	1	Ductal	1	Positive	1	Positive	2	Negative	1	0.000235351	0.000160221	0.000735535	0.000462413	0.000647101	5.65e-05	0.000351932	0.00165614	0.000806376	0.00454012	0.000379583	0.00196845	0.000394814	6.22e-05	0.00065692	0.0010711	0.000497417	0.00966578	0.000348452	0.0219118	0.00159771	0.000789182	0.000516398	0.000532238	0.000400448	0.00237986	0.00135636	0.000157682	0.00232293	0.0324803	0.00149228	0.00425507	0.000824336	0.000332915	0.00297979	0.00380845	0.000980115	0.000154339	0.00181824	0.0432912
3557	2	Lobular	1	Positive	1	Positive	2	Negative	1	0.000381687	0.000231992	0.000923393	0.000744254	0.000919979	0.000161569	0.000503784	0.00190783	0.00111853	0.00574016	0.000465021	0.00723865	0.000498643	0.000177043	0.000681944	0.00147274	0.000892079	0.00895632	0.000621704	0.0267298	0.00170208	0.00187408	0.000666104	0.00106755	0.000342659	0.00264679	0.00191739	0.00013014	0.00166514	0.0314315	0.00159382	0.00450544	0.00121494	0.000411963	0.00263874	0.00383154	0.000740718	0.000154216	0.00393859	0.0385096
436	2	Lobular	1	Positive	1	Positive	2	Negative	1	0.000225167	0.000201012	0.000857215	0.000460543	0.000750219	0.000101851	0.000356269	0.00220906	0.000684322	0.00487954	0.000265712	0.00554174	0.000495863	0.00010234	0.000734393	0.0014005	0.000607815	0.0111864	0.000622813	0.0158971	0.00208067	0.00162124	0.00057783	0.000586246	0.000395357	0.00228453	0.00160384	0.000199581	0.00151918	0.0129549	0.00188639	0.00332514	0.00108383	0.000415269	0.00292771	0.00433109	0.00048185	0.000184087	0.00237982	0.0557561
2632	2	Lobular	1	Positive	1	Positive	2	Negative	2	0.000184907	0.000179513	0.000667295	0.000401345	0.000700052	0.000141692	0.000303279	0.00140263	0.000591174	0.00378281	0.000209768	0.00309315	0.000752853	0.000175187	0.000641484	0.000914454	0.000469424	0.0087995	0.000387337	0.0180777	0.0019892	0.00170703	0.00071073	0.00112402	0.000292014	0.00189694	0.00106402	0.000199039	0.00152564	0.0186277	0.00186823	0.00659125	0.00113186	0.000556985	0.00269929	0.00388876	0.00067236	0.000143138	0.00207179	0.0577973
439	1	Ductal	1	Positive	1	Positive	0	Missing	2	0.00019298	0.000166375	0.000748515	0.000473023	0.000717636	8.57e-05	0.000407396	0.00136264	0.000761733	0.00491198	0.000383717	0.00445904	0.000478057	8.66e-05	0.000863612	0.00121468	0.000576917	0.0110863	0.000551029	0.0180556	0.00210473	0.0013276	0.00054135	0.00054375	0.000494013	0.00236816	0.0012999	0.000231221	0.00202937	0.0173745	0.00224903	0.00411205	0.00088873	0.000351288	0.00325947	0.00506742	0.000979653	0.000139556	0.00197902	0.0508321
258	1	Ductal	1	Positive	1	Positive	2	Negative	2	0.000469498	0.000186263	0.00092342	0.000447748	0.000941403	9.08e-05	0.000667843	0.00160341	0.000819792	0.00780181	0.000562428	0.00208535	0.000312397	0.000112576	0.00106536	0.00144815	0.000857211	0.0109607	0.000368918	0.0122824	0.00139066	0.00114705	0.00094696	0.000664718	0.000418601	0.00231957	0.0019799	0.000133332	0.00177496	0.0162844	0.00178497	0.00256412	0.00123868	0.000349538	0.00221128	0.00630989	0.000625741	0.000114218	0.00240504	0.040029
3855	1	Ductal	1	Positive	1	Positive	2	Negative	1	0.000190765	0.000152107	0.000577534	0.000390004	0.000595928	5.77e-05	0.000392546	0.00139101	0.000676406	0.00453516	0.000292266	0.00212501	0.00036654	8.88e-05	0.000658499	0.000843607	0.000541629	0.00889591	0.000278066	0.0159467	0.00163477	0.000809632	0.000483013	0.000539824	0.000333559	0.00170789	0.00138547	0.000216172	0.00117322	0.0220869	0.00155487	0.00334408	0.000817155	0.000316539	0.00197312	0.00363746	0.000457342	0.000112367	0.00243899	0.0423572
440	1	Ductal	1	Positive	1	Positive	0	Missing	2	0.000166735	0.000134749	0.000498965	0.000305852	0.000539256	4.52e-05	0.000350818	0.00101328	0.000600734	0.00398334	0.000204943	0.00115636	0.000352385	5.23e-05	0.000703669	0.00067371	0.000423118	0.00846357	0.000176736	0.011446	0.00170211	0.000655169	0.000441559	0.00049877	0.000325985	0.00131091	0.00118366	0.000206371	0.00125725	0.0236209	0.00152833	0.00370597	0.000665156	0.00025302	0.0014697	0.00361476	0.000438441	0.000109927	0.00151224	0.0441688
555	1	Ductal	1	Positive	2	Negative	1	Positive	2	0.000243302	0.00024589	0.000669119	0.000635739	0.000873246	0.000212696	0.000464149	0.000998364	0.000775338	0.00509408	0.000196337	0.00776696	0.000824525	9.5e-05	0.00099001	0.000887811	0.00049239	0.0109955	0.00101044	0.0257591	0.00259184	0.00273389	0.000643205	0.000556943	0.00053418	0.00166872	0.000947971	0.000303215	0.00128346	0.021714	0.00190199	0.00473825	0.00122842	0.000388309	0.0022484	0.00444556	0.000279309	0.000115916	0.00194577	0.066109
1739	1	Ductal	1	Positive	1	Positive	2	Negative	1	0.000273565	0.00019713	0.000677316	0.000563316	0.000747354	0.000100732	0.000464809	0.0016843	0.000892604	0.00578838	0.000238173	0.00370265	0.000454231	8.83e-05	0.000827507	0.00116876	0.000728135	0.0111926	0.000526859	0.020923	0.00171353	0.00120275	0.000606071	0.000554238	0.00052222	0.00210798	0.00196889	0.000203285	0.00141495	0.0208289	0.00199293	0.0030651	0.00103142	0.000335476	0.00269774	0.00470183	0.000466371	0.00015658	0.00328398	0.044258
3770	1	Ductal	1	Positive	1	Positive	2	Negative	1	0.0002648	0.000260946	0.000833049	0.000644678	0.000904676	0.000145763	0.000495618	0.00196093	0.000910433	0.00582132	0.000303505	0.00516099	0.000705585	0.00012957	0.000886897	0.00126585	0.000681396	0.0120194	0.000672641	0.031302	0.00216253	0.00124439	0.000634631	0.000723338	0.000504702	0.00243026	0.00147896	0.000232127	0.00143574	0.0237203	0.00209489	0.00363031	0.00109286	0.000417902	0.00327888	0.00467886	0.000485505	0.000116179	0.00382472	0.0612139
548	1	Ductal	1	Positive	2	Negative	2	Negative	1	0.000166177	0.000185689	0.000518168	0.000477871	0.000761016	0.000102336	0.000482146	0.000788505	0.000847768	0.00503312	0.000212774	0.00358786	0.000556933	6.26e-05	0.00092683	0.000755609	0.000591835	0.0112418	0.00050652	0.019927	0.00188034	0.00102348	0.000552676	0.000448339	0.00052976	0.00149661	0.00155078	0.000244394	0.00123314	0.0180606	0.0022657	0.00313555	0.000898493	0.000275896	0.00160774	0.00462969	0.000422584	0.000156311	0.00258906	0.0456991
385	5	Other	2	Negative	2	Negative	1	Positive	1	0.000149879	0.000173123	0.000462559	0.000412821	0.000755093	8.52e-05	0.000378332	0.000957119	0.00082585	0.00446632	0.000244606	0.00287272	0.000563412	8e-05	0.000766951	0.00105709	0.000591727	0.00982075	0.000464475	0.0166968	0.00228088	0.000999912	0.000504035	0.000568524	0.000392862	0.00183829	0.00157593	0.000229063	0.00133678	0.0250975	0.00156058	0.00305353	0.000738543	0.00029766	0.00244835	0.00390594	0.000354559	0.000124497	0.00178012	0.0491351
3175	2	Lobular	1	Positive	1	Positive	2	Negative	2	0.000248369	0.000209521	0.000759393	0.000380133	0.000861235	9.58e-05	0.000538809	0.00148224	0.000698073	0.00627793	0.00024706	0.00202314	0.000586194	8.78e-05	0.00101267	0.000995233	0.000639528	0.0124995	0.000344236	0.0111394	0.00180664	0.00103897	0.000667644	0.00056082	0.000469422	0.00177673	0.00133289	0.000298336	0.00144341	0.0140988	0.00223896	0.00311629	0.000851853	0.000313024	0.00176621	0.00462634	0.000436205	0.000170455	0.00245726	0.0490573
553	1	Ductal	2	Negative	1	Positive	2	Negative	2	0.000204952	0.000209146	0.000666803	0.000435664	0.000838761	6.25e-05	0.000370264	0.00122227	0.000778829	0.00508171	0.000278408	0.00197345	0.000436571	7.96e-05	0.000773467	0.00105731	0.000508723	0.0125424	0.000332792	0.0161979	0.00201285	0.000816955	0.000547633	0.000472621	0.000426735	0.00201279	0.00135325	0.000219987	0.00153526	0.0223127	0.00220864	0.00312469	0.00082991	0.000329403	0.00286415	0.0040856	0.000453901	0.000137525	0.00218137	0.055721
598	10	Other	NA	Missing	NA	Missing	0	Missing	0	0.000267112	0.000224457	0.000738521	0.000563111	0.00086417	7.96e-05	0.000532309	0.00144375	0.00105448	0.00628384	0.000310735	0.00253874	0.000600006	8.72e-05	0.0010869	0.00112083	0.000634565	0.0124896	0.000411232	0.0220947	0.0021025	0.00112223	0.000634329	0.000709304	0.000457713	0.00203966	0.00148914	0.000205956	0.00163793	0.0313406	0.00205261	0.00578188	0.00100236	0.00039121	0.00246836	0.00483801	0.00051448	0.00012736	0.00294591	0.0473313
3547	2	Lobular	1	Positive	1	Positive	2	Negative	1	0.000206344	0.000228825	0.000804836	0.000552696	0.000851164	0.000124973	0.000467488	0.00211279	0.000678031	0.00532552	0.00032605	0.00625448	0.000546577	0.0002172	0.000841376	0.00139877	0.000678594	0.0111497	0.000866924	0.0205147	0.00220595	0.00152706	0.00074498	0.000988651	0.000477011	0.00225967	0.00124677	0.00033106	0.00182896	0.0136426	0.00230149	0.00315473	0.00107666	0.000496578	0.00334312	0.00426242	0.000833873	0.000121939	0.00247461	0.0664098
1862	1	Ductal	2	Negative	1	Positive	2	Negative	1	0.000226308	0.000186283	0.000668651	0.000503267	0.000754107	7.14e-05	0.000466694	0.00143012	0.000879619	0.0048642	0.000343189	0.00285155	0.000441434	8.27e-05	0.000819448	0.00112429	0.000587816	0.00987985	0.000452321	0.0197073	0.00175586	0.000980191	0.000516472	0.000590009	0.000456076	0.00180142	0.00141755	0.000215647	0.00131524	0.0242107	0.00177585	0.00341798	0.000899483	0.000316577	0.00248985	0.00410268	0.000458517	0.000143468	0.00265697	0.0486189
3341	1	Ductal	1	Positive	1	Positive	2	Negative	1	0.000189981	0.00019262	0.000644276	0.000440364	0.000836002	6.99e-05	0.00054599	0.00148069	0.000912103	0.00501826	0.000329043	0.00197497	0.000486419	7.15e-05	0.000994494	0.000867127	0.000644014	0.0100162	0.000325129	0.0134927	0.00207987	0.000836814	0.000507695	0.000558711	0.000403708	0.00181255	0.00143829	0.000323055	0.00119666	0.0237209	0.00193554	0.00317619	0.000802342	0.000357024	0.00226474	0.00455328	0.000429621	0.000157955	0.00233398	0.0503647
475	1	Ductal	1	Positive	1	Positive	2	Negative	2	0.000199523	0.000197095	0.00060711	0.000358997	0.000770677	7.52e-05	0.000522473	0.00111497	0.000655305	0.00551151	0.000301805	0.00212957	0.000492543	6.13e-05	0.000971667	0.000870922	0.00057039	0.0105429	0.000320564	0.0110176	0.00198844	0.00091613	0.000538392	0.000438854	0.000424107	0.00159111	0.00125712	0.000226032	0.00140295	0.0152529	0.00186573	0.00302467	0.000768406	0.000198065	0.00205985	0.00456154	0.000505461	0.000101719	0.00139928	0.0421435
2359	10	Other	NA	Missing	NA	Missing	0	Missing	0	0.00024922	0.000199591	0.00120777	0.000631735	0.000905518	0.000110996	0.000431058	0.00318533	0.00112693	0.00448114	0.000608421	0.0046608	0.000605588	0.00019205	0.000856853	0.00188523	0.000688659	0.010232	0.000738964	0.0244098	0.00213759	0.0016565	0.000782693	0.00154583	0.00051479	0.00316473	0.00191596	0.000167595	0.00211736	0.029612	0.00227233	0.00601508	0.00128529	0.000657681	0.00338223	0.00408414	0.000923795	0.000168269	0.00324531	0.0506458
611	1	Ductal	1	Positive	1	Positive	0	Missing	1	0.000292426	0.000196755	0.000737387	0.000349643	0.000750806	5.83e-05	0.000499018	0.00168304	0.000536141	0.00595662	0.00031102	0.00248554	0.000319619	7.17e-05	0.000823999	0.00130843	0.000567982	0.0120159	0.000374081	0.00887071	0.00148318	0.00106017	0.000549295	0.000354592	0.000369322	0.00261258	0.00127345	0.000187149	0.00169568	0.00970779	0.00181741	0.00248578	0.000867394	0.000276135	0.00314916	0.00441171	0.000528605	0.000132543	0.00142053	0.0454713
271	2	Lobular	NA	Missing	NA	Missing	0	Missing	1	0.000218586	0.000213231	0.000650515	0.00053289	0.000891786	9.84e-05	0.000570143	0.00131712	0.00108125	0.0053457	0.000363098	0.00289694	0.000545076	7.76e-05	0.00106933	0.000947975	0.000650173	0.010918	0.000456574	0.0202162	0.00188806	0.00126936	0.000605986	0.000675523	0.000566018	0.0017838	0.00170294	0.000297544	0.0017522	0.0311554	0.00200539	0.00477691	0.00103264	0.000366636	0.00196997	0.00504824	0.000595251	0.000192037	0.00249172	0.047411
2767	1	Ductal	1	Positive	1	Positive	2	Negative	1	0.000284012	0.00025732	0.000872933	0.000456706	0.000987989	0.000135213	0.000535	0.00186349	0.000876033	0.00611742	0.000412445	0.00271671	0.000696643	0.000111171	0.00100992	0.00135126	0.000718615	0.0124731	0.000489601	0.0141743	0.00246483	0.00127649	0.000803655	0.000893316	0.000536418	0.00244562	0.0016342	0.000322179	0.00176432	0.0174004	0.00224183	0.00356593	0.00117095	0.000459342	0.00296594	0.00530083	0.000625719	0.000200554	0.00232431	0.0603006
3275	10	Other	NA	Missing	NA	Missing	0	Missing	0	0.000234415	0.000187648	0.000719853	0.000365863	0.000774593	4.91e-05	0.000528652	0.00152052	0.000823599	0.00499244	0.000368417	0.000990361	0.000447739	5.84e-05	0.00100394	0.00121053	0.000526859	0.0100896	0.000184725	0.00981327	0.0019695	0.000680879	0.000445106	0.000481196	0.000414136	0.0021926	0.00133047	0.000230205	0.00161704	0.0231997	0.00175598	0.00373138	0.000717193	0.000275957	0.00260328	0.00447449	0.000593575	0.000189298	0.00209301	0.056455
A02	1	Ductal	1	Positive	2	Negative	2	Negative	1	0.000278159	0.000271779	0.000742973	0.000508538	0.00101431	0.000114312	0.000652881	0.0014138	0.000837461	0.00703633	0.000381722	0.00252429	0.000634765	9.69e-05	0.00132726	0.00117121	0.000582034	0.0132571	0.000394193	0.0139055	0.00212101	0.00133297	0.000716684	0.000736082	0.00059081	0.0024912	0.00121357	0.00042164	0.00148944	0.0199051	0.00245803	0.0041968	0.00109936	0.000432129	0.00333751	0.00557314	0.000460078	0.000160136	0.00261895	0.0514466
300	2	Lobular	1	Positive	1	Positive	2	Negative	1	0.000289814	0.000176311	0.000654623	0.000496163	0.000767239	7e-05	0.000512332	0.00119048	0.000717915	0.00597167	0.000289299	0.00249541	0.000464937	8.13e-05	0.000856201	0.00107832	0.000571174	0.0114897	0.000311859	0.0130249	0.00187239	0.00112994	0.000604024	0.000430909	0.000411761	0.0020812	0.00136681	0.000201366	0.00130053	0.0219313	0.00175774	0.00348146	0.00106336	0.000297555	0.00253555	0.00464866	0.000421834	0.000151679	0.00185724	0.0464266
1301	1	Ductal	1	Positive	1	Positive	1	Positive	3	0.000212393	0.000249943	0.000699874	0.000544816	0.000974958	8.9e-05	0.000554984	0.00140661	0.000848566	0.0055785	0.000345385	0.00349801	0.000542094	9.96e-05	0.00106666	0.00112072	0.000582248	0.0119945	0.000559751	0.0206828	0.00230571	0.00103971	0.000609711	0.000597967	0.000496727	0.00222144	0.00135468	0.00031252	0.00147451	0.020789	0.0023645	0.00344726	0.000955655	0.000372779	0.00258768	0.00495331	0.000458128	0.000201599	0.00292322	0.0667122
2239	1	Ductal	1	Positive	2	Negative	1	Positive	2	0.000273819	0.000281639	0.000764642	0.000662624	0.00108771	8.28e-05	0.000569043	0.00164666	0.00123736	0.00585376	0.00037437	0.0026899	0.000633769	0.000106926	0.0010285	0.00117231	0.000746976	0.0125261	0.000420003	0.0226214	0.00251777	0.0011962	0.000677351	0.000823757	0.000584885	0.00212469	0.00183281	0.000295477	0.00162842	0.0368893	0.00233292	0.00528206	0.00120577	0.000484263	0.00270951	0.00524257	0.000395954	0.000201231	0.00334449	0.0702319
3737	1	Ductal	2	Negative	2	Negative	2	Negative	1	0.000328204	0.000250155	0.00132752	0.000592455	0.000968417	0.000117671	0.000456715	0.00329631	0.00102147	0.00588221	0.000536927	0.00336492	0.000753457	0.000137973	0.000960627	0.00180382	0.000565615	0.0119161	0.000477921	0.0210293	0.00247574	0.00123931	0.00064654	0.000861005	0.000437587	0.00308536	0.00147634	0.000292437	0.00192546	0.0250982	0.0025646	0.00433674	0.00106885	0.000482352	0.00335804	0.00445683	0.00072543	0.000219429	0.00295817	0.0662465
3013	10	Other	NA	Missing	NA	Missing	0	Missing	0	0.000262914	0.000218547	0.00081544	0.000559528	0.000875583	7.26e-05	0.000461785	0.001649	0.0010111	0.00554927	0.000323861	0.00274841	0.000624144	8.43e-05	0.000916472	0.00101597	0.000589462	0.0120387	0.000433211	0.0243507	0.00228592	0.00103622	0.000643134	0.000678506	0.000449549	0.00226063	0.00142072	0.000222509	0.0013981	0.033936	0.00190144	0.00378345	0.000988854	0.000399594	0.00279494	0.0047692	0.000546282	0.000182026	0.00234231	0.0544581
2733	1	Ductal	2	Negative	2	Negative	1	Positive	2	0.000344721	0.000325784	0.00087146	0.00124266	0.00116192	0.000151581	0.000496581	0.00211442	0.00162605	0.00649445	0.000356066	0.0111042	0.000755837	0.000140492	0.000936143	0.00149101	0.000820609	0.0121219	0.00145045	0.057747	0.0025247	0.00185009	0.000732659	0.000748841	0.000546744	0.00276508	0.00188082	0.000118628	0.00168097	0.0384855	0.0023853	0.00718328	0.00157303	0.000561502	0.00312376	0.00529094	0.0006581	0.000185376	0.00542421	0.0487374
4047	1	Ductal	1	Positive	1	Positive	2	Negative	3	0.00024826	0.00022548	0.000613328	0.00046513	0.000853199	0.000108375	0.000381906	0.00146116	0.000571921	0.00599985	0.000288572	0.00346279	0.000501898	0.000120645	0.000782132	0.00100528	0.000629885	0.0121088	0.000467433	0.0158046	0.00190379	0.00104872	0.00056943	0.000460934	0.000442405	0.00172443	0.00122063	0.000200511	0.00161797	0.0144027	0.00214349	0.00301733	0.0009442	0.000300627	0.00218152	0.00477194	0.000568324	0.000121195	0.00212148	0.0671425
465	1	Ductal	2	Negative	2	Negative	1	Positive	2	0.000531017	0.000264033	0.00113381	0.000446917	0.000934719	0.000113516	0.000575981	0.00237944	0.000629635	0.00863948	0.000448872	0.00305433	0.000454577	0.000127691	0.000920239	0.00153804	0.000647343	0.0154599	0.000446425	0.0112338	0.00171502	0.00128567	0.00083058	0.000454936	0.000484782	0.00295512	0.0011692	0.000204569	0.00193712	0.0112402	0.00228439	0.00308504	0.001239	0.000350128	0.00415241	0.00610327	0.000658321	0.000167292	0.00154154	0.0418938
2191	1	Ductal	2	Negative	2	Negative	1	Positive	2	0.000169679	0.000195323	0.000593202	0.00039459	0.000760602	5.95e-05	0.000420637	0.00175299	0.000660174	0.00525676	0.000263822	0.00266141	0.000344037	5.77e-05	0.000849104	0.0012027	0.000569643	0.0109204	0.000387708	0.0125518	0.00170898	0.00110725	0.000516656	0.000400667	0.000405193	0.00245018	0.00144618	0.000187532	0.00109163	0.0135527	0.00173957	0.00310952	0.00090222	0.000296544	0.00308895	0.00472578	0.000361612	0.000122568	0.00171733	0.0532979
3477	1	Ductal	1	Positive	1	Positive	2	Negative	1	0.000299882	0.000379989	0.0010761	0.000523134	0.00130803	0.000116516	0.000325276	0.00268102	0.000801427	0.00423906	0.000572304	0.00879323	0.000640145	0.000356893	0.00072873	0.00140589	0.00015563	0.0138327	0.000753394	0.0185425	0.00202981	0.00272927	0.000898946	0.00118439	0.000497414	0.0021881	0.00119548	0.000405127	0.00222667	0.015367	0.00266458	0.00436629	0.00127113	0.000478459	0.00405985	0.00433363	0.00117826	0.000205689	0.001832	0.0836509
2617	1	Ductal	2	Negative	2	Negative	1	Positive	2	0.000247771	0.000254644	0.000748063	0.000563219	0.000898519	0.00010162	0.00054934	0.00154891	0.000922003	0.00600074	0.000279956	0.00308348	0.00058842	9e-05	0.00100631	0.0011739	0.000712092	0.012356	0.00045312	0.0198944	0.00207813	0.00118254	0.000631224	0.000432798	0.000481791	0.00221581	0.0014727	0.000264246	0.00153544	0.0225428	0.00232461	0.00504188	0.00103788	0.000358343	0.00255013	0.00460422	0.000453546	0.000182689	0.00259151	0.0564709
456	2	Lobular	1	Positive	1	Positive	0	Missing	1	0.000413218	0.000319823	0.00166185	0.000894043	0.0012268	0.000201616	0.00056909	0.00284354	0.00108328	0.00597673	0.000592115	0.0102954	0.000927202	0.000211438	0.00101052	0.00158587	0.000715928	0.0129839	0.00129995	0.0342109	0.00372652	0.00334875	0.000733503	0.00118898	0.000688472	0.00290379	0.00153492	0.00030773	0.00253857	0.02728	0.00309246	0.00713156	0.00150628	0.000714663	0.00422092	0.0058378	0.00133076	0.00022502	0.00302406	0.0823928
3193	1	Ductal	1	Positive	2	Negative	1	Positive	1	0.000163463	0.000181358	0.000492938	0.000297775	0.000667134	7.5e-05	0.000454422	0.00112359	0.000544675	0.00481851	0.000254411	0.0017306	0.000471884	7.14e-05	0.000881379	0.00073871	0.000419035	0.0105654	0.000278129	0.00947122	0.00179772	0.0011292	0.000520163	0.000477794	0.000375209	0.00148719	0.000756652	0.000243608	0.00126017	0.0151013	0.00192462	0.00356755	0.00078266	0.000281101	0.00209227	0.00394197	0.000482785	0.000154042	0.00125751	0.0529852
3698	1	Ductal	1	Positive	2	Negative	2	Negative	2	0.00051844	0.000352149	0.00127113	0.00091558	0.00121494	0.000182867	0.000655055	0.00306817	0.00115974	0.00717207	0.000655434	0.00801879	0.000850967	0.000204003	0.00100504	0.00190627	0.000833894	0.0124271	0.000962184	0.0317416	0.00294911	0.00215562	0.000973657	0.000984887	0.000570949	0.00351971	0.0019005	0.000206446	0.00219587	0.0253775	0.00241028	0.00561172	0.00160784	0.000602762	0.00441779	0.00616564	0.000939387	0.000279448	0.00330625	0.0638279
2936	1	Ductal	1	Positive	2	Negative	2	Negative	3	0.000322634	0.000225277	0.00106954	0.000299854	0.000955833	4.51e-05	0.000510985	0.00184353	0.000596021	0.00613984	0.000499169	0.00116	0.000368921	7.61e-05	0.00104519	0.00143209	0.000532883	0.0129194	0.000257465	0.00540663	0.00194698	0.000770723	0.000608874	0.000432756	0.000587177	0.00280257	0.00100932	0.000310248	0.00169072	0.00821096	0.00212971	0.00256912	0.000928519	0.000248792	0.00334289	0.00536673	0.000649852	0.000189109	0.00170673	0.0692971
343	1	Ductal	1	Positive	1	Positive	2	Negative	1	0.000347683	0.000239433	0.00132585	0.000525443	0.000955695	8.24e-05	0.000427593	0.00373208	0.000844907	0.00606544	0.000438388	0.00308919	0.000480083	9.51e-05	0.000873142	0.00224319	0.000639469	0.013587	0.000546678	0.0186328	0.00246482	0.00149723	0.000673884	0.000550335	0.000586916	0.00460107	0.00149416	0.00028635	0.00204665	0.0212635	0.0023147	0.00607547	0.00120477	0.000461373	0.00663209	0.00584719	0.000843413	0.000328029	0.00235899	0.063387
905	1	Ductal	1	Positive	2	Negative	2	Negative	1	0.000205739	0.000221645	0.0007135	0.000516502	0.000780908	9.06e-05	0.000347551	0.00153362	0.000810843	0.00499529	0.000293518	0.00415229	0.000508308	0.000104535	0.000839916	0.00143691	0.00056811	0.0124925	0.000530634	0.0207555	0.00201967	0.00172122	0.000559872	0.000507839	0.000453198	0.00224763	0.00128987	0.000188229	0.00166514	0.0200005	0.00206415	0.00413052	0.00102558	0.000422247	0.00328275	0.00426094	0.000535942	0.000190152	0.0026775	0.0585732
3980	1	Ductal	1	Positive	2	Negative	1	Positive	1	0.000213341	0.000195321	0.000728967	0.000360721	0.000663179	7.19e-05	0.000407109	0.00174029	0.000594688	0.00539482	0.000294751	0.00306581	0.000376926	8.36e-05	0.000757527	0.000903616	0.000469679	0.0127742	0.000443246	0.0150408	0.00160264	0.00138636	0.000504314	0.000453803	0.000342282	0.00187795	0.00099109	0.000181641	0.00148562	0.0143137	0.00231579	0.00381105	0.000831474	0.000306939	0.0024603	0.00375235	0.000721437	0.000152265	0.00216188	0.0544984
1374	1	Ductal	2	Negative	2	Negative	2	Negative	2	0.000131196	0.00013299	0.000460703	0.00028317	0.000556092	5.08e-05	0.000416505	0.000942528	0.000597383	0.00385777	0.000229652	0.00129272	0.000337988	4.38e-05	0.000801945	0.000874404	0.000523082	0.00768525	0.000184246	0.00936703	0.00139253	0.000678921	0.000434061	0.000362939	0.00033543	0.00162302	0.00120888	0.000211535	0.00108651	0.0159111	0.001394	0.00247879	0.000612057	0.000190339	0.00162017	0.00376248	0.00040534	0.000106108	0.00126915	0.0415755
374	10	Other	NA	Missing	NA	Missing	0	Missing	0	0.00024243	0.000191062	0.000725863	0.000514221	0.000738104	0.000104849	0.00043371	0.00110013	0.000871778	0.00510669	0.000309509	0.00445303	0.000509935	0.000100159	0.000887855	0.00114123	0.000576135	0.010479	0.000545273	0.0229015	0.00164018	0.00136657	0.000563671	0.000626752	0.000473178	0.00212576	0.00144899	0.000163139	0.00135192	0.0201228	0.0017921	0.00490385	0.00106561	0.000339564	0.00257718	0.00434615	0.000457828	0.000130635	0.00239131	0.0462864
311	1	Ductal	1	Positive	1	Positive	2	Negative	2	0.000228973	0.000184475	0.000703908	0.00052313	0.000865129	0.000102369	0.000448522	0.00111375	0.000886283	0.00511556	0.000403413	0.00336071	0.000593381	6.82e-05	0.000887203	0.000928721	0.000532932	0.0109626	0.000447955	0.0238603	0.00204107	0.00106085	0.00054406	0.000566453	0.000464856	0.00156151	0.00161731	0.000178906	0.00159716	0.0252157	0.00209525	0.00384901	0.000973931	0.000363209	0.00151601	0.00475672	0.000633465	0.00017758	0.00303876	0.0582598
437	1	Ductal	2	Negative	2	Negative	1	Positive	2	0.000209836	0.00020893	0.000571565	0.00038135	0.000786792	0.000115448	0.000395827	0.00125774	0.000597125	0.00496347	0.000209276	0.00271636	0.000685381	9.33e-05	0.0007636	0.000736988	0.000439639	0.0117947	0.000358484	0.0146169	0.00215827	0.0010524	0.000593182	0.000646549	0.000416972	0.00132951	0.000989496	0.000266063	0.00132561	0.0152461	0.00223312	0.00337371	0.000864109	0.000378213	0.00170633	0.00431549	0.000455331	0.000150536	0.00157043	0.0486514
3346	1	Ductal	1	Positive	2	Negative	2	Negative	2	0.000152452	0.000190312	0.000560542	0.000334683	0.000647052	6.9e-05	0.000414225	0.00098178	0.000626906	0.00539525	0.000251741	0.00179672	0.000425313	6.4e-05	0.000765426	0.000916416	0.000610012	0.00975792	0.000218709	0.0111851	0.00143581	0.000616948	0.000562507	0.000370437	0.000375725	0.0015747	0.00139437	0.000181466	0.00116885	0.0164173	0.0018249	0.0026123	0.000715267	0.000230364	0.001864	0.00402289	0.000394888	7.25e-05	0.00153798	0.0376568
832	1	Ductal	1	Positive	2	Negative	2	Negative	1	0.000371689	0.000250452	0.00123237	0.00060854	0.00106422	0.000207784	0.000568765	0.0020105	0.00101727	0.00567304	0.000382609	0.00473852	0.000889806	9.72e-05	0.00109706	0.00143845	0.000672163	0.0117565	0.000660704	0.02796	0.00272698	0.00136415	0.000791154	0.000904318	0.000596926	0.00286737	0.00182847	0.000324519	0.00254963	0.0287209	0.00263117	0.00506525	0.00120468	0.000533823	0.00427545	0.00617214	0.00109905	0.000204026	0.00258216	0.0615106
A03	5	Other	1	Positive	1	Positive	2	Negative	2	0.000276139	0.000203088	0.000892581	0.000649535	0.000978928	9.03e-05	0.000381209	0.00196826	0.00116085	0.00527535	0.000417442	0.00436221	0.000578685	0.00013012	0.000922338	0.00124924	0.000649777	0.0130919	0.000587821	0.0340265	0.00261426	0.00176646	0.000678458	0.000945651	0.000486857	0.00269578	0.00173119	0.000197658	0.0020863	0.0444889	0.00229733	0.00818528	0.00127789	0.000527915	0.00359989	0.00439681	0.000921284	0.000153082	0.00318462	0.0498647
1628	2	Lobular	1	Positive	1	Positive	1	Positive	2	0.000138413	0.000119371	0.000431083	0.000230133	0.000455751	5.65e-05	0.000359419	0.0011021	0.000423519	0.0036023	0.000202886	0.00178842	0.000304493	5.59e-05	0.000641958	0.000704804	0.000359479	0.00735269	0.000233691	0.00888154	0.00107468	0.000617743	0.000416698	0.00031479	0.000294012	0.00146099	0.000959916	0.000259057	0.000881943	0.00950661	0.00135168	0.00172412	0.000675422	0.00019744	0.001923	0.00336612	0.000332361	0.000103666	0.00127291	0.0287705
364	1	Ductal	1	Positive	1	Positive	2	Negative	1	0.000209115	0.000214144	0.000771852	0.000445428	0.000779194	8.26e-05	0.000413845	0.00159497	0.00080643	0.00473916	0.0003532	0.00324222	0.000503419	6.97e-05	0.000944584	0.00110622	0.000415872	0.0106125	0.00046203	0.0203132	0.00190647	0.00135932	0.000551644	0.000551578	0.000502091	0.00212753	0.00112204	0.000256322	0.00144975	0.0246397	0.00224481	0.00450704	0.000961437	0.000384171	0.00264848	0.00458294	0.000598804	0.000196139	0.0020995	0.0558096
3228	1	Ductal	1	Positive	1	Positive	2	Negative	1	0.000224402	0.000180552	0.00077613	0.000365432	0.000766067	5.56e-05	0.000426471	0.0015546	0.000664515	0.00543864	0.00031238	0.00182881	0.000435746	5.44e-05	0.000754627	0.00125262	0.000580057	0.0111126	0.000262363	0.0120322	0.00175912	0.000614311	0.000532094	0.000320568	0.000337659	0.00211958	0.00134132	0.000230969	0.00157497	0.0196902	0.00210836	0.00230571	0.000689591	0.000259244	0.00285961	0.00441937	0.000565209	0.00010191	0.00163325	0.0612174
2450	1	Ductal	1	Positive	1	Positive	2	Negative	1	0.000351515	0.000240242	0.0012614	0.000534048	0.000836725	0.000134274	0.000597011	0.00180276	0.000741355	0.00577689	0.000365232	0.00417324	0.000588137	0.000154838	0.000927018	0.00152908	0.000661722	0.0106887	0.000552752	0.0161046	0.00199694	0.00266008	0.000699623	0.000928302	0.000571473	0.00291465	0.00152723	0.0002665	0.00195524	0.015754	0.00207005	0.00784016	0.00154177	0.000548242	0.00335041	0.00529606	0.000809527	0.000250481	0.00329826	0.0457816
412	1	Ductal	1	Positive	1	Positive	2	Negative	3	0.000271906	0.000208381	0.000899748	0.000482179	0.000789011	0.000116729	0.000512934	0.00139993	0.000713202	0.00603464	0.00028312	0.0037345	0.000455049	8.7e-05	0.000927077	0.00113695	0.000628718	0.0135133	0.000467622	0.0130996	0.00190621	0.0013379	0.000651631	0.000484732	0.000529023	0.00252944	0.0015156	0.000237378	0.00185596	0.0133403	0.00198425	0.00350677	0.000991215	0.000324134	0.00332974	0.00480013	0.000639081	0.000175197	0.00198209	0.0492475
443	1	Ductal	1	Positive	1	Positive	2	Negative	2	0.000193461	0.000151042	0.000695065	0.000363789	0.000660452	5.18e-05	0.00041437	0.0012261	0.000842092	0.00472139	0.000310949	0.00175249	0.000350384	5.32e-05	0.00073626	0.000976959	0.000554171	0.00976307	0.000280321	0.0144132	0.00163258	0.000697378	0.000465713	0.000433124	0.000387908	0.00190954	0.00155498	0.000178042	0.00141396	0.0277619	0.00165771	0.0027399	0.000674991	0.000254395	0.0022147	0.00422583	0.000604981	0.000192813	0.00172538	0.0383559
3509	2	Lobular	1	Positive	2	Negative	2	Negative	2	0.000278669	0.000204801	0.000986591	0.000476305	0.000842944	0.000123131	0.000444594	0.00234193	0.00074312	0.00574797	0.000468685	0.00293606	0.000730476	0.000122213	0.000880059	0.00132108	0.000557403	0.0121981	0.000458376	0.0195207	0.00242277	0.00119032	0.000681954	0.000879524	0.000434958	0.00232147	0.00124563	0.000285583	0.00166599	0.0230462	0.00244449	0.00455741	0.000997163	0.000527523	0.00319828	0.00423816	0.000639237	0.000158657	0.00311046	0.0619271
2173	1	Ductal	1	Positive	1	Positive	2	Negative	1	0.000336304	0.000215982	0.000915882	0.000568184	0.000813685	0.000105774	0.000506035	0.00169194	0.000763457	0.0058893	0.000348524	0.00406798	0.000555322	9.65e-05	0.00090824	0.00108719	0.000583046	0.0118073	0.000473238	0.0241457	0.00211345	0.00157019	0.000601838	0.000573412	0.000430442	0.00224159	0.00120535	0.000231302	0.00148949	0.021185	0.00204655	0.00527145	0.00103272	0.000372781	0.00330127	0.00506784	0.000569719	0.00017641	0.00247463	0.0503016
1130	1	Ductal	1	Positive	2	Negative	2	Negative	1	0.000131158	0.0001404	0.000594982	0.00035344	0.000665778	6.29e-05	0.000367104	0.00173299	0.000762173	0.00373049	0.00032611	0.00220786	0.000489982	6.18e-05	0.000699798	0.00099099	0.000421668	0.00839067	0.000348723	0.0181353	0.00182881	0.000961096	0.000466203	0.000627915	0.000349921	0.00200079	0.00107282	0.000204295	0.00126797	0.0238004	0.00155132	0.00447022	0.000774771	0.000365155	0.00245318	0.00374783	0.000556373	0.000146551	0.0016926	0.0482363
3340	2	Lobular	1	Positive	1	Positive	2	Negative	2	0.000357434	0.000271894	0.00130562	0.000725785	0.00114052	0.000155309	0.000454934	0.00294719	0.00114449	0.00558931	0.00044939	0.00596475	0.000816547	0.000198808	0.00103283	0.00138726	0.000669178	0.0139256	0.000752746	0.0332474	0.0030137	0.00219556	0.00094317	0.00128847	0.000562387	0.00305035	0.0015176	0.000197987	0.00266929	0.031202	0.00240041	0.00685189	0.00157554	0.000739576	0.00383213	0.00503747	0.00123048	0.000217971	0.0029508	0.070288
539	10	Other	NA	Missing	NA	Missing	0	Missing	0	0.000414532	0.000214208	0.000903499	0.000535616	0.00086701	9.54e-05	0.000680583	0.00163851	0.000791715	0.00675802	0.000449859	0.00443933	0.000447992	0.000133646	0.000993604	0.0013943	0.000739704	0.0123123	0.00058401	0.0137678	0.00200612	0.00253483	0.000926029	0.000727969	0.000496419	0.00292062	0.00154378	0.00015431	0.00199599	0.018858	0.00198497	0.00557592	0.00145578	0.00035589	0.00355468	0.00640588	0.000706199	0.000242651	0.00177027	0.0415511
400	10	Other	NA	Missing	NA	Missing	0	Missing	0	0.000300481	0.000228617	0.000772672	0.000584445	0.000921558	0.000111875	0.000520106	0.000963454	0.000877956	0.00608136	0.000295923	0.00341568	0.000578213	0.000137988	0.000984051	0.00111701	0.000689183	0.0131941	0.000496168	0.0204917	0.00223528	0.00173603	0.000663569	0.000671065	0.00052502	0.00205779	0.00161743	0.00020456	0.00174978	0.0220572	0.00231091	0.00599427	0.00130711	0.00046013	0.00213976	0.00584322	0.000537497	0.000157455	0.00320019	0.0662206
2172	1	Ductal	1	Positive	2	Negative	2	Negative	1	0.000152547	0.000178778	0.000592607	0.000332769	0.000699575	7.38e-05	0.000425971	0.00106324	0.000730503	0.00482998	0.000220718	0.00151034	0.000512241	6.66e-05	0.000836753	0.000832106	0.000521038	0.0100609	0.00023449	0.0122821	0.00181835	0.000654561	0.000480648	0.000481889	0.000347227	0.00158887	0.00124877	0.000216767	0.00117641	0.0193077	0.00198925	0.00279658	0.00073821	0.00027308	0.00177907	0.00402775	0.000394315	0.000167446	0.0023906	0.054593
3344	10	Other	NA	Missing	NA	Missing	0	Missing	0	0.000193396	0.000166845	0.000586373	0.000375516	0.000609153	7.72e-05	0.000515315	0.00123025	0.00059693	0.00459888	0.000326174	0.00261365	0.000417605	8.32e-05	0.000773931	0.00074127	0.000495657	0.00885186	0.000366045	0.013779	0.00150911	0.00118988	0.000514396	0.000523693	0.000373372	0.00151593	0.0010482	0.000281138	0.00111607	0.0154417	0.00160928	0.00335996	0.000776533	0.0002808	0.00203189	0.00381615	0.000481792	9.11e-05	0.00165538	0.0437201
2388	1	Ductal	1	Positive	1	Positive	2	Negative	1	0.00102069	0.000359254	0.00175999	0.000790488	0.00126663	0.00014844	0.000749658	0.00245775	0.00124719	0.0101135	0.000620441	0.0035581	0.000590605	0.000168605	0.0011879	0.00235804	0.00118559	0.0126595	0.000521951	0.0245	0.00207896	0.00157481	0.00107731	0.000790661	0.000546373	0.00330758	0.00205397	7.63e-05	0.00231247	0.0313449	0.00230747	0.00479067	0.00172263	0.00045784	0.00367972	0.00694901	0.000713016	0.00031199	0.0041822	0.0492861
4059	1	Ductal	1	Positive	1	Positive	2	Negative	2	0.000272882	0.000217855	0.00111459	0.000488514	0.000888117	9.4e-05	0.00047215	0.00308859	0.000808708	0.00558869	0.000478557	0.00258224	0.000612743	0.000123689	0.000870764	0.00156791	0.000577182	0.0122757	0.000462881	0.0178984	0.00265621	0.00143628	0.000630003	0.000732615	0.0005405	0.00305258	0.00124853	0.000242893	0.00163448	0.0247205	0.00211792	0.00560916	0.0011803	0.000528097	0.0046296	0.00508241	0.000626381	0.000216283	0.00190858	0.0613806
3201	5	Other	2	Negative	2	Negative	2	Negative	3	0.000245506	0.000236753	0.00080921	0.000470666	0.000952454	0.000144162	0.000488199	0.00202237	0.00086702	0.00500661	0.000413194	0.00373102	0.000766814	0.000121434	0.000945149	0.00117026	0.000480943	0.00987387	0.000515745	0.0168357	0.00274221	0.00110621	0.000615141	0.00078527	0.000398254	0.00240004	0.00167949	0.000325326	0.00159608	0.0237732	0.00177708	0.00373219	0.00113794	0.000415936	0.00228859	0.00541104	0.000584552	0.000198332	0.00216893	0.0759133
613	2	Lobular	1	Positive	2	Negative	2	Negative	1	0.000249541	0.000214269	0.000795225	0.000606891	0.000848544	8.06e-05	0.000481516	0.001205	0.000913316	0.00486516	0.000316794	0.00430946	0.000571131	0.00010571	0.000878877	0.00109168	0.000680105	0.0110804	0.000530242	0.0243785	0.00254922	0.0015234	0.000654735	0.00066714	0.00055141	0.00206529	0.00181323	0.000268657	0.00169504	0.0251321	0.00207748	0.00486245	0.00125818	0.000542514	0.00241434	0.00458475	0.000586593	0.000166968	0.00274746	0.0607541
340	1	Ductal	2	Negative	2	Negative	1	Positive	2	0.000185983	0.000185064	0.000547367	0.000377025	0.000585092	0.000112506	0.000411682	0.000725779	0.000519137	0.00504881	0.000180915	0.00338928	0.000451132	8.35e-05	0.000736566	0.000700773	0.000517692	0.0103447	0.000376773	0.0100876	0.00130572	0.00095416	0.000556646	0.00037082	0.000324132	0.00127153	0.00120104	0.000212522	0.0010878	0.00992774	0.00173141	0.00191375	0.000767257	0.000200011	0.00141246	0.00417758	0.00031746	6.34e-05	0.00163964	0.0355691
427	1	Ductal	1	Positive	1	Positive	1	Positive	2	9.7e-05	0.000162807	0.000656224	0.000628381	0.000733245	6.87e-05	0.000388079	0.00158077	0.000936123	0.005946	0.000279001	0.00415202	0.000347382	7.84e-05	0.000700444	0.00120028	0.000855457	0.0119802	0.000482411	0.0241825	0.00135528	0.000839982	0.000642983	0.000401669	0.000287303	0.0025542	0.00242435	1.78e-05	0.00152127	0.0248473	0.00196795	0.0024298	0.00120167	0.000362772	0.00332892	0.00483122	0.000661752	0.000114762	0.00381427	0.0384627
1299	2	Lobular	1	Positive	1	Positive	2	Negative	1	0.000281351	0.000172165	0.000630175	0.000408088	0.000745568	7.49e-05	0.000494217	0.00100238	0.000702698	0.00604416	0.000260358	0.00165328	0.000536288	8.86e-05	0.000869218	0.00100419	0.000613669	0.0118988	0.000289621	0.0126635	0.00220856	0.000954807	0.000767088	0.000673937	0.000452935	0.00201011	0.0012139	0.000185979	0.00148573	0.0227943	0.00207531	0.0039366	0.00111567	0.000400801	0.00225424	0.00494929	0.000428895	0.000119945	0.00204413	0.0452152
3590	1	Ductal	1	Positive	1	Positive	2	Negative	1	0.00019717	0.000166835	0.000561495	0.000368137	0.000670516	7.41e-05	0.000435555	0.00127451	0.00055749	0.0047665	0.000280822	0.00211408	0.000470011	8.95e-05	0.000784681	0.000893645	0.000495583	0.00916546	0.000272291	0.0150884	0.00180958	0.000853866	0.000501843	0.000602575	0.000368792	0.00148045	0.00104449	0.000248036	0.00139104	0.0176616	0.00182528	0.00269777	0.000848202	0.00033942	0.00195883	0.00440282	0.000529341	0.000139587	0.00246721	0.0678359
4000	1	Ductal	1	Positive	1	Positive	2	Negative	2	0.000245342	0.000149374	0.000668199	0.000351226	0.000646974	5.29e-05	0.000415345	0.00156127	0.000515993	0.00584233	0.000296415	0.00195289	0.000278105	5.25e-05	0.000813744	0.000892446	0.000420916	0.0125879	0.000274152	0.0119355	0.001276	0.00103282	0.000565719	0.000334992	0.000423506	0.00183815	0.00109302	0.000228946	0.00141003	0.0141277	0.00197558	0.00332197	0.000942755	0.000277298	0.00191462	0.00442454	0.000456144	0.000107648	0.0014469	0.0369359
A04	1	Ductal	1	Positive	1	Positive	2	Negative	2	0.000377263	0.000205709	0.00146315	0.00115497	0.000802462	0.000211248	0.000244935	0.00327801	0.00172783	0.00389981	0.000827079	0.0133416	0.00143891	0.000287099	0.000363895	0.00232249	0.000871596	0.00739759	0.00106748	0.0504919	0.00504216	0.00469645	0.000894179	0.0026188	0.000372678	0.00394302	0.00354777	4.91e-05	0.00214056	0.0509079	0.00160748	0.0190506	0.00239325	0.0013314	0.00205779	0.00291972	0.00118611	8.58e-05	0.00813242	0.0241893
432	1	Ductal	1	Positive	1	Positive	2	Negative	2	0.000171973	0.000117376	0.000404741	0.000217305	0.000426921	4.5e-05	0.000257959	0.000800174	0.000322151	0.00396697	0.00021515	0.00159719	0.000211208	6.02e-05	0.000453085	0.000611211	0.00040509	0.00806606	0.000210575	0.0055604	0.000969915	0.000766798	0.000422903	0.000261021	0.000223073	0.00110082	0.000994027	0.000128718	0.00114756	0.00779816	0.00141759	0.00148551	0.000695623	0.000216131	0.00129365	0.00287524	0.000416133	5.6e-05	0.0011273	0.0309851
2974	1	Ductal	1	Positive	2	Negative	2	Negative	2	0.000243676	0.000185812	0.000829742	0.000293059	0.000742087	8.53e-05	0.00043743	0.00199168	0.000544525	0.00506224	0.000309176	0.00114734	0.000839817	0.00011937	0.000792484	0.00126327	0.000530875	0.0100006	0.000257986	0.00784007	0.00314116	0.000802558	0.00072341	0.000815964	0.000406575	0.00244373	0.000976185	0.000217721	0.00151151	0.0182512	0.00186818	0.00311544	0.000873622	0.000492388	0.0038347	0.00461851	0.000605688	0.000151249	0.0011574	0.0553984
1757	1	Ductal	1	Positive	1	Positive	2	Negative	2	0.000264999	0.000199739	0.000647048	0.00047326	0.000813252	0.000104766	0.000426826	0.00157043	0.000776318	0.00512686	0.000319707	0.00295205	0.000734217	0.000153587	0.000726629	0.00102569	0.000560057	0.00966418	0.000401008	0.022419	0.00246594	0.00110025	0.000659583	0.000865204	0.000367851	0.0018231	0.0013972	0.000276564	0.00142794	0.0258535	0.00210126	0.0042905	0.00090458	0.00039155	0.00222884	0.00395044	0.000516601	0.000171122	0.00302139	0.0632634
260	1	Ductal	1	Positive	1	Positive	2	Negative	2	0.000563192	0.000362226	0.00200366	0.000920228	0.00138558	8.44e-05	0.000415983	0.00398134	0.00151628	0.00630954	0.000516234	0.00415675	0.000645767	7.94e-05	0.00108376	0.00209191	0.000672986	0.0137545	0.000635583	0.032363	0.00308002	0.00149946	0.000702374	0.000693157	0.000653083	0.00505495	0.00193062	0.000203651	0.00229067	0.0447337	0.00209207	0.00664299	0.00169442	0.00057388	0.00760124	0.00588669	0.000861876	0.000204492	0.00308974	0.0527995
3504	1	Ductal	2	Negative	2	Negative	2	Negative	1	0.000194078	0.000184397	0.000917716	0.000389204	0.000782179	0.000184402	0.000369601	0.00241228	0.000644433	0.00405533	0.00043811	0.00312229	0.00106338	0.000186024	0.000729707	0.00122491	0.00044452	0.00920699	0.0004708	0.0165069	0.00293155	0.000997008	0.00071023	0.00128738	0.000422952	0.00226752	0.00109221	0.000324492	0.00161232	0.0194812	0.00223959	0.0032434	0.000930504	0.000608432	0.0027689	0.004285	0.000832242	0.00016278	0.00262562	0.0614567
2170	2	Lobular	1	Positive	2	Negative	2	Negative	2	0.000227476	0.000150462	0.000599251	0.000322475	0.000548999	7.41e-05	0.000375028	0.00115103	0.000472354	0.00498692	0.000222826	0.0023112	0.000346409	6.31e-05	0.000671336	0.000805	0.000449881	0.0104339	0.000288388	0.0119747	0.00120837	0.00111413	0.000534201	0.000396134	0.000318766	0.0014307	0.00103335	0.000134876	0.00134496	0.0118116	0.00182588	0.00304866	0.000819205	0.000243269	0.00161011	0.00384787	0.000529017	8.91e-05	0.00157345	0.0424577
491	1	Ductal	1	Positive	1	Positive	2	Negative	1	0.000315339	0.00015796	0.000771234	0.000445155	0.000642548	8.13e-05	0.000440941	0.00156657	0.000575626	0.00516522	0.000249303	0.00343253	0.000328567	0.000128228	0.000675996	0.00126407	0.000759916	0.00921994	0.000410895	0.013228	0.0012714	0.001637	0.000717908	0.000687968	0.000356246	0.0028355	0.0020972	8.26e-05	0.00140627	0.0118624	0.0016279	0.00410012	0.00140975	0.000385872	0.00327283	0.0046426	0.000452739	0.000123489	0.00323538	0.038661
866	10	Other	NA	Missing	NA	Missing	0	Missing	0	0.000223997	0.000183532	0.000695108	0.000361484	0.000691957	6.56e-05	0.000398451	0.00127893	0.000500792	0.00512847	0.000268985	0.00255326	0.000342943	8.39e-05	0.000777597	0.000859561	0.000480989	0.0119576	0.000306838	0.0139046	0.0016176	0.00129677	0.000481039	0.000339228	0.000337479	0.00168181	0.00106388	0.000217739	0.00139325	0.0139826	0.00214225	0.0035134	0.00081728	0.000263537	0.0022576	0.00412309	0.00051365	0.000123798	0.00155486	0.0516988
1345	1	Ductal	1	Positive	2	Negative	2	Negative	1	0.000165448	0.000175766	0.000516468	0.000326171	0.000672954	6.53e-05	0.000415054	0.00103582	0.000595154	0.00498785	0.000278725	0.00178123	0.000439385	5.12e-05	0.000747235	0.000917647	0.000495604	0.0100595	0.000263575	0.0131451	0.00167334	0.000779673	0.000542564	0.000391467	0.000385647	0.00164902	0.00115932	0.000230884	0.00129332	0.0185907	0.00205574	0.0031423	0.000785037	0.000302675	0.00213832	0.0043574	0.000444958	0.00011492	0.00170781	0.0535859
2168	2	Lobular	1	Positive	2	Negative	2	Negative	1	0.000216653	0.000162889	0.000522595	0.000318385	0.000641548	7.26e-05	0.000383145	0.00103608	0.000452685	0.00519641	0.000207755	0.00241314	0.000311835	8.74e-05	0.000759094	0.00101805	0.00042965	0.0111728	0.000282762	0.00833644	0.00126746	0.00108304	0.000549663	0.000259605	0.000314341	0.00182098	0.00109994	0.000149722	0.00133548	0.00846027	0.00176905	0.00240846	0.00100386	0.000231917	0.00228502	0.0043557	0.000487739	0.000114744	0.00194349	0.0483951
446	1	Ductal	2	Negative	2	Negative	0	Missing	2	0.000252166	0.00017475	0.000535226	0.000391988	0.000682563	5.55e-05	0.000455055	0.000662443	0.00069099	0.0049425	0.00028144	0.00190883	0.000316527	6.79e-05	0.0008337	0.000732262	0.000475349	0.0104514	0.000266194	0.014853	0.0014465	0.000842335	0.000687533	0.000494796	0.000371689	0.00135114	0.00120655	0.000179333	0.00139761	0.024584	0.00163019	0.00396675	0.00088947	0.000315624	0.00151718	0.00440101	0.000355171	0.000108211	0.00158413	0.0472798
3414	1	Ductal	1	Positive	1	Positive	2	Negative	1	0.000510231	0.000364152	0.00281524	0.000901715	0.00158286	0.000103291	0.000335406	0.00592128	0.00182217	0.0053336	0.00106712	0.00252201	0.00118591	5.35e-05	0.000918556	0.0027867	0.00043721	0.0128501	0.000643411	0.0244468	0.00677459	0.000933485	0.000707354	0.00123747	0.000510062	0.00525055	0.00225814	0.000291312	0.00281904	0.0639072	0.00285982	0.0052292	0.00133187	0.00083792	0.00449321	0.00512422	0.00136962	0.000288086	0.00301026	0.0775012
3622	2	Lobular	1	Positive	2	Negative	2	Negative	1	0.000268946	0.00018911	0.000771889	0.000443176	0.000763544	7.34e-05	0.000447867	0.00150785	0.000821782	0.00506819	0.000407313	0.00189257	0.000652416	8.27e-05	0.000809222	0.000931805	0.000576056	0.0099338	0.000348946	0.0174922	0.00228265	0.000925957	0.000591882	0.000739406	0.000368477	0.00179364	0.00136947	0.000237749	0.0017441	0.0298531	0.00231596	0.00464787	0.000957631	0.000471457	0.00254907	0.00448805	0.00082678	0.000154633	0.0021833	0.0559568
891	1	Ductal	1	Positive	2	Negative	2	Negative	1	0.000262133	0.000186206	0.000560636	0.000307857	0.000752711	6.56e-05	0.000535634	0.00117426	0.000432383	0.00673727	0.000258248	0.00174764	0.000309336	8.89e-05	0.000804288	0.000970549	0.000477954	0.0133544	0.000309244	0.00834941	0.00143655	0.000911158	0.00075868	0.000339504	0.000462836	0.00195642	0.00100618	0.000191157	0.00146573	0.0094048	0.00196339	0.0024656	0.00111883	0.000246639	0.00206382	0.00525585	0.000447871	0.000189658	0.00133363	0.0407565
3184	1	Ductal	1	Positive	1	Positive	2	Negative	2	0.000321002	0.000197249	0.000733088	0.000665673	0.000788374	0.000100686	0.000459901	0.00144668	0.00096175	0.00540814	0.000368955	0.00510485	0.000512659	6.85e-05	0.000771392	0.000928758	0.000696189	0.0100876	0.000513286	0.0280436	0.00190553	0.00159951	0.00057367	0.000653507	0.000375918	0.00195935	0.00151429	0.0001494	0.0016758	0.0343382	0.00181791	0.00574784	0.00114278	0.000398629	0.0021775	0.00445767	0.00075467	0.000158007	0.00337851	0.045623
3382	1	Ductal	1	Positive	2	Negative	2	Negative	1	0.000253843	0.000172835	0.000713042	0.000405125	0.000754058	7.53e-05	0.000444274	0.00153585	0.000521801	0.0050242	0.00033148	0.00268712	0.000421616	7.66e-05	0.000789753	0.00108454	0.000376176	0.00978811	0.000356091	0.0116833	0.00193467	0.0013049	0.000558809	0.000574487	0.00038649	0.00187456	0.000952131	0.000281614	0.0015056	0.0147569	0.00189839	0.00418999	0.000904969	0.000331598	0.00259814	0.00459743	0.000641921	0.000147455	0.00125736	0.0575807
3987	1	Ductal	2	Negative	2	Negative	2	Negative	1	0.000229912	0.000171648	0.000606117	0.000308252	0.000629299	9.25e-05	0.00041881	0.00148511	0.000466521	0.00441851	0.000382748	0.00197356	0.000451179	0.000129359	0.000862498	0.00110476	0.000494544	0.00873685	0.000316534	0.00953502	0.00125274	0.00137597	0.000691699	0.000847353	0.000392883	0.00213965	0.000969747	0.000220528	0.00136791	0.0104899	0.00161174	0.0045885	0.00127782	0.000372027	0.00195102	0.0043643	0.000568257	0.000131738	0.00208012	0.0386749
2568	10	Other	NA	Missing	NA	Missing	0	Missing	0	0.000239995	0.000186069	0.000653108	0.000410008	0.000719147	6.48e-05	0.000458707	0.00130855	0.000641969	0.00558828	0.000251082	0.00252283	0.000385745	7.55e-05	0.000776887	0.000987113	0.000668359	0.0100855	0.00033663	0.0152224	0.00141456	0.00119294	0.00059193	0.000478901	0.000344226	0.00213403	0.00142416	0.000145115	0.00138808	0.0165641	0.00165137	0.00378528	0.000934769	0.000268143	0.00244212	0.00482728	0.000444961	0.000137145	0.001871	0.0448628
486	10	Other	NA	Missing	NA	Missing	0	Missing	0	0.000297902	0.000167064	0.000498385	0.000441328	0.000676645	0.000110876	0.000451418	0.000844962	0.000533318	0.00534533	0.000236362	0.00278899	0.00054381	0.000108425	0.000754303	0.000846798	0.000533189	0.00997367	0.000298677	0.0152961	0.00160944	0.00116064	0.0006246	0.000523492	0.000394466	0.00153808	0.00113424	0.000204929	0.0014373	0.0150125	0.00183555	0.00340831	0.00100213	0.00029768	0.00189075	0.00457967	0.000410293	8.98e-05	0.00174105	0.0520916
3425	2	Lobular	1	Positive	1	Positive	2	Negative	2	0.000315036	0.000184958	0.000675672	0.000401908	0.000721724	9.45e-05	0.000448341	0.00170126	0.000511468	0.00580098	0.000294183	0.00290805	0.000460999	0.000137502	0.000711791	0.0012338	0.00065624	0.0107644	0.00035183	0.0105131	0.00171881	0.00121567	0.000682964	0.000478996	0.000420914	0.00246619	0.00151872	0.000178007	0.0015656	0.0147706	0.00173538	0.00246939	0.00117086	0.00032609	0.0034139	0.00462711	0.000520814	9.15e-05	0.00208165	0.0588909
1737	1	Ductal	1	Positive	2	Negative	2	Negative	1	0.000316786	0.000223659	0.0011982	0.00060826	0.000971826	0.000166039	0.000354663	0.00300991	0.00103661	0.00450921	0.000423667	0.0045992	0.000823874	0.000176787	0.000752523	0.00153739	0.000632423	0.0117369	0.0006601	0.0318237	0.00312243	0.00159837	0.000762867	0.00120258	0.000516379	0.00353301	0.00162821	0.000172507	0.0021414	0.0415765	0.00210749	0.00490156	0.00135318	0.000726541	0.00618611	0.00454668	0.000904925	0.0001747	0.00244706	0.0648191
332	1	Ductal	1	Positive	1	Positive	0	Missing	2	0.000188326	0.000151016	0.000334381	0.00039606	0.000499597	6.3e-05	0.000315717	0.00077949	0.000506843	0.00459387	0.000170415	0.00332681	0.000298724	8.83e-05	0.000555827	0.000587482	0.000536382	0.00840034	0.00034892	0.0118953	0.00104923	0.000729746	0.000482063	0.000359275	0.000217604	0.00112992	0.00132659	0.000106464	0.00092032	0.0122753	0.00153288	0.00191721	0.000838	0.000230156	0.00127414	0.003423	0.000256703	3.34e-05	0.00187046	0.0351488
906	1	Ductal	1	Positive	2	Negative	2	Negative	1	0.000180896	0.000145914	0.000384455	0.000364581	0.000624818	4.42e-05	0.00044428	0.000884081	0.000619702	0.00464417	0.000172327	0.00191662	0.000293123	5.3e-05	0.000690138	0.000605388	0.000462676	0.0107792	0.000254306	0.017198	0.00122359	0.000908269	0.000476398	0.000309964	0.000343519	0.00140181	0.00151655	0.000168316	0.000955161	0.0237203	0.00142479	0.00342817	0.00085896	0.000224248	0.00151697	0.00391738	0.000223686	0.000110185	0.00132605	0.0320942
3989	2	Lobular	1	Positive	1	Positive	2	Negative	1	0.000181565	0.000220512	0.000189581	0.00125362	0.000846889	0.000195644	0.000409938	0.000398767	0.00189365	0.00447837	0.000155654	0.0157286	0.00123553	0.000105117	0.00065683	0.000647957	0.000696552	0.00942885	0.00136952	0.0859573	0.00348631	0.00357245	0.00061615	0.0011617	0.000392711	0.00183671	0.00235405	0.000195681	0.00084838	0.0925266	0.00173327	0.0151384	0.00149821	0.000527483	0.0018929	0.00357881	0.000147965	0.000135644	0.00577665	0.0385872
848	1	Ductal	1	Positive	1	Positive	0	Missing	1	0.000243192	0.000186088	0.000704319	0.000405055	0.000729557	8.02e-05	0.000472996	0.00111845	0.000694294	0.00528035	0.000333097	0.00245326	0.000549249	6.42e-05	0.000838611	0.00114798	0.000472359	0.0107119	0.000321603	0.0162897	0.00179745	0.000878629	0.00056521	0.000435068	0.000371453	0.00210166	0.00105148	0.000248535	0.00144679	0.0205845	0.00238521	0.00326929	0.000828805	0.000320203	0.00276375	0.00451414	0.000611379	0.00017871	0.00182555	0.0589033
3915	10	Other	NA	Missing	NA	Missing	0	Missing	0	0.000189851	0.00017887	0.000770263	0.00042852	0.000771139	8.16e-05	0.000411588	0.00162471	0.000868912	0.00426956	0.000422113	0.00269821	0.000565591	9.36e-05	0.00077401	0.00111789	0.000520004	0.00910654	0.000420293	0.0203145	0.00207109	0.000784688	0.000613054	0.000939126	0.000467243	0.00211967	0.00138843	0.000235029	0.00168573	0.0255184	0.00201929	0.00368479	0.0010256	0.000501238	0.0025233	0.00463661	0.000755595	0.000154434	0.00273742	0.0564451
334	1	Ductal	1	Positive	1	Positive	2	Negative	2	0.00041446	0.000257892	0.00110513	0.000501427	0.00109868	0.000116024	0.000660367	0.00197189	0.000888411	0.00759584	0.000487502	0.00277129	0.000640505	0.000127263	0.00116491	0.00135982	0.000704216	0.0152448	0.0004966	0.0163298	0.00249082	0.00220512	0.00103312	0.00105661	0.000645216	0.00306266	0.00178698	0.000187417	0.00229347	0.019524	0.00225648	0.00717983	0.00173118	0.000499932	0.00328402	0.00652465	0.000897807	0.000209477	0.00225479	0.0546184
3918	1	Ductal	1	Positive	1	Positive	2	Negative	1	0.000235883	0.000177496	0.000850342	0.000549629	0.000778514	9.41e-05	0.000413128	0.00248592	0.00113771	0.00408611	0.000420193	0.00277849	0.000600487	0.00011763	0.000814519	0.00147441	0.00048454	0.00873802	0.000403858	0.0274961	0.00240038	0.000765455	0.000546285	0.000840446	0.000339962	0.00295852	0.00154617	0.000243375	0.00134307	0.0447393	0.00154806	0.00380966	0.000961931	0.000479276	0.00302723	0.00420721	0.000575717	0.000122138	0.00242824	0.0465191
225	10	Other	NA	Missing	NA	Missing	0	Missing	0	0.000151212	0.000118395	0.000403356	0.000313171	0.000523899	4.61e-05	0.000364475	0.000532632	0.000637515	0.00347524	0.000203831	0.00106922	0.00039995	3.88e-05	0.000672394	0.000528088	0.000355559	0.00819237	0.000172901	0.0130329	0.00163917	0.000533503	0.000453033	0.000431316	0.000342485	0.000988425	0.00102325	0.000223501	0.0011299	0.0250891	0.00174547	0.00300092	0.000647677	0.00024696	0.00126049	0.0034598	0.000341129	0.000130884	0.00160229	0.0440705
3548	1	Ductal	1	Positive	1	Positive	2	Negative	2	0.000186177	0.000159662	0.0009035	0.000424665	0.00066118	0.000142423	0.00032072	0.00235562	0.000812577	0.00369979	0.000381649	0.00282414	0.000877923	0.000218308	0.000697251	0.00130281	0.000434265	0.0079934	0.000417997	0.0211879	0.00262734	0.00109159	0.000706165	0.00155498	0.000364561	0.00239788	0.00106048	0.000247274	0.0014277	0.0253934	0.00170306	0.00535895	0.000974482	0.000732656	0.00296035	0.00356218	0.000755051	0.000187021	0.00328034	0.0545156
341	10	Other	NA	Missing	NA	Missing	0	Missing	0	0.000292161	0.000217261	0.000803177	0.000698995	0.000830973	0.000131265	0.000445113	0.00158463	0.00105682	0.00479255	0.000313819	0.00697645	0.000583159	0.000107775	0.000858593	0.000968041	0.000594545	0.0107888	0.000727939	0.0387068	0.00226806	0.00160546	0.000578396	0.000652038	0.000536396	0.00192956	0.00142921	0.00019946	0.00181876	0.031336	0.0023924	0.00542925	0.00123672	0.000472399	0.00252209	0.00459301	0.000725234	0.000214211	0.00299644	0.0597085
275	1	Ductal	2	Negative	2	Negative	2	Negative	1	0.000207075	0.000170285	0.000660358	0.00049349	0.000755359	5.65e-05	0.000396511	0.00151254	0.000935707	0.00417885	0.000313591	0.00238603	0.000389016	6.42e-05	0.000698869	0.00113346	0.000434789	0.00944669	0.000397011	0.021627	0.00188207	0.000695449	0.000462928	0.000460663	0.000456819	0.00245036	0.00139703	0.00020609	0.00162994	0.0379627	0.00166729	0.00270259	0.00085651	0.000353253	0.00353669	0.00453426	0.000731696	0.000198507	0.00256506	0.0550002
2389	1	Ductal	1	Positive	1	Positive	2	Negative	2	0.000331108	0.000187156	0.00151999	0.000372972	0.000856155	0.000103885	0.000385568	0.00511249	0.000806748	0.00434056	0.000633054	0.00199402	0.00073977	0.00018499	0.000861784	0.00274749	0.000424461	0.00960284	0.000367363	0.0154978	0.00310469	0.00168334	0.000841478	0.00175687	0.000435825	0.00530427	0.0010994	0.000250943	0.00212085	0.0298157	0.00186042	0.0103626	0.00131375	0.000860059	0.00656985	0.0048299	0.000953757	0.000223329	0.00207458	0.0593672
1414	0	Control	0	Control	0	Control	Control	Control	Control	0.000304517	0.000190986	0.000757147	0.000431343	0.000809362	6.22e-05	0.000575904	0.00136515	0.000754891	0.00544946	0.000338354	0.00169751	0.000468499	9.01e-05	0.000971804	0.00106156	0.000536557	0.0119183	0.000297766	0.014301	0.00203918	0.000742779	0.000641046	0.000488702	0.000502738	0.00189083	0.00156019	0.000287158	0.00157742	0.0206451	0.00198816	0.00374612	0.00105462	0.000332604	0.00199731	0.00543867	0.000464319	0.000157184	0.00225014	0.0537617
1055	0	Control	0	Control	0	Control	Control	Control	Control	0.000198976	0.000191455	0.000826223	0.000358777	0.000755604	8.84e-05	0.000485543	0.0017231	0.000697916	0.00517845	0.000256981	0.00306806	0.000405813	9.44e-05	0.000910859	0.00147798	0.000731088	0.011391	0.000545059	0.0114967	0.00176824	0.0013666	0.000602934	0.000385954	0.000548425	0.00277807	0.00181372	0.000195536	0.00183124	0.0124154	0.00218386	0.00294257	0.00104943	0.000310286	0.00398568	0.00482015	0.000742772	0.000170912	0.00291403	0.0540026
1162	0	Control	0	Control	0	Control	Control	Control	Control	0.000299245	0.000267064	0.000925538	0.000628488	0.000868049	0.000126524	0.000494342	0.00238445	0.000853139	0.00604887	0.000347567	0.00747116	0.000519414	0.00015943	0.000886015	0.00190275	0.000825617	0.0119541	0.000985445	0.0206266	0.00194585	0.00231667	0.000764102	0.000851045	0.000538923	0.00339353	0.0017586	0.000177164	0.001973	0.0174602	0.00213007	0.00459678	0.00123713	0.000493642	0.00417186	0.00545322	0.000723194	0.00019597	0.00293035	0.0502556
1705	0	Control	0	Control	0	Control	Control	Control	Control	0.000187715	0.000132886	0.00053811	0.000275541	0.000602059	4.72e-05	0.000429919	0.00137492	0.000633453	0.00461483	0.000209075	0.000828813	0.000347145	5.21e-05	0.000835227	0.000933394	0.000512021	0.00935677	0.000160995	0.00942036	0.00156786	0.000601877	0.000611222	0.000444627	0.00034841	0.00226834	0.00125775	0.000189229	0.00100477	0.0245871	0.0013354	0.0025604	0.000785758	0.000271948	0.00294471	0.00447702	0.000356513	0.000128405	0.00147226	0.0321736
1536	0	Control	0	Control	0	Control	Control	Control	Control	0.000264081	0.000234085	0.000875452	0.000568679	0.000875452	0.000112234	0.000449757	0.00191196	0.0010048	0.00517303	0.000459359	0.00447904	0.000655896	0.000115028	0.000897548	0.0014378	0.000600848	0.010808	0.000660117	0.0251927	0.00229451	0.0016611	0.000659239	0.000837639	0.000491424	0.00258655	0.00162116	0.000230039	0.00165179	0.0253195	0.0022496	0.00562005	0.00131358	0.000529362	0.00341253	0.00511181	0.000595928	0.000153068	0.00313198	0.0587841
2616	0	Control	0	Control	0	Control	Control	Control	Control	0.000308947	0.000208314	0.000765874	0.000611262	0.000825091	0.000175096	0.000552692	0.00169718	0.000876415	0.00512817	0.000242132	0.00490727	0.000925635	0.000131187	0.000948238	0.00117793	0.000608938	0.00984645	0.000618399	0.0259203	0.00236103	0.00193581	0.000680436	0.000869446	0.00048112	0.00225476	0.00130145	0.000234133	0.00136811	0.0278354	0.00196649	0.00505066	0.0011235	0.000522579	0.0029342	0.00468395	0.000480142	0.000113542	0.00227801	0.043706
1421	0	Control	0	Control	0	Control	Control	Control	Control	0.000513865	0.000338056	0.000982422	0.000376592	0.000939061	8.36e-05	0.000530385	0.00208371	0.000667759	0.00695252	0.00044726	0.00163768	0.000586134	8.57e-05	0.00117156	0.00226523	0.000621818	0.00983112	0.000187711	0.0124898	0.00214233	0.000815751	0.000849556	0.000387227	0.000543538	0.00224283	0.00130177	0.000386232	0.00180404	0.0202729	0.00312323	0.00420306	0.000973566	0.000345342	0.00274007	0.00457942	0.000846061	4.16e-05	0.00172154	0.0704371
2675	0	Control	0	Control	0	Control	Control	Control	Control	0.000249986	0.000169705	0.000706495	0.000691715	0.000774731	7.47e-05	0.000420228	0.00169928	0.000954095	0.0042826	0.000349817	0.00692664	0.000456076	9.77e-05	0.000824931	0.00114544	0.000573596	0.00982951	0.000814654	0.0370769	0.00205492	0.00149535	0.000548483	0.000639714	0.000487681	0.00249938	0.00167531	0.000170085	0.00159557	0.0311087	0.00213239	0.00495092	0.00121949	0.000467887	0.00309517	0.00455114	0.000637604	0.000185491	0.00287331	0.0686085
1957	0	Control	0	Control	0	Control	Control	Control	Control	0.000260649	0.000181929	0.000697672	0.000318409	0.000714213	8.99e-05	0.000471219	0.00119981	0.00049915	0.00607219	0.000191669	0.00165243	0.000531038	8.96e-05	0.000827464	0.000943953	0.000526721	0.0129695	0.000263925	0.00876447	0.00145128	0.000777469	0.000704987	0.000414713	0.000399122	0.00177357	0.00100916	0.000199884	0.00134202	0.0113551	0.00201005	0.00243483	0.000929814	0.000241477	0.00210272	0.00464695	0.000400971	0.000137075	0.0015673	0.0410054
3164	0	Control	0	Control	0	Control	Control	Control	Control	0.000254632	0.000181635	0.000728472	0.000493703	0.000796515	7.81e-05	0.000481687	0.0013579	0.000839956	0.00585967	0.000282193	0.00319189	0.000473877	7.04e-05	0.000825865	0.000999641	0.000536407	0.0118956	0.000405333	0.0197044	0.00173481	0.000935633	0.000533284	0.000435063	0.00040962	0.0019635	0.0014939	0.000185195	0.00154267	0.019442	0.00229825	0.00284325	0.00101152	0.000337947	0.00248981	0.00493175	0.000515597	0.000184886	0.00251197	0.0598148
1101	0	Control	0	Control	0	Control	Control	Control	Control	0.000142995	0.000152477	0.000449366	0.000286448	0.000600379	5.3e-05	0.000419109	0.00100366	0.000562018	0.0042418	0.000195152	0.00166817	0.000325554	4.4e-05	0.000843955	0.000635076	0.000448184	0.00970904	0.000236862	0.0106305	0.00124866	0.000739373	0.000482488	0.00035003	0.000348783	0.00115835	0.00112834	0.000225781	0.00108788	0.0127009	0.00165834	0.00256357	0.000674767	0.000180977	0.00135702	0.00387568	0.00036935	0.000133309	0.0017457	0.0486297
2586	0	Control	0	Control	0	Control	Control	Control	Control	0.000212381	0.000198415	0.000762294	0.000287157	0.000745129	6.96e-05	0.000360803	0.00130977	0.00055966	0.00508606	0.000256988	0.0014672	0.000476138	7.27e-05	0.000777502	0.00110867	0.000485584	0.0119537	0.000201109	0.0106687	0.00202888	0.000647679	0.000544944	0.000365805	0.000409715	0.00206833	0.00106845	0.00024563	0.00134911	0.0156096	0.00221402	0.00249319	0.000755038	0.000331829	0.0026535	0.00396369	0.000366207	0.000181474	0.00176345	0.0588377
827	0	Control	0	Control	0	Control	Control	Control	Control	0.000306481	0.000214	0.000599462	0.000439474	0.000862791	7.54e-05	0.000691975	0.000890212	0.00070811	0.00598247	0.000309975	0.00221107	0.000381456	7.35e-05	0.00105043	0.000952602	0.000508242	0.0116114	0.00029705	0.0156167	0.0018748	0.000871468	0.000750884	0.00030314	0.000517549	0.00161653	0.00104489	0.000236382	0.00147541	0.0192572	0.00183496	0.00336009	0.00119052	0.000289414	0.00181616	0.00584277	0.000352547	0.00013455	0.00170031	0.0514348
990	0	Control	0	Control	0	Control	Control	Control	Control	0.00045691	0.000321103	0.0011468	0.000844119	0.00120308	0.000189329	0.000457075	0.00180563	0.00148242	0.00692713	0.000689293	0.00495252	0.00088901	0.000118704	0.000913378	0.00160421	0.000627981	0.00988733	0.000473964	0.0357985	0.00321722	0.00173981	0.000754635	0.000710813	0.000428851	0.00173666	0.00230809	0.000342249	0.00195227	0.061212	0.00251319	0.00738298	0.000974562	0.000436332	0.00209703	0.00407635	0.000661194	7.7e-05	0.00285606	0.0572722
2665	0	Control	0	Control	0	Control	Control	Control	Control	0.000291084	0.000197919	0.000807593	0.000436676	0.0007158	5.52e-05	0.00046586	0.00205651	0.000734127	0.00546981	0.000292789	0.00228374	0.000385526	7.1e-05	0.00086048	0.00134586	0.000680488	0.0105687	0.000322022	0.0157904	0.00160908	0.000715288	0.000586936	0.000346639	0.000391327	0.00239518	0.00177465	0.000190996	0.0012476	0.0173831	0.00168825	0.00223752	0.000880846	0.000317495	0.00289368	0.00444006	0.000421927	0.000136299	0.00188622	0.0417682
1492	0	Control	0	Control	0	Control	Control	Control	Control	0.000248471	0.0002241	0.000686489	0.000415435	0.000946275	7.04e-05	0.000607201	0.00119168	0.000761161	0.00573651	0.000373341	0.00172969	0.000527699	6.09e-05	0.00101161	0.00103326	0.000603154	0.0110305	0.000276169	0.0156033	0.00216065	0.000702594	0.000533986	0.000379974	0.000494899	0.00202897	0.00143823	0.000294563	0.00153172	0.0215342	0.0021515	0.00305646	0.000845536	0.000277063	0.00224149	0.00505613	0.000555244	0.000178756	0.00196432	0.0629098
1397	0	Control	0	Control	0	Control	Control	Control	Control	0.000235427	0.000189705	0.000883223	0.000536691	0.000734201	6.82e-05	0.000356137	0.00153562	0.00092519	0.00475593	0.00038138	0.00307112	0.000532224	6.72e-05	0.000804546	0.00120507	0.000460566	0.0111269	0.000435048	0.0255645	0.00200138	0.000696328	0.000411172	0.000429565	0.000432798	0.00220129	0.00143414	0.000270773	0.0014591	0.0262157	0.00224694	0.00304651	0.000672181	0.000312201	0.00281599	0.00377454	0.000523389	0.000139666	0.00238094	0.0559261
1410	0	Control	0	Control	0	Control	Control	Control	Control	0.000319859	0.000170338	0.000767512	0.000373442	0.000779828	6.7e-05	0.000625492	0.00125887	0.000599999	0.00585516	0.00033415	0.0018297	0.000455325	7.53e-05	0.00101681	0.00104104	0.000519835	0.0113891	0.000243212	0.0103842	0.00186393	0.0007181	0.000622007	0.000509936	0.000383325	0.00198024	0.00110997	0.000292944	0.00148575	0.0136558	0.00203192	0.0021212	0.000846966	0.000302255	0.00208777	0.00511868	0.000610354	0.000143528	0.00174955	0.0494036
2759	0	Control	0	Control	0	Control	Control	Control	Control	0.000251261	0.000234417	0.000867245	0.000491843	0.000889618	8.03e-05	0.000456156	0.00172052	0.000868801	0.0056828	0.000394608	0.00249868	0.000527316	8.02e-05	0.00101395	0.00111598	0.000529273	0.0119952	0.000376701	0.0197205	0.00221049	0.00122297	0.000637549	0.000514567	0.000520612	0.00249405	0.00112456	0.000286908	0.00192072	0.0247407	0.00241553	0.00466724	0.00108969	0.000411845	0.00331119	0.00536291	0.000852631	0.000196888	0.0024741	0.0582867
2584	0	Control	0	Control	0	Control	Control	Control	Control	0.00027448	0.000182694	0.000805593	0.000323184	0.000734849	5.17e-05	0.000488485	0.00171241	0.000633662	0.00573924	0.000379573	0.00085779	0.000409358	6.59e-05	0.000896163	0.00115714	0.000460641	0.0112901	0.000153753	0.00829129	0.00198543	0.000628623	0.000481561	0.000461647	0.00034997	0.00224352	0.000991543	0.000231425	0.00136107	0.0218669	0.00181107	0.0028585	0.000734932	0.00027726	0.00293401	0.00451033	0.00051732	0.000123468	0.00136114	0.0498343
1057	0	Control	0	Control	0	Control	Control	Control	Control	0.000229477	0.000187369	0.000762193	0.000325505	0.000752823	6.85e-05	0.000489023	0.00141156	0.000629313	0.00544541	0.000344388	0.00171106	0.0004973	5.81e-05	0.000823065	0.000981285	0.000564188	0.0106561	0.000265394	0.0104756	0.00193753	0.000564668	0.000521423	0.000439231	0.000421076	0.00185191	0.00149567	0.000243512	0.00136935	0.013765	0.00192101	0.00226037	0.000842442	0.000310886	0.00194307	0.00445105	0.000536962	0.000194587	0.00172461	0.0502667
3433	0	Control	0	Control	0	Control	Control	Control	Control	0.000140404	0.000173157	0.000388123	0.000318377	0.000659826	6.53e-05	0.000361912	0.000907765	0.000581845	0.00378889	0.000276636	0.00121422	0.000499774	7.44e-05	0.000751983	0.000653076	0.000384052	0.00897355	0.00023207	0.0121193	0.00203745	0.000575288	0.000448656	0.000510076	0.0003423	0.00137689	0.000909993	0.000288509	0.00124521	0.0212347	0.00189594	0.00236477	0.00069168	0.000362448	0.00189542	0.00374916	0.000538231	9.99e-05	0.00177255	0.0673049
1151	0	Control	0	Control	0	Control	Control	Control	Control	0.000255343	0.000176309	0.000764636	0.000432434	0.000773449	8.57e-05	0.000562011	0.001472	0.000750459	0.00501887	0.000405222	0.00203701	0.000606364	9.21e-05	0.000901352	0.000915313	0.000528353	0.009887	0.000343649	0.0149894	0.00181172	0.00100935	0.000596667	0.000717685	0.000450367	0.00168916	0.00124139	0.00033808	0.00164049	0.0200737	0.00209375	0.00389445	0.000874816	0.000386435	0.00223372	0.00454676	0.000794829	0.000154951	0.00196137	0.0486343
1662	0	Control	0	Control	0	Control	Control	Control	Control	0.000258614	0.000198757	0.000763378	0.00041884	0.000869873	6.56e-05	0.000475985	0.00173737	0.000739214	0.00580578	0.000365762	0.00202993	0.000449866	7.01e-05	0.00080371	0.000900257	0.000525276	0.0122351	0.000313146	0.0164166	0.00215832	0.000881304	0.000616998	0.00046632	0.00038164	0.00200786	0.00117536	0.000240634	0.00162572	0.0220966	0.00209615	0.00366374	0.000858833	0.00034381	0.00259567	0.00400957	0.000669953	0.00016118	0.00173271	0.0547745
1166	0	Control	0	Control	0	Control	Control	Control	Control	0.000167658	0.000156182	0.000453185	0.000317897	0.000604491	6.65e-05	0.000420332	0.000922028	0.000600288	0.00435837	0.0002589	0.00156414	0.00040029	6.24e-05	0.0007957	0.000813551	0.000457428	0.00952195	0.000245997	0.010284	0.00141676	0.000946353	0.000530171	0.000525175	0.00039565	0.00161856	0.00098963	0.000189699	0.00111119	0.0145123	0.00165328	0.00389844	0.000836051	0.000279924	0.00220048	0.00396363	0.000403035	0.000160871	0.00191722	0.0378249
1064	0	Control	0	Control	0	Control	Control	Control	Control	0.000314054	0.000300557	0.000785253	0.000684909	0.00101846	0.000116523	0.000599052	0.00191154	0.000813952	0.00618967	0.000314047	0.00638113	0.000560263	0.000139087	0.000989728	0.00130629	0.00061449	0.0124803	0.000855407	0.0213941	0.00198966	0.00191693	0.000772288	0.000599171	0.000512773	0.00279672	0.00171461	0.000278625	0.00171298	0.0162888	0.00216187	0.00451878	0.00157679	0.00043795	0.0032621	0.00605507	0.000497427	0.000142834	0.00289395	0.0640203
1538	0	Control	0	Control	0	Control	Control	Control	Control	0.000268578	0.000194364	0.000680837	0.000449562	0.000818454	6.61e-05	0.000526002	0.000985186	0.000701699	0.00643269	0.000330344	0.00248356	0.000405841	9.48e-05	0.000898661	0.000951307	0.00047485	0.0139976	0.000333531	0.0152536	0.00181269	0.00123358	0.000675704	0.000453061	0.000494135	0.00178768	0.00126719	0.000176445	0.00152455	0.0157301	0.00217086	0.00437809	0.00109331	0.000319196	0.00226816	0.00485055	0.000403757	0.000181738	0.00200301	0.0494874
810	0	Control	0	Control	0	Control	Control	Control	Control	0.000319968	0.000255605	0.00127209	0.000871893	0.00104562	0.000116462	0.00049295	0.00254188	0.00131318	0.00569946	0.000664752	0.00768452	0.000568537	0.000149999	0.00109906	0.00203218	0.000900101	0.0117144	0.00114984	0.0370328	0.00290517	0.00381045	0.000627768	0.000993351	0.000868739	0.00429052	0.00203128	5.02e-05	0.0030448	0.0347427	0.00196439	0.0104985	0.00163661	0.000655601	0.005919	0.00515694	0.00105798	0.00045031	0.00328637	0.0522366
1460	0	Control	0	Control	0	Control	Control	Control	Control	0.000545891	0.00033202	0.0020657	0.000973315	0.00125097	0.000262907	0.000536151	0.00512224	0.00134806	0.00633498	0.00066118	0.0111054	0.00100776	0.000303591	0.000978849	0.00265432	0.000894364	0.0118988	0.00135848	0.0400138	0.00291755	0.00398665	0.00117074	0.00175031	0.000504319	0.00568495	0.00216649	9.38e-05	0.00262654	0.028548	0.00210705	0.00969879	0.00220306	0.000993546	0.0069865	0.00567293	0.00101366	0.00022565	0.00374707	0.0512121
650	0	Control	0	Control	0	Control	Control	Control	Control	0.000180526	0.000169824	0.000525501	0.000290319	0.000608235	6.3e-05	0.00045069	0.000760484	0.000472431	0.00494755	0.00018325	0.00180921	0.000409838	5.45e-05	0.000919908	0.000768416	0.000468507	0.0103735	0.000225406	0.0101657	0.00133785	0.000907512	0.000555043	0.000313883	0.000387697	0.00146248	0.00114725	0.00025028	0.0010923	0.0116383	0.0022128	0.00245113	0.000773305	0.000182136	0.00181895	0.00481435	0.000353086	0.000162608	0.00156958	0.0524903
804	0	Control	0	Control	0	Control	Control	Control	Control	0.000427056	0.000418032	0.000797312	0.000607254	0.00160206	0.000143948	0.000549486	0.00154309	0.00125061	0.00587451	0.000276114	0.00517205	0.000839402	0.000214733	0.00132107	0.00154321	0.000811344	0.0162347	0.000447485	0.0226701	0.00207935	0.00192015	0.00108694	0.000894825	0.000754601	0.00233213	0.00154769	0.000234755	0.00168135	0.0256369	0.003272	0.00551496	0.00169248	0.000325701	0.00269285	0.00468433	0.0007394	0.000135317	0.00248174	0.0663168
991	0	Control	0	Control	0	Control	Control	Control	Control	0.000183868	0.000199765	0.000500739	0.00052736	0.00077526	9.28e-05	0.000357157	0.00104157	0.000919498	0.00455865	0.000255449	0.00472393	0.000548056	7.11e-05	0.000782694	0.000908907	0.00051122	0.0104254	0.000607969	0.0263639	0.00227346	0.00125127	0.000506674	0.000504143	0.000431295	0.00164963	0.00137756	0.000185208	0.00149765	0.0282713	0.00201225	0.00412435	0.00096743	0.000353292	0.0019685	0.00400699	0.000476473	0.000181289	0.00189854	0.0574747
1141	0	Control	0	Control	0	Control	Control	Control	Control	0.000275441	0.000199991	0.000732018	0.000450126	0.00081428	6e-05	0.000547015	0.00146749	0.000694566	0.00558697	0.000381828	0.00226747	0.000503659	7.46e-05	0.000797731	0.00104509	0.000527086	0.00993398	0.000331728	0.0141486	0.00207383	0.00113318	0.000572512	0.000542376	0.000333507	0.00191392	0.00132877	0.000277768	0.00151988	0.0177416	0.00185449	0.00337642	0.000865531	0.000282501	0.00250337	0.00427372	0.000586116	0.000159729	0.00173183	0.0563123
1115	0	Control	0	Control	0	Control	Control	Control	Control	0.000489803	0.000422407	0.00148572	0.000678134	0.00136239	0.000123137	0.000708769	0.00277905	0.00101563	0.00744706	0.000450938	0.00410074	0.000851167	0.000159049	0.00105665	0.00148432	0.000712144	0.0159154	0.000529007	0.0168205	0.00309157	0.00177458	0.00104173	0.000875801	0.000575786	0.00343922	0.00174328	0.000233714	0.00205734	0.0236492	0.00244919	0.00451161	0.00175124	0.000442679	0.00443093	0.00479555	0.00069191	0.000186789	0.0024555	0.0425366
3648	0	Control	0	Control	0	Control	Control	Control	Control	0.000182451	0.000233091	0.000676053	0.000350496	0.000815701	0.00011411	0.00048532	0.00172492	0.000593938	0.00483827	0.00028249	0.00221486	0.000626826	0.000108112	0.00103515	0.00119504	0.000486397	0.0111907	0.000390394	0.0107447	0.00213633	0.00137009	0.000674288	0.000714444	0.000516298	0.00230863	0.0010248	0.000317577	0.00138654	0.0132532	0.0020804	0.00423492	0.00100814	0.000452866	0.00288286	0.00470264	0.000560294	0.000143116	0.00162048	0.0610615
1494	0	Control	0	Control	0	Control	Control	Control	Control	0.000231895	0.00019261	0.000673184	0.000427277	0.000892581	7.07e-05	0.000490381	0.00102752	0.000860015	0.00530858	0.000259701	0.00242014	0.000511617	6.77e-05	0.000961232	0.000923009	0.00054855	0.0114175	0.000344977	0.0177889	0.00206422	0.00105366	0.00059117	0.000481692	0.000476665	0.0017283	0.00144517	0.000276905	0.00141054	0.0241919	0.00234081	0.00437017	0.000982405	0.000326704	0.00232829	0.00506097	0.000381827	0.000134248	0.00167658	0.0581038
814	0	Control	0	Control	0	Control	Control	Control	Control	0.000260333	0.000152173	0.000378781	0.0002526	0.0006883	4.96e-05	0.0005471	0.000591576	0.000295908	0.00633763	0.000232309	0.00065395	0.00027224	8.93e-05	0.000937885	0.000724039	0.000442511	0.011488	0.000143719	0.00346474	0.00140397	0.000490046	0.000610615	0.000272779	0.000456304	0.0014861	0.00105932	0.000211906	0.00117996	0.00674969	0.0016852	0.00159504	0.000900783	0.000217033	0.00128795	0.00490638	0.000301514	0.000109856	0.000949688	0.0514989
1120	0	Control	0	Control	0	Control	Control	Control	Control	0.000189742	0.000157766	0.000587912	0.000257796	0.000620977	5.1e-05	0.000380541	0.000935397	0.000557403	0.00501445	0.000184258	0.00151051	0.000287399	6.16e-05	0.000738615	0.00083472	0.000475782	0.0104859	0.000202503	0.00870241	0.00123054	0.000855402	0.000494745	0.000246805	0.000339471	0.00147428	0.00102698	0.000167263	0.00115704	0.0138349	0.00180971	0.00261015	0.000766485	0.000194895	0.00169463	0.00405284	0.000327079	8.33e-05	0.00127526	0.0452092
1062	0	Control	0	Control	0	Control	Control	Control	Control	0.00020415	0.000162435	0.000540647	0.000293319	0.00067153	4.72e-05	0.000467835	0.000720363	0.000504056	0.00561005	0.000252047	0.00140544	0.000324889	5.19e-05	0.000823937	0.000787174	0.000591873	0.0103797	0.000230064	0.00868885	0.00136779	0.000686382	0.000563714	0.000299368	0.000362704	0.00120523	0.00117244	0.000173164	0.00109614	0.0122426	0.00173194	0.00256453	0.000840459	0.000203293	0.00130866	0.00434695	0.000299624	0.000102256	0.00163703	0.0439579
1118	0	Control	0	Control	0	Control	Control	Control	Control	0.000210963	0.000196247	0.0007886	0.000465666	0.000847277	9.22e-05	0.00043617	0.00162333	0.00109392	0.00493959	0.000413748	0.00254628	0.000595586	8.53e-05	0.000918271	0.00102019	0.000570684	0.0106526	0.000411459	0.0198886	0.00236562	0.00119851	0.000670234	0.000794301	0.000483936	0.00191464	0.00141359	0.00017436	0.00151397	0.0319829	0.00220903	0.00505997	0.00111762	0.000506747	0.00247137	0.00499828	0.000551823	0.000213207	0.00304825	0.0557423
996	0	Control	0	Control	0	Control	Control	Control	Control	0.000438726	0.000302376	0.00148912	0.000960028	0.00124665	0.000119065	0.000487947	0.00234245	0.00173545	0.00574673	0.000432607	0.00535473	0.000875966	0.000139974	0.000935544	0.00137423	0.000757723	0.0120046	0.000650975	0.0381611	0.00329055	0.00200238	0.000806937	0.00114215	0.00061182	0.00284783	0.00163715	0.000252569	0.00189495	0.0562635	0.00270302	0.00707075	0.00153736	0.00072518	0.00411025	0.00488749	0.000929633	0.000325211	0.00420411	0.0500982
1751	0	Control	0	Control	0	Control	Control	Control	Control	0.000210295	0.00018049	0.000757261	0.000423125	0.000655847	9.72e-05	0.000429175	0.00165262	0.00070273	0.00434818	0.000356046	0.00460464	0.000472832	0.000103543	0.000789587	0.00101543	0.000499898	0.00921382	0.000539816	0.0167659	0.00196788	0.00184697	0.00050249	0.000550786	0.000370975	0.00201323	0.00109889	0.000259423	0.00129591	0.0155487	0.00170674	0.00483927	0.000920655	0.00034662	0.00291879	0.00399824	0.000444327	0.000174989	0.00208382	0.0484302
1059	0	Control	0	Control	0	Control	Control	Control	Control	0.000142586	0.000131615	0.000504123	0.000299394	0.000533599	6.19e-05	0.000330051	0.00108299	0.000445579	0.00419408	0.000168993	0.00196215	0.000351311	4.27e-05	0.000679239	0.000774218	0.00040571	0.0101342	0.000233294	0.0101593	0.00109145	0.00107972	0.000411084	0.000394943	0.00025979	0.00143811	0.000991634	0.000178713	0.000946017	0.00915878	0.00160153	0.00367213	0.000679765	0.000203094	0.00157582	0.00320031	0.000302121	6.09e-05	0.00154592	0.0441249
2533	0	Control	0	Control	0	Control	Control	Control	Control	0.000183834	0.000149102	0.000492154	0.000299945	0.000514928	5e-05	0.00036084	0.00107867	0.000414624	0.00527903	0.000213966	0.0020522	0.000259886	6.29e-05	0.000670874	0.000669679	0.000463621	0.0117282	0.00029695	0.00905166	0.00104264	0.00103619	0.000517619	0.000271957	0.000332157	0.00120887	0.00110133	0.000123877	0.00113335	0.00951255	0.0015705	0.0026961	0.000779599	0.00017848	0.00154519	0.00354482	0.000332564	7.88e-05	0.00156137	0.0348422
1663	0	Control	0	Control	0	Control	Control	Control	Control	0.000200019	0.0001573	0.000596058	0.00054649	0.000566645	7.9e-05	0.000292585	0.00140766	0.000733755	0.00407051	0.000248139	0.00635362	0.000414714	9e-05	0.000541767	0.000999337	0.000596654	0.00835001	0.00062161	0.0293348	0.0014585	0.00139583	0.000495135	0.000624474	0.000318233	0.00191547	0.00141253	0.00018567	0.00137406	0.0223996	0.0015596	0.00402473	0.000875983	0.000314079	0.00291698	0.00352672	0.000617415	0.000102214	0.00238194	0.0380795
820	0	Control	0	Control	0	Control	Control	Control	Control	0.000152999	0.000162347	0.000422435	0.000257394	0.000598962	4.82e-05	0.000358866	0.000697721	0.000408663	0.0043533	0.000184661	0.00121381	0.000341264	4.38e-05	0.00077768	0.000663559	0.00035176	0.0106244	0.000187079	0.00628018	0.00143362	0.000665109	0.000473891	0.000241453	0.000332128	0.00115609	0.000858671	0.000256886	0.00101503	0.0101154	0.00184197	0.00177801	0.000617362	0.000182278	0.00148101	0.00386357	0.000324246	0.000140113	0.000994438	0.058894
1079	0	Control	0	Control	0	Control	Control	Control	Control	0.000634822	0.000498496	0.00187323	0.00100865	0.00125424	0.000247911	0.000474507	0.00403547	0.00139249	0.00624015	0.000674375	0.00883916	0.000893976	0.000226782	0.000769544	0.00358756	0.000662304	0.0110472	0.000897207	0.0371585	0.00289241	0.00241468	0.000865965	0.000779561	0.00020368	0.00350984	0.00172801	0.000400389	0.00178138	0.0290351	0.00284079	0.00933553	0.00114059	0.000503814	0.00463522	0.00320648	0.000592196	2.66e-05	0.00349873	0.0753387
1406	0	Control	0	Control	0	Control	Control	Control	Control	0.00020486	0.000148259	0.000605856	0.000480613	0.000652929	6.6e-05	0.000309433	0.00118181	0.000740596	0.00442731	0.000269652	0.00309077	0.000377091	6.5e-05	0.000689795	0.0009095	0.000547818	0.0100222	0.000405234	0.0215642	0.0014918	0.00105785	0.000435657	0.000383009	0.000369993	0.00182947	0.00155296	0.000143312	0.00142096	0.0268958	0.00157604	0.00385431	0.000793581	0.000280903	0.00258518	0.00343917	0.000546277	0.000148735	0.00213942	0.035144
812	0	Control	0	Control	0	Control	Control	Control	Control	0.00018733	0.000130213	0.000565737	0.00033231	0.000578861	4.82e-05	0.000432922	0.00101754	0.000657559	0.0045184	0.000265714	0.00211841	0.00032322	6.28e-05	0.000809098	0.00114591	0.000502541	0.0096466	0.00027765	0.01468	0.00141179	0.000992183	0.000504213	0.000442653	0.000348467	0.00205864	0.0014082	0.000200574	0.00119171	0.0234388	0.0015931	0.00422376	0.000790204	0.00027104	0.00243687	0.00453921	0.000390513	0.000128636	0.00186886	0.0420573
1052	0	Control	0	Control	0	Control	Control	Control	Control	0.000505821	0.000358846	0.00174609	0.000696153	0.00134201	0.000107107	0.000490027	0.00267435	0.00124712	0.00716619	0.000573328	0.00284392	0.000721619	0.000114604	0.000927175	0.00156688	0.000587179	0.015266	0.000500505	0.0215574	0.00317661	0.00184414	0.000926347	0.000922178	0.000605834	0.00334302	0.001356	0.000265264	0.00281353	0.0362017	0.0029285	0.00815429	0.0016037	0.000650571	0.00487273	0.00540411	0.00105955	0.000314204	0.00232371	0.0604448
1339	0	Control	0	Control	0	Control	Control	Control	Control	0.000215939	0.000138404	0.000444972	0.000281969	0.000548749	6.26e-05	0.000472994	0.000728902	0.000371604	0.00453538	0.00021825	0.00154518	0.000413709	7.1e-05	0.000776402	0.000650862	0.000451532	0.00886742	0.000222211	0.00913109	0.00144049	0.000780648	0.00056024	0.000412186	0.000301056	0.00116486	0.000993691	0.000209939	0.00109573	0.0105258	0.0016617	0.00291318	0.000892188	0.000227067	0.00140218	0.00426422	0.000439598	0.000125754	0.00137614	0.0437625
1604	0	Control	0	Control	0	Control	Control	Control	Control	0.000262978	0.000193642	0.000746705	0.000529281	0.000745122	0.000111467	0.000428865	0.00167304	0.000699581	0.00623191	0.000269111	0.00471003	0.000431583	0.000131135	0.000829711	0.00113545	0.000689462	0.0128145	0.000559147	0.0202937	0.00156804	0.00174029	0.000629774	0.000528987	0.000351669	0.00227814	0.00162304	0.000164483	0.00161811	0.0150602	0.00219097	0.00369296	0.00105458	0.000264016	0.00233456	0.00501929	0.000632432	0.000134903	0.00282681	0.0482509
1555	0	Control	0	Control	0	Control	Control	Control	Control	0.00017436	0.000159151	0.000704355	0.000262641	0.00062021	6.61e-05	0.000408714	0.00120855	0.000530094	0.00435916	0.00028419	0.0010842	0.000452625	6.61e-05	0.000805837	0.00106945	0.000401099	0.00965669	0.000206438	0.00932876	0.00176918	0.000712097	0.00055641	0.000519587	0.000402162	0.00207834	0.000831731	0.000250727	0.0014059	0.0165713	0.00201927	0.00294268	0.000672409	0.000325274	0.00280105	0.00404598	0.000584982	0.00015429	0.00137012	0.0518862
1552	0	Control	0	Control	0	Control	Control	Control	Control	0.000388848	0.000219633	0.000970279	0.00058601	0.00100716	9.75e-05	0.000618032	0.00152318	0.00078357	0.00671884	0.000407981	0.0043509	0.00046622	0.000137836	0.00102577	0.00119959	0.000688026	0.0131965	0.000611362	0.0197156	0.00222205	0.00194561	0.000861766	0.000726572	0.000656711	0.00245997	0.00171461	0.000169842	0.00189165	0.0185814	0.00211634	0.00691272	0.00157692	0.000411085	0.00296409	0.00592082	0.000476633	0.000253798	0.00209204	0.0582093
1434	0	Control	0	Control	0	Control	Control	Control	Control	0.000186964	0.000166876	0.000532876	0.000474139	0.000704124	7.45e-05	0.000335361	0.000975115	0.00081999	0.00446842	0.00023952	0.00291011	0.000504385	6.36e-05	0.000754185	0.000761508	0.00041767	0.0113813	0.000382279	0.0231741	0.00176993	0.000875717	0.000498574	0.000491161	0.000402836	0.00152397	0.00112209	0.000179316	0.00138502	0.026679	0.00188276	0.00352966	0.000991795	0.000380664	0.00177998	0.00423741	0.000467657	0.000163499	0.00252099	0.0538477
1664	0	Control	0	Control	0	Control	Control	Control	Control	0.000282311	0.000220192	0.00112812	0.000639518	0.000951574	0.000198446	0.000352758	0.00271598	0.00112519	0.00508599	0.00044959	0.00500941	0.00106554	0.000172148	0.000793812	0.0014302	0.000608728	0.0108881	0.000743608	0.0351771	0.00296898	0.00217771	0.000755643	0.0012533	0.000523101	0.00260982	0.00146709	0.000197895	0.00171851	0.0342201	0.0021752	0.00766883	0.0011461	0.000567925	0.0028832	0.00378754	0.00067273	0.000190426	0.00281194	0.0547828
671	0	Control	0	Control	0	Control	Control	Control	Control	0.00018585	0.000179618	0.000481263	0.000332905	0.000666532	5.4e-05	0.000455744	0.000893804	0.000535844	0.00500062	0.000183774	0.00167116	0.000315697	5.77e-05	0.000803053	0.000916834	0.000464418	0.0099477	0.000238674	0.0112464	0.00149469	0.000717307	0.000500823	0.000264968	0.000412311	0.00174416	0.00101163	0.000188659	0.000988791	0.0136266	0.0016243	0.00258358	0.00078932	0.000185322	0.00201521	0.00414264	0.000261836	0.000143202	0.00168385	0.0550812
793	0	Control	0	Control	0	Control	Control	Control	Control	0.000187379	0.000170968	0.000430058	0.000528913	0.000705879	7.22e-05	0.000495538	0.000753193	0.000883878	0.0048134	0.0003192	0.00237241	0.000431194	6.48e-05	0.000909822	0.000716661	0.00061451	0.00950576	0.000292891	0.0211694	0.00169583	0.000671892	0.000610739	0.000450466	0.000403437	0.00136077	0.00166713	0.000229465	0.00129604	0.0289732	0.00189331	0.00318121	0.000897108	0.000295074	0.00140106	0.0037873	0.000363019	0.000167681	0.00212772	0.0332152
2574	0	Control	0	Control	0	Control	Control	Control	Control	0.000412606	0.000335916	0.00141195	0.000640312	0.00142857	0.00020106	0.000477563	0.00361664	0.000825796	0.00671255	0.000504555	0.00691793	0.000884594	0.000174994	0.00106947	0.00176119	0.000651952	0.0181881	0.000953683	0.0217533	0.00365388	0.00240505	0.000882315	0.000888642	0.000722616	0.0034315	0.00134896	0.000281975	0.00270999	0.017086	0.00276144	0.0048174	0.0015708	0.00058332	0.00640564	0.00618286	0.000935236	0.000255592	0.00211422	0.0886041
1435	0	Control	0	Control	0	Control	Control	Control	Control	0.000414001	0.000444988	0.000799247	0.00059405	0.00147767	0.000207203	0.000757126	0.00236384	0.000839584	0.00572517	0.000210087	0.00645931	0.000909615	0.000186044	0.0010344	0.00145231	0.00073699	0.0131759	0.00070612	0.0181896	0.00197949	0.00252891	0.00107016	0.00122823	0.000368454	0.00205492	0.00114441	0.000337343	0.00166941	0.0167397	0.00286081	0.00450375	0.00103879	0.000241136	0.00250994	0.00374335	0.00080836	7.67e-05	0.00214315	0.0636659
1111	0	Control	0	Control	0	Control	Control	Control	Control	0.000236477	0.000143597	0.000639683	0.00037277	0.000633013	5.88e-05	0.000514724	0.00111048	0.000576191	0.00490828	0.000214497	0.00228973	0.000409573	6.75e-05	0.000672789	0.000964243	0.000538	0.00915144	0.000297799	0.0146078	0.00145177	0.00101787	0.000515875	0.000355797	0.000309493	0.00155807	0.00150745	0.000191507	0.00128837	0.0162739	0.00162416	0.00316468	0.000794836	0.000239379	0.00189983	0.00373547	0.000436224	0.000109075	0.00199423	0.0369592
A05	0	Control	0	Control	0	Control	Control	Control	Control	0.000254416	0.000213147	0.000726958	0.000516654	0.000835072	7.94e-05	0.000435083	0.00163609	0.000990869	0.00564314	0.000309291	0.00288693	0.000572234	8.12e-05	0.000846811	0.0011453	0.000764707	0.0110726	0.000408142	0.0198771	0.00212795	0.000999218	0.000543604	0.00044038	0.000474545	0.00212109	0.0018274	0.000196506	0.00163336	0.025549	0.00198378	0.00375818	0.000905513	0.000338021	0.00250125	0.00445322	0.00048458	0.000151689	0.00297979	0.0506597
980	0	Control	0	Control	0	Control	Control	Control	Control	0.000238271	0.000221336	0.00072005	0.000482726	0.000866343	6.95e-05	0.000560648	0.00155278	0.000792687	0.0052721	0.000317803	0.00228425	0.000494208	7.65e-05	0.00101704	0.00105441	0.000633146	0.0108157	0.00040098	0.0153516	0.00191283	0.000769184	0.00060375	0.000450178	0.000506199	0.00210108	0.00146473	0.000268197	0.00171873	0.0225986	0.00211952	0.00284799	0.000882804	0.000326754	0.00255557	0.00473301	0.000598553	0.000137545	0.00182739	0.0536175
1497	0	Control	0	Control	0	Control	Control	Control	Control	0.000250397	0.000192899	0.000676492	0.000416867	0.000840007	5.49e-05	0.000475239	0.00106409	0.000818567	0.00558666	0.000366383	0.00153681	0.000437603	5.45e-05	0.00100337	0.000790657	0.000573649	0.0119594	0.000281909	0.0144739	0.00189515	0.000658834	0.000541989	0.000341719	0.000450731	0.00128589	0.00139905	0.000237347	0.00160528	0.0208259	0.00218563	0.00264167	0.000798796	0.000273197	0.00183411	0.0046012	0.000453414	0.000115428	0.00202114	0.0586537
1748	0	Control	0	Control	0	Control	Control	Control	Control	0.000323291	0.000245767	0.000989738	0.000599556	0.000970781	9.85e-05	0.00051068	0.00214895	0.00108061	0.00581268	0.000497717	0.003219	0.000741446	9.3e-05	0.000872203	0.00147852	0.000612587	0.010874	0.000406077	0.0252183	0.0024472	0.000942441	0.000592556	0.000659012	0.000506177	0.00244237	0.0015248	0.00025404	0.00162164	0.0342866	0.00230767	0.00470769	0.00110663	0.000483149	0.00250273	0.00498155	0.00041226	0.000106688	0.00250062	0.0696308
1461	0	Control	0	Control	0	Control	Control	Control	Control	0.000237891	0.000215661	0.000730377	0.000505037	0.000927357	7.79e-05	0.000618521	0.000942101	0.000975595	0.00602807	0.000354106	0.00233348	0.000506671	6.04e-05	0.00112097	0.000998599	0.000643215	0.0128653	0.000333058	0.0206664	0.00192648	0.000967002	0.00061322	0.000475425	0.000540603	0.00165672	0.00143571	0.000289011	0.00152306	0.0265303	0.00218446	0.00449753	0.000852341	0.000244751	0.00190491	0.00543086	0.000532532	0.000195504	0.00248735	0.0538874
668	0	Control	0	Control	0	Control	Control	Control	Control	0.000285292	0.000182677	0.000687819	0.000420823	0.000718138	8.29e-05	0.000552574	0.000946388	0.000743288	0.00626181	0.000310311	0.00203125	0.000498823	7.87e-05	0.000796428	0.0011627	0.000658568	0.0114781	0.00027015	0.013415	0.00168174	0.000955643	0.000666666	0.000402815	0.000452776	0.00187092	0.00168379	0.000182868	0.00138485	0.0180442	0.00184129	0.00362922	0.000919209	0.000260407	0.0021832	0.00453368	0.000309769	0.000135433	0.001441	0.0400954
2620	0	Control	0	Control	0	Control	Control	Control	Control	0.000321865	0.000250274	0.000780941	0.000600708	0.000862966	9.11e-05	0.000556671	0.001614	0.000759007	0.00705535	0.000300488	0.00466244	0.000408761	0.000105859	0.000829356	0.000974988	0.000750871	0.0130875	0.000540862	0.022419	0.00167417	0.0016557	0.000660754	0.000531259	0.000404633	0.00190052	0.00159465	0.00023016	0.00153898	0.0170732	0.00215877	0.00418936	0.00097382	0.000303832	0.00214477	0.00471504	0.000371301	0.000132264	0.00261961	0.0492857
1148	0	Control	0	Control	0	Control	Control	Control	Control	0.000176703	0.000196261	0.000547701	0.00036378	0.000708271	7.24e-05	0.000494541	0.00112504	0.000677583	0.00527073	0.000254831	0.00179892	0.000494055	6.47e-05	0.000993351	0.000800144	0.000490449	0.0105889	0.000262555	0.0109197	0.00164966	0.00085457	0.000639969	0.000498903	0.000435696	0.00145578	0.0011289	0.000280312	0.00133326	0.0143274	0.00183343	0.00277776	0.000783935	0.000281143	0.00163923	0.00483417	0.000329036	0.000122056	0.00163353	0.0427376
1557	0	Control	0	Control	0	Control	Control	Control	Control	0.000937264	0.000630208	0.00150738	0.00103858	0.00192879	0.00012705	0.00101205	0.00183901	0.000976275	0.0102544	0.000406689	0.00284191	0.00119036	0.000265576	0.00154136	0.000963549	0.0012475	0.0181885	0.000320005	0.0130019	0.00447138	0.00181767	0.00190466	0.00153338	0.00147379	0.00312249	0.00232058	0.000285868	0.00339865	0.017842	0.00271673	0.00465549	0.00299161	0.00132493	0.00383548	0.00682669	0.000910525	0.000303193	0.00343792	0.0455857
1146	0	Control	0	Control	0	Control	Control	Control	Control	0.000208087	0.000181764	0.000536989	0.000605332	0.000728247	9.69e-05	0.000468262	0.00107743	0.000909456	0.00413595	0.000292664	0.00466376	0.000571254	6.14e-05	0.000737549	0.000765422	0.000645859	0.00830687	0.00056951	0.0285635	0.00185124	0.00113769	0.000488966	0.00055555	0.000390461	0.00151637	0.0014472	0.000250592	0.0012797	0.026438	0.00169922	0.00425859	0.00089692	0.000294198	0.0018061	0.00381951	0.000464472	0.000143195	0.00293249	0.043357
1659	0	Control	0	Control	0	Control	Control	Control	Control	0.000299886	0.000298425	0.00121456	0.000555684	0.00114567	0.000133335	0.000551848	0.00266983	0.000862529	0.00566162	0.00042827	0.00312067	0.000735428	0.000122762	0.00111845	0.00157905	0.000675429	0.0131844	0.000640882	0.0178702	0.00284168	0.00191515	0.000755945	0.000857364	0.000690223	0.00286638	0.00129297	0.000325061	0.00210332	0.0188942	0.00232314	0.00822879	0.00117012	0.000467911	0.00431386	0.00522405	0.00088679	0.000234517	0.00187576	0.0686527
2650	0	Control	0	Control	0	Control	Control	Control	Control	0.00029546	0.000232315	0.000814539	0.000522981	0.000834699	8.37e-05	0.000455871	0.00160875	0.000751411	0.00608248	0.000256069	0.00349828	0.000418859	7.22e-05	0.000809358	0.00118892	0.000600061	0.0140005	0.000448979	0.0188855	0.00173734	0.00120875	0.000649275	0.000424316	0.00042238	0.00222795	0.00158996	0.000168324	0.00146204	0.0199131	0.00214044	0.00353086	0.000997993	0.000314557	0.0027812	0.00469261	0.000460323	0.000168432	0.00216547	0.0579678
645	0	Control	0	Control	0	Control	Control	Control	Control	0.000165109	0.00019061	0.000725591	0.000275512	0.000783673	7.59e-05	0.00053088	0.00103717	0.000543183	0.00521654	0.000275526	0.00141521	0.000491363	7.64e-05	0.00117567	0.00103097	0.000548498	0.0120322	0.00027904	0.0079149	0.00167603	0.000806667	0.000632392	0.000408329	0.000524794	0.0020312	0.0010815	0.000257036	0.00150316	0.0112934	0.00217799	0.0024173	0.00081798	0.000242295	0.00256415	0.00483244	0.00048294	0.000143948	0.00136671	0.0465046
2724	0	Control	0	Control	0	Control	Control	Control	Control	0.000218839	0.000187794	0.000817412	0.00040142	0.000758704	8.13e-05	0.000550591	0.0011899	0.000656435	0.00493743	0.000314936	0.00259213	0.000471701	5.98e-05	0.00100154	0.00097912	0.000534273	0.0101041	0.000365183	0.014911	0.00189427	0.000990077	0.000556753	0.000350797	0.000477908	0.00156123	0.00119926	0.000247411	0.00151172	0.0183004	0.00214349	0.00311175	0.000845494	0.000248355	0.00187308	0.00457498	0.00058661	0.000166144	0.00193756	0.0518458
2646	0	Control	0	Control	0	Control	Control	Control	Control	0.000632665	0.000498699	0.00193022	0.000936709	0.00144227	0.000128583	0.000558955	0.00224994	0.00114077	0.00775779	0.000436525	0.00698301	0.000681448	8.47e-05	0.00119097	0.00159683	0.000729264	0.0185854	0.00087544	0.0288577	0.00253827	0.00171665	0.000963271	0.000548377	0.000610268	0.0029081	0.00155674	0.000280396	0.00213454	0.0204824	0.00287086	0.0043465	0.001528	0.000544287	0.00381592	0.00525772	0.000690968	0.000276043	0.00312403	0.0536575
A06	0	Control	0	Control	0	Control	Control	Control	Control	0.000291575	0.000245245	0.000939177	0.000452925	0.00096102	0.000110372	0.000523044	0.00175948	0.000754055	0.00595418	0.000359182	0.00334401	0.000610416	8.94e-05	0.0011089	0.00107614	0.000545367	0.0140626	0.000537006	0.017157	0.0023146	0.00142461	0.000663175	0.000490542	0.000550266	0.00208289	0.000935052	0.00032378	0.00187725	0.0179544	0.00293887	0.00398253	0.00103481	0.000339223	0.00322376	0.00533756	0.000795927	0.000224943	0.00177601	0.061212
1054	0	Control	0	Control	0	Control	Control	Control	Control	0.000146577	0.000162148	0.000555471	0.000396635	0.000708849	8.73e-05	0.000458607	0.00148901	0.000732052	0.00528907	0.000289638	0.0023926	0.000361741	7.79e-05	0.000859683	0.00109636	0.000816749	0.0100759	0.000383707	0.0129871	0.00133073	0.00111032	0.000609634	0.000568765	0.000445641	0.00209272	0.00163351	0.000214952	0.00158541	0.0167119	0.00174997	0.00377505	0.00103096	0.000343125	0.0022491	0.00438896	0.000498787	0.000133718	0.00229129	0.0385975
2536	0	Control	0	Control	0	Control	Control	Control	Control	0.000363046	0.000317324	0.00115759	0.000801404	0.00125636	0.00010593	0.000566294	0.00254896	0.00147641	0.00627055	0.00049744	0.00347345	0.00081036	9.93e-05	0.0012127	0.00164825	0.000660719	0.0136061	0.000587723	0.0325126	0.00278249	0.00127571	0.000773089	0.000900933	0.000638366	0.00296741	0.00181227	0.000332531	0.00219306	0.0406173	0.00256374	0.00632783	0.00143746	0.000517698	0.00477347	0.00622927	0.000740644	0.000268756	0.00282126	0.0772623
1099	0	Control	0	Control	0	Control	Control	Control	Control	0.000330466	0.000253146	0.000923517	0.000658078	0.000894768	0.000106461	0.00045852	0.00195677	0.00101561	0.00601923	0.000421933	0.00434141	0.000642402	8.99e-05	0.000745707	0.0013098	0.000603243	0.0116062	0.00054636	0.0298932	0.00217126	0.00116922	0.000587699	0.000585665	0.000439091	0.00222995	0.00144555	0.000202805	0.00168837	0.0288618	0.00203743	0.00430434	0.00102663	0.000402173	0.00255647	0.00423073	0.000586689	0.00015143	0.00239979	0.0516445
1103	0	Control	0	Control	0	Control	Control	Control	Control	0.000168031	0.000158474	0.000486995	0.00042437	0.000621393	5.81e-05	0.000485039	0.000947853	0.000735458	0.00454184	0.000191839	0.00237128	0.000367163	5.84e-05	0.000940188	0.000671212	0.00055132	0.00963662	0.000297411	0.0177935	0.00127807	0.00072947	0.00042566	0.000372143	0.000347379	0.00132737	0.00143154	0.00022714	0.000946115	0.0188292	0.00158323	0.00300911	0.000639195	0.000183302	0.0015464	0.00412428	0.000282115	9.64e-05	0.00227942	0.0445276
1121	0	Control	0	Control	0	Control	Control	Control	Control	0.000190111	0.000203508	0.000512889	0.000447962	0.000798872	6.54e-05	0.000450236	0.00109656	0.000762938	0.00511788	0.000224715	0.00205681	0.000433787	7.42e-05	0.000963403	0.000783228	0.000556872	0.0125793	0.000318513	0.0150334	0.00181559	0.000964236	0.000658499	0.000482383	0.00039104	0.00156003	0.00144397	0.000218757	0.00172619	0.0214463	0.0021017	0.00329939	0.000969286	0.00029581	0.00180343	0.00424835	0.000611476	0.000141613	0.00214598	0.04156
1137	0	Control	0	Control	0	Control	Control	Control	Control	0.00040512	0.000227807	0.000793779	0.000674656	0.000889264	9.42e-05	0.000590341	0.00122523	0.000943115	0.00651091	0.000368942	0.00393632	0.000555998	0.000107861	0.00100948	0.0013296	0.000634467	0.0110916	0.00054179	0.02414	0.00185817	0.0012103	0.000699881	0.000609097	0.000373695	0.00224824	0.00151715	0.000181957	0.00148716	0.0239007	0.00200567	0.00476512	0.00114069	0.000355394	0.00264592	0.00520116	0.000463941	0.000177497	0.00258245	0.0444826
672	0	Control	0	Control	0	Control	Control	Control	Control	0.000162833	0.000179018	0.000569858	0.000319781	0.000652396	4.06e-05	0.000412259	0.000953215	0.000588175	0.0050327	0.000233976	0.00129603	0.000294309	4.8e-05	0.000761012	0.00109656	0.000595714	0.0104705	0.000201613	0.00761292	0.00141504	0.000696604	0.000529061	0.000318014	0.000367709	0.00196902	0.00149056	0.000219186	0.00112375	0.0119602	0.00180178	0.00289938	0.000715527	0.000206876	0.00230644	0.00396145	0.000302358	0.0001468	0.00161875	0.0455666
1408	0	Control	0	Control	0	Control	Control	Control	Control	0.000369541	0.000432329	0.000790443	0.000681749	0.0015054	0.00020642	0.00061648	0.00144142	0.00121635	0.00477245	0.000387262	0.00353502	0.00114551	0.000112629	0.00101361	0.00137172	0.000581864	0.0148343	0.000331647	0.027785	0.0023548	0.00110934	0.000869129	0.000766333	0.000377141	0.00163461	0.00148707	0.00055142	0.00167489	0.0361295	0.00297493	0.0052865	0.00066159	0.000337378	0.00215844	0.00306947	0.00066139	0.000144083	0.00192966	0.0640069
1667	0	Control	0	Control	0	Control	Control	Control	Control	0.000295625	0.000264587	0.00073485	0.000619796	0.0010462	9.31e-05	0.000642918	0.00160449	0.00114691	0.00600418	0.000402796	0.00295008	0.000653971	8.77e-05	0.00112399	0.00105832	0.00071477	0.0125891	0.000407353	0.0204838	0.00280605	0.000890745	0.000629542	0.000416616	0.000501808	0.00175649	0.00158008	0.000305899	0.00164967	0.0280567	0.00252179	0.00311114	0.00103564	0.000651845	0.00215647	0.00469207	0.000521533	0.000141806	0.00249097	0.056836
1749	0	Control	0	Control	0	Control	Control	Control	Control	0.00024954	0.00026251	0.00109163	0.000598099	0.00106551	0.000114774	0.000415357	0.00264285	0.000897259	0.00517677	0.000459563	0.00443967	0.000680946	9.6e-05	0.00103708	0.0015394	0.00055734	0.0117323	0.00070014	0.0243218	0.00279419	0.00171794	0.000669136	0.000824276	0.000586037	0.00322156	0.00141347	0.000291705	0.00195677	0.0254797	0.00227386	0.0057951	0.00119018	0.000512904	0.00487629	0.0054113	0.000831366	0.000202952	0.00257123	0.0857635
1432	0	Control	0	Control	0	Control	Control	Control	Control	0.000200074	0.000185073	0.000680918	0.000367795	0.000801098	6.94e-05	0.000615932	0.001319	0.000764269	0.00529243	0.000330495	0.0023645	0.000365391	7.66e-05	0.00107966	0.000909609	0.000568504	0.0104293	0.000411087	0.0139394	0.0014949	0.00123854	0.000592214	0.000471554	0.000543097	0.00200943	0.00114372	0.000320509	0.0013708	0.018573	0.00203538	0.00390947	0.000952864	0.000314283	0.00227727	0.00488916	0.000560486	0.000164219	0.00171284	0.0404482
644	0	Control	0	Control	0	Control	Control	Control	Control	0.000292331	0.000215306	0.00101164	0.000598102	0.000955698	8.78e-05	0.000537423	0.00141211	0.00097803	0.00601612	0.000399712	0.00319037	0.000685444	7.38e-05	0.00111544	0.00131019	0.000547255	0.0145601	0.000475534	0.0256289	0.00234582	0.00118829	0.000630427	0.000526447	0.000490387	0.00243446	0.00135883	0.000251871	0.00180185	0.029553	0.0025767	0.00496271	0.00099989	0.000366934	0.00302959	0.00491826	0.000549066	0.000182761	0.00224474	0.0567058
1136	0	Control	0	Control	0	Control	Control	Control	Control	0.000190201	0.000211566	0.000595915	0.000428637	0.00080915	8.88e-05	0.000464146	0.0011217	0.000803127	0.00536437	0.000275273	0.00259832	0.000510923	9.99e-05	0.000979726	0.000926259	0.000654923	0.0114196	0.00035469	0.0147659	0.00163147	0.00121683	0.00066929	0.00050746	0.000528672	0.00190453	0.00161723	0.000232375	0.00150801	0.0187475	0.00214262	0.00344397	0.00117807	0.000345822	0.00244088	0.00494873	0.000486046	0.000207635	0.00283261	0.0511644
3190	0	Control	0	Control	0	Control	Control	Control	Control	0.000617322	0.000465115	0.00312973	0.00148679	0.00146861	0.000354892	0.000458205	0.00630295	0.00144687	0.00630377	0.000919469	0.0199453	0.00130094	0.000433346	0.00107882	0.00275353	0.000801946	0.0146937	0.00268366	0.053011	0.00473476	0.00744554	0.00123774	0.00221466	0.000676194	0.00589791	0.00115439	0.000277139	0.00265863	0.0327701	0.00292357	0.0124211	0.00269656	0.0012023	0.00952551	0.00537343	0.00127033	0.00039632	0.00403952	0.0590876
1459	0	Control	0	Control	0	Control	Control	Control	Control	0.000165624	0.000165432	0.000588562	0.000256437	0.000689112	4.22e-05	0.000423638	0.00108934	0.000597605	0.00525778	0.000272368	0.00137025	0.000293424	4.3e-05	0.000852407	0.000735616	0.000505179	0.0115237	0.000211874	0.0082878	0.00138121	0.000631653	0.000528056	0.000254302	0.000393814	0.00126613	0.00132189	0.000200875	0.00149193	0.012596	0.00203101	0.00211626	0.000758321	0.000211751	0.0015995	0.00428204	0.000551007	0.000138119	0.00156365	0.0578745
2831	0	Control	0	Control	0	Control	Control	Control	Control	0.000251536	0.000194836	0.000868141	0.000606896	0.00080525	0.000116539	0.000510507	0.00169611	0.00101746	0.00489945	0.00036134	0.00459731	0.000582058	9.78e-05	0.0010126	0.00113579	0.000750508	0.0104912	0.000659326	0.0226118	0.0018226	0.00106535	0.000668407	0.000583458	0.000540404	0.00217521	0.00202197	0.00020722	0.00191818	0.0227525	0.00212147	0.00262041	0.00116695	0.000382148	0.00271175	0.00493148	0.000855333	0.000163841	0.00291491	0.051253
2585	0	Control	0	Control	0	Control	Control	Control	Control	0.000230675	0.000186289	0.000646541	0.000325279	0.000582393	7.93e-05	0.000470107	0.00132986	0.000435195	0.00549785	0.00026131	0.0029318	0.000381918	6.42e-05	0.000787039	0.000996937	0.000489796	0.0101512	0.000330198	0.0102943	0.00122089	0.000943252	0.000573178	0.000285546	0.000315383	0.00159646	0.00103066	0.00028664	0.00102502	0.00964563	0.00199428	0.00256991	0.000707297	0.000214241	0.00200621	0.0043042	0.000299115	5.89e-05	0.00146649	0.0387283
794	0	Control	0	Control	0	Control	Control	Control	Control	0.000171534	0.000179025	0.000626299	0.000328441	0.000804762	5.54e-05	0.000479822	0.000938505	0.000626227	0.00526947	0.000310394	0.0015798	0.000396712	6.06e-05	0.00104739	0.00106896	0.000626419	0.0109234	0.000288948	0.00904703	0.00162397	0.000844032	0.000651771	0.000459528	0.00051291	0.00194536	0.00153681	0.00023008	0.00160011	0.0125614	0.00207452	0.00315698	0.000957185	0.000275014	0.00222124	0.00519479	0.000577397	0.000192547	0.00173406	0.0577827
813	0	Control	0	Control	0	Control	Control	Control	Control	0.000212613	0.000217439	0.000711252	0.000523504	0.00089569	8.84e-05	0.000533043	0.000961543	0.000909919	0.00542085	0.000322802	0.00373007	0.00052798	9.16e-05	0.000978838	0.00107182	0.000638034	0.0116263	0.000521755	0.0224997	0.00201717	0.00118961	0.000676671	0.000564888	0.000503941	0.00222779	0.00176201	0.000218438	0.00161151	0.024437	0.00218069	0.00378291	0.00106182	0.000378105	0.00240602	0.00515256	0.000467357	0.000206263	0.00269335	0.0570919
2891	0	Control	0	Control	0	Control	Control	Control	Control	0.000204327	0.000161362	0.000603701	0.000292875	0.000641558	6.64e-05	0.000544248	0.000958096	0.000508218	0.00479737	0.000213166	0.0017008	0.000338505	8.88e-05	0.000860214	0.000808128	0.000529436	0.00961055	0.000275595	0.00839369	0.00124087	0.000821371	0.000572932	0.000368832	0.000404156	0.00180296	0.0012438	0.000200003	0.00125637	0.0101579	0.00170167	0.00227453	0.000825394	0.000200438	0.00227253	0.0041709	0.000504853	0.000125578	0.0017462	0.0413452
819	0	Control	0	Control	0	Control	Control	Control	Control	0.000199647	0.000208036	0.000562755	0.000431595	0.000814649	6.97e-05	0.000480328	0.00106792	0.000673959	0.00552934	0.000271032	0.00231364	0.000390403	7.53e-05	0.000866749	0.00101688	0.000616815	0.0114036	0.000348033	0.0124343	0.00171837	0.000799451	0.000610197	0.000435226	0.000484156	0.00195176	0.0014441	0.00023239	0.00137159	0.0143119	0.00202759	0.00283397	0.000859717	0.000302565	0.00235327	0.00463215	0.000428345	0.000195266	0.00191637	0.0581317
998	0	Control	0	Control	0	Control	Control	Control	Control	0.000320615	0.000249888	0.00107625	0.000674965	0.000930845	0.000209461	0.000506106	0.00187421	0.00113441	0.00525485	0.000492681	0.00482343	0.00120739	0.000139641	0.000891912	0.00131978	0.000630902	0.0112191	0.000631973	0.0381907	0.00304254	0.00132238	0.000666399	0.000953268	0.000505292	0.00215178	0.00138381	0.000330635	0.00177589	0.0360249	0.00207893	0.00576113	0.000908134	0.00046779	0.00273406	0.00475154	0.000667839	0.000215703	0.00260126	0.0572203
1144	0	Control	0	Control	0	Control	Control	Control	Control	0.000186784	0.000224982	0.000700813	0.000533119	0.000840226	0.000152062	0.000473729	0.00129594	0.000926403	0.00506614	0.000315328	0.00447449	0.000800271	0.00011407	0.000955173	0.00101051	0.000562262	0.0117753	0.00055315	0.0225699	0.00233421	0.00183132	0.000658162	0.000758753	0.000511544	0.00174933	0.00124151	0.000301054	0.00178091	0.020729	0.00245237	0.00553932	0.00103026	0.000456472	0.00206577	0.00496753	0.000753463	0.000212406	0.00219145	0.063062
1072	0	Control	0	Control	0	Control	Control	Control	Control	0.000162087	0.000180138	0.000518814	0.000309532	0.000700564	6.8e-05	0.000521241	0.00126404	0.000646876	0.004453	0.000236314	0.00157474	0.000584311	5.88e-05	0.00102201	0.00111027	0.000514189	0.00982515	0.000204444	0.0105835	0.00220317	0.000717484	0.000549644	0.000407928	0.000464159	0.00175206	0.0012205	0.000353403	0.00126511	0.0167407	0.00192554	0.00239504	0.000754112	0.00024505	0.00186645	0.00484416	0.000383662	9.99e-05	0.00135073	0.0474541
1436	0	Control	0	Control	0	Control	Control	Control	Control	0.000347393	0.000224895	0.000986697	0.000812165	0.000908117	0.000144039	0.000528928	0.00221894	0.00121787	0.00566731	0.000456545	0.00623026	0.000755025	0.000106661	0.000742696	0.0012464	0.000592446	0.0119305	0.000668393	0.0389589	0.00252607	0.00205522	0.000590706	0.000700662	0.000477409	0.00239428	0.00130722	0.00023328	0.001728	0.0430288	0.00231907	0.00521079	0.00114525	0.000513965	0.00341728	0.00439693	0.000706584	0.000161566	0.00304381	0.0473765
649	0	Control	0	Control	0	Control	Control	Control	Control	0.000301846	0.000188171	0.00088954	0.000288426	0.000710513	6.33e-05	0.000407334	0.000914857	0.000448378	0.00555861	0.000230006	0.00158066	0.000369153	5.5e-05	0.000785334	0.00107482	0.000511787	0.0120066	0.000226173	0.00817622	0.00156873	0.000813844	0.0005434	0.000332935	0.000422425	0.00204971	0.00127956	0.000170212	0.00150925	0.00971571	0.00193363	0.00216319	0.000864283	0.000239048	0.00243286	0.00476819	0.000478519	0.000131345	0.00148514	0.0541672
1932	0	Control	0	Control	0	Control	Control	Control	Control	0.000320393	0.000235962	0.00111988	0.000559969	0.000952275	7.36e-05	0.000539591	0.00187326	0.00116638	0.00540141	0.000363403	0.00299198	0.00048304	0.000105848	0.00101867	0.00175135	0.000628129	0.012172	0.000465103	0.022721	0.0022705	0.00144936	0.000659845	0.00069653	0.000555777	0.00363432	0.00144434	0.000226381	0.0018205	0.0334467	0.00211202	0.00570107	0.0012304	0.000469252	0.00525814	0.00539159	0.000689063	0.000245301	0.00257016	0.0614131
A07	0	Control	0	Control	0	Control	Control	Control	Control	0.000242683	0.000233544	0.000883128	0.000577294	0.0008917	0.000129864	0.000478953	0.00125953	0.00105321	0.00538948	0.000399967	0.00528286	0.000667071	0.000124936	0.0009949	0.00142801	0.00060215	0.0118677	0.000754379	0.0257954	0.00247414	0.00243579	0.000703803	0.000804179	0.000615853	0.00276822	0.00146884	0.000215919	0.00171693	0.0313615	0.00211968	0.00595652	0.00140681	0.000566478	0.00316045	0.00556499	0.000669656	0.00025997	0.00268938	0.0580528
1155	0	Control	0	Control	0	Control	Control	Control	Control	0.000220153	0.000194337	0.000724406	0.000398315	0.000733955	6.45e-05	0.000403585	0.00109118	0.000620265	0.00529516	0.000306252	0.00285006	0.000330021	6.68e-05	0.000838848	0.000933422	0.000597731	0.0119137	0.000421037	0.0113298	0.00152684	0.000907115	0.000642088	0.000397799	0.000450571	0.00174402	0.00147374	0.000158538	0.00187945	0.0108107	0.00226738	0.00229391	0.000990909	0.000309487	0.00211083	0.00460809	0.000659373	0.00012842	0.00200699	0.0548578
2521	0	Control	0	Control	0	Control	Control	Control	Control	0.000332574	0.000267391	0.000979483	0.000525596	0.00112179	8.06e-05	0.000582842	0.00198379	0.000973122	0.00643939	0.000445211	0.00230193	0.000566752	0.000118238	0.00108733	0.00156387	0.000706714	0.0128852	0.000390456	0.0177951	0.00249044	0.0006979	0.000764236	0.000659927	0.000560218	0.00295694	0.00184679	0.000193607	0.00195664	0.0225023	0.00239313	0.00296175	0.00133334	0.000532141	0.00351935	0.00631902	0.000638375	0.000192793	0.00305571	0.0784873
2826	0	Control	0	Control	0	Control	Control	Control	Control	0.000272284	0.00020353	0.000781987	0.000351918	0.000794714	6.66e-05	0.000570605	0.00160287	0.000634132	0.00573909	0.000403184	0.00192728	0.000441122	7.48e-05	0.000920029	0.00115259	0.000526759	0.0105976	0.000306957	0.0101286	0.00190411	0.00108427	0.000576423	0.000419195	0.000435081	0.00221446	0.00123518	0.000253853	0.00166234	0.0142277	0.00199176	0.00334324	0.000943785	0.000334836	0.00274108	0.00500878	0.000615485	0.000155349	0.00172265	0.0495116
2618	0	Control	0	Control	0	Control	Control	Control	Control	0.000188994	0.000198679	0.000741489	0.000382645	0.000697643	9.74e-05	0.000346221	0.00175772	0.000650143	0.00471325	0.00028007	0.00310489	0.000454193	7.69e-05	0.000738206	0.00117765	0.000614114	0.0108679	0.000465171	0.01091	0.00173975	0.000972912	0.000510558	0.000304544	0.000477281	0.00198172	0.00152991	0.000235289	0.00185645	0.0140522	0.00212134	0.00221652	0.000857962	0.000307056	0.00290629	0.00431554	0.00084512	0.000244369	0.00192422	0.0532442
1145	0	Control	0	Control	0	Control	Control	Control	Control	0.000269953	0.000172211	0.000836404	0.000386551	0.000736785	0.000100689	0.000428849	0.00173414	0.000515808	0.00485635	0.000370143	0.00222174	0.000550117	0.00011091	0.000701223	0.00124214	0.000563408	0.00977213	0.000360496	0.0148244	0.00204367	0.00109837	0.000669968	0.000749423	0.000315111	0.00227959	0.0011778	0.000227372	0.00170338	0.0161823	0.00195389	0.00381129	0.000902055	0.000373131	0.00311355	0.00415141	0.00064154	0.000140492	0.00191022	0.0574798
2530	0	Control	0	Control	0	Control	Control	Control	Control	0.000298099	0.000188809	0.000645178	0.000403717	0.000719116	9.18e-05	0.000365355	0.00109279	0.000488729	0.00473008	0.000371801	0.0038147	0.000393826	0.000118651	0.00082484	0.000682545	0.000452232	0.0102594	0.000472046	0.0130538	0.00148507	0.00215398	0.00061686	0.000698492	0.000391697	0.00141628	0.000919828	0.000200159	0.00165767	0.0103476	0.00172966	0.00434196	0.00100173	0.00038372	0.00181778	0.00352778	0.000658617	0.000135657	0.00177253	0.037525
1938	0	Control	0	Control	0	Control	Control	Control	Control	0.000161145	0.000140815	0.000443528	0.000272722	0.000564923	6.12e-05	0.000505965	0.000666414	0.000626112	0.00408972	0.000207338	0.00134991	0.000355528	6.67e-05	0.000803441	0.000681623	0.000574726	0.00818195	0.000202547	0.0103376	0.00124431	0.000751751	0.00047865	0.000393158	0.000267231	0.00115613	0.00141166	0.000293655	0.000932035	0.0160476	0.00147252	0.00297871	0.00072314	0.000180137	0.00110282	0.00384974	0.000333022	8.96e-05	0.00180579	0.0350294
825	0	Control	0	Control	0	Control	Control	Control	Control	0.000366071	0.000232338	0.000768265	0.000412525	0.000868457	5.32e-05	0.000614778	0.00113254	0.000696754	0.00658747	0.000426167	0.00171795	0.000405067	9.67e-05	0.00106031	0.00119629	0.000681036	0.0124988	0.000305114	0.0104132	0.0017258	0.000713199	0.000687446	0.000308141	0.000585602	0.00233604	0.00159948	0.000205164	0.00215176	0.0143251	0.00248165	0.00232132	0.00120327	0.000337189	0.00264964	0.00603232	0.000741735	0.000212842	0.00190543	0.054305
2121	0	Control	0	Control	0	Control	Control	Control	Control	0.000287253	0.000170513	0.000640519	0.000392193	0.000662843	8.07e-05	0.000444262	0.00100362	0.000529872	0.0055424	0.000163396	0.0025287	0.00031946	9.8e-05	0.000730229	0.00102644	0.000709367	0.0101973	0.00034011	0.00937258	0.00117498	0.00138883	0.000669302	0.000356113	0.00036874	0.00174656	0.00191273	7.41e-05	0.00124506	0.00878887	0.00147821	0.00310429	0.00115503	0.000272295	0.00187088	0.00469014	0.000328703	0.000157617	0.00212363	0.0415516
1537	0	Control	0	Control	0	Control	Control	Control	Control	0.000276528	0.000185721	0.000726385	0.000289102	0.000738667	7.22e-05	0.000578539	0.00125686	0.000497849	0.00635815	0.000290941	0.00147001	0.000462104	8.4e-05	0.000841126	0.00112151	0.000558092	0.0127631	0.000243368	0.00800357	0.00166852	0.000731728	0.000731611	0.000422416	0.000408751	0.00229478	0.00121678	0.000249616	0.00159064	0.0099296	0.00214318	0.00217294	0.000988612	0.000248592	0.00279436	0.0054647	0.000481857	0.00013806	0.00124597	0.0540045
A08	0	Control	0	Control	0	Control	Control	Control	Control	0.000186028	0.000178352	0.000600708	0.000326466	0.000761162	5.29e-05	0.000427662	0.00088581	0.000571954	0.0049118	0.000216132	0.00212092	0.000344404	4.98e-05	0.000783871	0.00104298	0.000439454	0.011747	0.000308417	0.0115246	0.00162171	0.00104261	0.00053109	0.000388886	0.000424749	0.00180352	0.00118134	0.000235466	0.00124418	0.0127238	0.0019354	0.00309444	0.000889744	0.000271039	0.00225782	0.00447342	0.000262513	0.000146976	0.00160564	0.0603242
993	0	Control	0	Control	0	Control	Control	Control	Control	0.000328093	0.000235256	0.00107512	0.000721223	0.00101448	0.000118037	0.000482941	0.00211341	0.00123714	0.00556012	0.000490439	0.00493841	0.000669495	0.000135057	0.000770692	0.00146841	0.000832285	0.0114433	0.000680626	0.0339296	0.00253521	0.00140352	0.00070282	0.000784259	0.000562925	0.00253414	0.00222426	0.000172449	0.00200108	0.0328556	0.00247061	0.00467116	0.00136103	0.000560565	0.00333527	0.00504557	0.000675402	0.00028178	0.00401032	0.0592961
1161	0	Control	0	Control	0	Control	Control	Control	Control	0.000155304	0.000161123	0.000591708	0.000372735	0.000609227	6.85e-05	0.000370125	0.00123622	0.000678909	0.00472101	0.000246122	0.00209389	0.000428431	4.77e-05	0.000648356	0.000920424	0.000621396	0.00994885	0.000302111	0.0150019	0.00163661	0.000654033	0.000477791	0.00039459	0.000301454	0.00174513	0.00172241	0.000162477	0.00123588	0.0176325	0.00171474	0.0026761	0.00064475	0.000241232	0.00225793	0.00353796	0.000488358	0.000108712	0.00222094	0.0449253
1170	0	Control	0	Control	0	Control	Control	Control	Control	0.000133806	0.000161062	0.000610258	0.000288989	0.000668131	6.56e-05	0.000383592	0.00120359	0.000644708	0.00433321	0.000324233	0.00163578	0.000431164	6.88e-05	0.000874919	0.00087122	0.000409203	0.00960758	0.000277669	0.0102571	0.00166505	0.000858166	0.000482066	0.00042616	0.000394637	0.00177916	0.000989604	0.00023516	0.00121586	0.0155528	0.00164361	0.0029838	0.000724782	0.00027606	0.00230052	0.00422575	0.000421032	0.000101694	0.00136796	0.0491769
2527	0	Control	0	Control	0	Control	Control	Control	Control	0.000227109	0.00019415	0.00078478	0.000385531	0.000796419	0.00010141	0.000521296	0.00164913	0.000750498	0.00494686	0.000352831	0.00196255	0.00062099	8.88e-05	0.000900652	0.00108807	0.000555914	0.00996147	0.000304768	0.0138394	0.00211778	0.000937168	0.000664183	0.000777266	0.000484417	0.00200253	0.00124513	0.00019972	0.00150898	0.019568	0.00193867	0.00382638	0.00103481	0.000376493	0.00247353	0.00465613	0.000560667	0.000192594	0.0020868	0.0606851
1113	0	Control	0	Control	0	Control	Control	Control	Control	0.00024254	0.000158229	0.000698629	0.00028283	0.000634681	4.16e-05	0.000415714	0.0014568	0.000459463	0.00546334	0.000256432	0.00127674	0.000316628	6.3e-05	0.000746768	0.00106942	0.000404645	0.0114846	0.00019784	0.0100307	0.00149795	0.000622103	0.000490873	0.000294581	0.000319225	0.00225189	0.00102122	0.000153595	0.00113856	0.0152716	0.00173401	0.00231643	0.000749562	0.00023822	0.00293353	0.00428173	0.000459412	0.000150906	0.00150948	0.0441098
1396	0	Control	0	Control	0	Control	Control	Control	Control	0.000195094	0.00013843	0.000537965	0.000330886	0.000590097	6.24e-05	0.000371513	0.00108141	0.000563378	0.00408789	0.000199802	0.00216908	0.000372891	7.18e-05	0.000598195	0.000650129	0.000441645	0.00970283	0.000298971	0.0127437	0.00147533	0.000868802	0.000432568	0.000469915	0.000363788	0.00125575	0.000994203	0.000194065	0.00109703	0.0140425	0.00177512	0.00336212	0.000677843	0.000256003	0.00157413	0.00343792	0.000449393	0.000119399	0.00130754	0.0439954
978	0	Control	0	Control	0	Control	Control	Control	Control	0.000369186	0.000209442	0.00090473	0.000512123	0.000826806	0.000107484	0.000442921	0.00170543	0.000903497	0.00605405	0.000386501	0.00405555	0.000581884	0.000100755	0.000765866	0.00134208	0.000634068	0.0108395	0.000529338	0.0215969	0.00197962	0.00140819	0.000648022	0.000573541	0.000466853	0.00246255	0.00150317	0.00020671	0.00153773	0.02215	0.00194736	0.00428269	0.00103849	0.000375454	0.00320538	0.0045553	0.000514528	0.0001817	0.00242347	0.0453617
2649	0	Control	0	Control	0	Control	Control	Control	Control	0.000417714	0.000186871	0.00088157	0.000407876	0.000849393	6.92e-05	0.000703623	0.00152814	0.000652768	0.00679423	0.000437593	0.00167652	0.00047525	7.02e-05	0.00108638	0.000949854	0.0005824	0.0119383	0.000302037	0.0122777	0.00204317	0.00131311	0.00062157	0.000597458	0.000396132	0.00176161	0.00104889	0.000300468	0.00143336	0.0191633	0.00190449	0.00496876	0.000934515	0.00037893	0.00207359	0.00511087	0.000733065	0.000144461	0.00163938	0.0499208
669	0	Control	0	Control	0	Control	Control	Control	Control	0.000313254	0.000151288	0.000605926	0.000361574	0.000586273	6.29e-05	0.000539585	0.001025	0.000455234	0.00582576	0.000331199	0.00247021	0.000267042	7.96e-05	0.000751329	0.000899397	0.00052347	0.00949934	0.000313402	0.009155	0.00112843	0.00108314	0.000554384	0.000247931	0.00031048	0.00183151	0.00110282	0.000152143	0.00127556	0.0105134	0.00155407	0.00240792	0.000941116	0.000208442	0.00211175	0.00490037	0.000462208	0.000131705	0.00123205	0.0355043
2615	0	Control	0	Control	0	Control	Control	Control	Control	0.000306576	0.00021914	0.000827273	0.000303833	0.000855314	6.81e-05	0.00053367	0.00182393	0.000704395	0.0059384	0.000466908	0.00103915	0.000499506	6.57e-05	0.000955912	0.00121018	0.000467347	0.0113713	0.000222582	0.00860341	0.00211195	0.000564821	0.000581277	0.000434044	0.000468226	0.00217408	0.00133965	0.000254373	0.00150644	0.0188775	0.00199951	0.00257072	0.000799243	0.000363243	0.00256452	0.00480487	0.000645759	0.000147276	0.00166183	0.0588314
815	0	Control	0	Control	0	Control	Control	Control	Control	0.00016136	0.000135696	0.000351102	0.000201045	0.000534084	4.12e-05	0.000443613	0.000541633	0.00041978	0.0047632	0.000161031	0.000974301	0.000284948	4.58e-05	0.000744848	0.000651013	0.000508989	0.00897437	0.000130039	0.00616699	0.000948509	0.000627251	0.00059314	0.00029335	0.000292425	0.00116137	0.00117602	0.000160751	0.000911713	0.0118244	0.00160817	0.00228407	0.000783622	0.000195307	0.00118771	0.0042618	0.000245701	9.22e-05	0.00106209	0.0312957
1342	0	Control	0	Control	0	Control	Control	Control	Control	0.000122073	0.000142091	0.000544791	0.000257154	0.000667133	4.03e-05	0.000384847	0.00120725	0.000752604	0.00399242	0.000243479	0.000607936	0.000342524	4.2e-05	0.000886474	0.00109486	0.000550446	0.00818715	0.000129168	0.00810652	0.00167071	0.000428744	0.000439435	0.000498368	0.000374942	0.00232359	0.00129301	0.000273205	0.00112927	0.027903	0.00150917	0.00311467	0.000615283	0.000263901	0.00325043	0.00421342	0.000407529	0.000147198	0.00143326	0.0468218
1544	0	Control	0	Control	0	Control	Control	Control	Control	0.000179562	0.000140487	0.000500414	0.000247138	0.000547864	5.88e-05	0.000343145	0.000938632	0.000478121	0.00460484	0.000248796	0.00152936	0.00031033	7.37e-05	0.000684519	0.000833516	0.00042635	0.00903274	0.00023761	0.00857843	0.00120522	0.00101355	0.000515238	0.000432761	0.00032106	0.00163664	0.00100873	0.000187652	0.00120876	0.0113958	0.00154229	0.00315402	0.000787437	0.000247121	0.00189262	0.00352051	0.000406431	8.59e-05	0.00166421	0.0395456
643	0	Control	0	Control	0	Control	Control	Control	Control	0.000205522	0.000183011	0.000605328	0.000402633	0.000707321	9.24e-05	0.000384526	0.000747767	0.000627596	0.00528727	0.000285063	0.00239227	0.000621904	9.71e-05	0.000798945	0.000757695	0.000537155	0.0125043	0.000360925	0.0142301	0.00209922	0.00114071	0.000634838	0.000664512	0.000396846	0.00127512	0.0010299	0.000204913	0.00178425	0.0155195	0.00236813	0.00410843	0.000881541	0.000346966	0.00155876	0.00435216	0.000545415	0.000170918	0.00142142	0.0533142
2907	0	Control	0	Control	0	Control	Control	Control	Control	0.00022319	0.000177167	0.000659654	0.000369372	0.000684377	8.51e-05	0.000463554	0.00159349	0.000631588	0.00483323	0.000252008	0.00236572	0.00049572	9.48e-05	0.000733075	0.000959091	0.000476411	0.0105373	0.000302483	0.0124404	0.00173903	0.000919158	0.000604652	0.000485946	0.000377477	0.00214913	0.00114402	0.00024742	0.00142557	0.014031	0.00201248	0.00292183	0.00101977	0.000292538	0.00285311	0.00461309	0.000587831	0.000166398	0.00153167	0.0534468
1420	0	Control	0	Control	0	Control	Control	Control	Control	0.000188075	0.00018759	0.000583317	0.000300213	0.000730319	8.7e-05	0.000433951	0.000875076	0.000563169	0.00512845	0.000233905	0.00268809	0.00041779	8.64e-05	0.000799148	0.000847659	0.000536555	0.0112439	0.000356472	0.0102365	0.0016244	0.00108482	0.000647078	0.000452863	0.000342335	0.00178807	0.00122785	0.000214	0.00154875	0.0102802	0.00204903	0.00269786	0.000943072	0.000258007	0.00231729	0.00485139	0.000552483	0.000128108	0.00172971	0.060834
1457	0	Control	0	Control	0	Control	Control	Control	Control	0.000312198	0.000179281	0.000889514	0.00052451	0.000793299	8.6e-05	0.000540287	0.00130452	0.000858492	0.00520582	0.000432349	0.00341304	0.000525377	9.13e-05	0.00103507	0.00102114	0.000490274	0.0100353	0.000440722	0.0251965	0.00208216	0.00107527	0.000593139	0.000568521	0.000476791	0.00195716	0.00140246	0.000318451	0.00180355	0.0258415	0.00228383	0.00412977	0.00104571	0.000317237	0.00235181	0.00572506	0.000757825	0.000223018	0.00222299	0.0600354
2704	0	Control	0	Control	0	Control	Control	Control	Control	0.000174466	0.000151922	0.00058617	0.000357005	0.000622818	7.01e-05	0.000378518	0.00138834	0.000648982	0.00426039	0.000230518	0.00240453	0.000414847	7.12e-05	0.000773474	0.000877246	0.000503059	0.00940794	0.00038404	0.0145054	0.00169681	0.0011804	0.00047072	0.000460116	0.000407235	0.0017086	0.00106379	0.000211892	0.00132114	0.0160102	0.00187525	0.0042126	0.000814652	0.000318333	0.00242088	0.00390623	0.00061021	8.08e-05	0.00203224	0.056851
3792	0	Control	0	Control	0	Control	Control	Control	Control	0.000449322	0.000229623	0.00113927	0.000963481	0.00114789	0.000171406	0.000615292	0.0025595	0.00166532	0.00474917	0.000562322	0.00751582	0.000879386	0.000283897	0.000974873	0.00142765	0.000874982	0.00928865	0.000904014	0.0573701	0.00324961	0.00246419	0.000971305	0.00209125	0.000584134	0.00321648	0.00209369	0.000211594	0.00201159	0.0613621	0.00206203	0.0122629	0.00179965	0.00087763	0.00384015	0.00515289	0.000913763	0.00023639	0.00459164	0.0534489
1440	0	Control	0	Control	0	Control	Control	Control	Control	0.000292088	0.000175075	0.000743417	0.000539464	0.000622735	0.000103917	0.000399366	0.00139387	0.000656039	0.00466949	0.000285943	0.00616192	0.000410352	0.000101627	0.000722925	0.000889956	0.000613707	0.00895449	0.000665176	0.0235964	0.00162808	0.00169008	0.000530137	0.000583214	0.000316354	0.00202942	0.00122385	0.000151124	0.00137926	0.019254	0.00170737	0.00338925	0.00105585	0.000360203	0.00280926	0.00386277	0.000555836	9.87e-05	0.00236902	0.0375421
1340	0	Control	0	Control	0	Control	Control	Control	Control	0.000231642	0.00016289	0.000764025	0.000368122	0.000707454	5.68e-05	0.000386833	0.00175973	0.000589435	0.00483074	0.000353138	0.00205746	0.000363204	6.71e-05	0.000733946	0.00115827	0.000503414	0.0100986	0.000326325	0.00997481	0.00166833	0.000827943	0.000537732	0.000415045	0.000416784	0.00222198	0.00148991	0.000200233	0.00193954	0.0118008	0.00185773	0.00277179	0.000943482	0.000315349	0.00277778	0.00393439	0.000810478	0.000132344	0.00167237	0.0595959
2652	0	Control	0	Control	0	Control	Control	Control	Control	0.000338374	0.000206572	0.00130091	0.000518096	0.000962993	8.11e-05	0.000477056	0.00364933	0.0010417	0.00505868	0.000544737	0.00260944	0.000589814	0.000109621	0.00101296	0.00206586	0.000575626	0.0118619	0.000460309	0.0233122	0.00296404	0.00145879	0.000677023	0.000956834	0.000666922	0.00453779	0.00143452	0.000188003	0.00197184	0.0355769	0.00185164	0.00703102	0.00126731	0.00064734	0.00616572	0.00567373	0.000884085	0.000315168	0.00242579	0.0671031
1140	0	Control	0	Control	0	Control	Control	Control	Control	0.000248663	0.000194779	0.000616647	0.000481899	0.000748835	7.04e-05	0.000398366	0.00133181	0.000773042	0.00508896	0.000235149	0.00305136	0.000380593	7.73e-05	0.000694926	0.000912541	0.000488385	0.0107447	0.000361734	0.0240982	0.00181757	0.000909214	0.000499443	0.000426445	0.000394468	0.00181209	0.00116508	0.000201952	0.00127337	0.0276717	0.00182458	0.0028725	0.000926356	0.000370912	0.00255462	0.00426811	0.000428936	0.000159641	0.00207564	0.0577636
1416	0	Control	0	Control	0	Control	Control	Control	Control	0.000498156	0.000447016	0.00136586	0.000704756	0.00111698	0.000152572	0.000565718	0.00158321	0.00119927	0.00659972	0.00033262	0.00375858	0.000686434	3.63e-05	0.000955201	0.00147803	0.000690252	0.0104537	0.000381989	0.0203504	0.00281044	0.0012509	0.000936822	0.000551725	0.000647181	0.00173964	0.00209511	0.000511271	0.00170242	0.0267422	0.00282786	0.00532541	0.00088956	0.000392314	0.00173737	0.00446539	0.000439256	0.000118692	0.00242626	0.0698077
1138	0	Control	0	Control	0	Control	Control	Control	Control	0.000171386	0.000128932	0.000403961	0.000297151	0.00055582	3.92e-05	0.000500509	0.00104157	0.000458481	0.00425635	0.000199412	0.00180702	0.000284953	5.39e-05	0.000914801	0.000820599	0.000366347	0.00971176	0.000242675	0.012467	0.00130886	0.000770372	0.000493589	0.000284716	0.000358556	0.00154756	0.00110391	0.000245859	0.00107158	0.0147772	0.00160955	0.00240829	0.000693461	0.000190554	0.00202461	0.00437703	0.000397014	0.000123676	0.00165132	0.0450426
1060	0	Control	0	Control	0	Control	Control	Control	Control	0.000274285	0.000174373	0.000840508	0.000532822	0.000863436	7.76e-05	0.000418293	0.0020764	0.00107651	0.00430319	0.000495294	0.00193981	0.000592682	0.000104959	0.00073379	0.00120997	0.000544501	0.00997066	0.000322684	0.0216772	0.00290727	0.000667353	0.000578419	0.000756113	0.000471168	0.00245094	0.00182184	0.000183558	0.0016313	0.039331	0.00194516	0.00336501	0.00111366	0.000575857	0.00275704	0.00397374	0.00053752	0.000211554	0.00282136	0.0587889
1387	0	Control	0	Control	0	Control	Control	Control	Control	0.000173345	0.000141589	0.000376719	0.000273701	0.000457692	5.7e-05	0.00034421	0.00081163	0.000368996	0.00406225	0.000177677	0.00195822	0.000320303	5.23e-05	0.00055419	0.000701922	0.000397453	0.00726331	0.000206349	0.0087208	0.000999784	0.00087912	0.00042017	0.000233837	0.000215651	0.00116298	0.000990931	0.000153315	0.000768042	0.00786939	0.00139533	0.00251782	0.00068008	0.00020646	0.00120332	0.00318492	0.000278127	7e-05	0.00116926	0.036528
1142	0	Control	0	Control	0	Control	Control	Control	Control	0.000149053	0.000162347	0.000484575	0.00038419	0.000697248	7.86e-05	0.000344219	0.00106661	0.000603135	0.00421916	0.000202869	0.00318784	0.000436303	4.93e-05	0.000646944	0.000865295	0.000530614	0.00921232	0.000398504	0.0169919	0.00185127	0.00103342	0.00045918	0.000471658	0.000342705	0.00152094	0.00114291	0.000133811	0.00112463	0.0161369	0.00157909	0.00298721	0.000741785	0.000283081	0.00209148	0.0038209	0.000378667	0.000120405	0.0017112	0.0627677
1614	0	Control	0	Control	0	Control	Control	Control	Control	0.00031605	0.000191913	0.000927464	0.000571765	0.000753306	8.78e-05	0.000458579	0.00243674	0.000750106	0.00516425	0.000439818	0.00488114	0.000394389	0.00013293	0.000936329	0.00154552	0.000599122	0.0117362	0.000643704	0.0221056	0.00186108	0.00202574	0.000640035	0.000635793	0.000424219	0.00322727	0.00157562	0.00018565	0.00182696	0.0183739	0.00200907	0.00476156	0.00130724	0.000500928	0.00437022	0.00439648	0.000757425	0.000117891	0.003125	0.0522061
1500	0	Control	0	Control	0	Control	Control	Control	Control	0.000294441	0.000166336	0.000679666	0.000483919	0.000686776	5.68e-05	0.000371881	0.0012086	0.000680481	0.00556858	0.000281198	0.00343042	0.000294402	8.53e-05	0.000708553	0.00110558	0.000577428	0.011984	0.000478831	0.0149753	0.00137037	0.00126535	0.000550167	0.000353613	0.000387682	0.00192616	0.00178532	0.000127859	0.0017189	0.0180559	0.00175338	0.00311299	0.00102399	0.000320693	0.00224363	0.00436988	0.00048407	0.000139909	0.00180517	0.0392021
1116	0	Control	0	Control	0	Control	Control	Control	Control	0.000196031	0.000152531	0.000478629	0.000316616	0.000601115	4.25e-05	0.000423364	0.000933922	0.00048887	0.00501612	0.000194563	0.00184932	0.00031689	4.86e-05	0.000767845	0.000719594	0.000477243	0.0101597	0.000235274	0.00933492	0.00126441	0.000797652	0.000494294	0.000322395	0.000351138	0.00130794	0.00104102	0.000151473	0.000978213	0.0131801	0.00161025	0.00220744	0.000820042	0.00023155	0.00135914	0.00382287	0.000276387	0.000110471	0.00150439	0.0474228
2573	0	Control	0	Control	0	Control	Control	Control	Control	0.000250195	0.000151156	0.000557876	0.000335491	0.000592391	6.21e-05	0.000424824	0.00116354	0.000538576	0.00516164	0.000291797	0.00223534	0.000325572	7.71e-05	0.000695791	0.000896019	0.000489901	0.00953193	0.000272602	0.0106071	0.00124079	0.000915714	0.000561847	0.000324441	0.000316189	0.00161476	0.0012288	0.000139355	0.00135135	0.010648	0.00162748	0.00235572	0.000900043	0.000284496	0.00214227	0.00377816	0.000386811	0.000132822	0.0017354	0.0384693
1657	0	Control	0	Control	0	Control	Control	Control	Control	0.000303664	0.000190435	0.000795332	0.000347451	0.000732712	7.24e-05	0.000438781	0.00149374	0.000621093	0.0054918	0.000312532	0.00197064	0.000444204	7.8e-05	0.000799473	0.00113838	0.000555738	0.0108517	0.000280941	0.0123565	0.00181087	0.00127216	0.000556963	0.000426636	0.000361945	0.00203552	0.00114735	0.000206109	0.0013066	0.0157874	0.00206821	0.00398199	0.000890188	0.000290346	0.00279783	0.00464599	0.000513849	0.000143656	0.00229894	0.0627986
1606	0	Control	0	Control	0	Control	Control	Control	Control	0.000346809	0.000187148	0.000763233	0.000418255	0.000675551	9.69e-05	0.000476485	0.00186386	0.000579415	0.00599574	0.000336476	0.00407973	0.000342758	9.72e-05	0.000679745	0.00115242	0.000646637	0.0113845	0.000421139	0.0160491	0.001501	0.0015215	0.000528542	0.000481365	0.000325128	0.00214182	0.00126894	0.000153957	0.00153879	0.0145778	0.00172035	0.0035279	0.000912303	0.000289157	0.0025208	0.00388455	0.000680323	9.16e-05	0.00179023	0.0470486
1169	0	Control	0	Control	0	Control	Control	Control	Control	0.000194691	0.000141369	0.000518311	0.000401223	0.000563142	5.26e-05	0.000411921	0.000982002	0.00064684	0.00448915	0.000264321	0.00253335	0.00031993	6.91e-05	0.000771214	0.000760537	0.000496534	0.00992208	0.000314167	0.0167737	0.00135774	0.00101914	0.000544607	0.000434994	0.000377305	0.00137214	0.00111375	0.000212921	0.00148209	0.0180471	0.00175842	0.00399412	0.000904581	0.000286776	0.00173522	0.00378711	0.00054301	0.000118612	0.00183943	0.038814
3480	0	Control	0	Control	0	Control	Control	Control	Control	0.000212452	0.000160089	0.000754325	0.000332156	0.000666724	6.97e-05	0.000382059	0.00186041	0.000640593	0.00418266	0.000369325	0.00168661	0.000521799	9.59e-05	0.000747894	0.00105208	0.000341739	0.00957322	0.000287156	0.0139131	0.00189265	0.000599642	0.000503065	0.000646104	0.000353702	0.00207811	0.000916108	0.000324235	0.0012849	0.0206959	0.00180868	0.00267002	0.000723666	0.000326589	0.00233093	0.00372012	0.00054513	0.000126363	0.00160947	0.05695
1608	0	Control	0	Control	0	Control	Control	Control	Control	0.000214243	0.000171686	0.000818035	0.000328471	0.000744553	8.62e-05	0.000393818	0.00183738	0.000702359	0.00471444	0.000390481	0.00204582	0.000601824	0.000103687	0.000769982	0.00111017	0.000446827	0.0110675	0.000304304	0.0132312	0.00239188	0.00135345	0.000578283	0.000798567	0.000374012	0.00197026	0.000936442	0.000238913	0.00140089	0.0241035	0.00195317	0.00497146	0.00092446	0.00049362	0.00273796	0.00427082	0.000563194	0.000112547	0.00146169	0.0528177
2583	0	Control	0	Control	0	Control	Control	Control	Control	0.000212515	0.000157585	0.000683618	0.000280192	0.000748891	4.32e-05	0.00055331	0.00177884	0.000709385	0.00448609	0.000336497	0.00070778	0.000393938	6.89e-05	0.0011888	0.00132848	0.000531309	0.00914854	0.000139707	0.00847676	0.00188278	0.000396785	0.000520246	0.000443471	0.00038689	0.00261949	0.00146756	0.000332343	0.00135741	0.0209545	0.00150567	0.00233552	0.000769165	0.000298177	0.00365087	0.00509559	0.000442781	0.00016504	0.00196644	0.0490703
1654	0	Control	0	Control	0	Control	Control	Control	Control	0.000599626	0.00034644	0.00211249	0.00105185	0.0014804	0.000159887	0.000501036	0.00420101	0.00182576	0.00678369	0.000672118	0.00402722	0.00114897	0.00012468	0.000815211	0.00218353	0.000600569	0.0139094	0.000624965	0.0362434	0.00478168	0.00146954	0.000977647	0.00153228	0.000487585	0.00462972	0.00181475	0.000233765	0.00232093	0.0573688	0.00235989	0.00891288	0.0015393	0.000835957	0.00620052	0.00502609	0.00100074	8.02e-05	0.00332562	0.0528626
A09	0	Control	0	Control	0	Control	Control	Control	Control	0.000345727	0.000274212	0.00144378	0.000716887	0.00109219	0.000114029	0.000478736	0.00237626	0.00129516	0.00576353	0.000516716	0.00471606	0.000623534	0.000170309	0.000904546	0.00163034	0.000634784	0.0132734	0.000695502	0.0319562	0.00267506	0.0018721	0.000809181	0.00104127	0.000669185	0.00323686	0.00216258	0.000291437	0.00238422	0.0328787	0.00232001	0.00660701	0.00155408	0.000719329	0.00393034	0.00511718	0.000827516	0.000268314	0.00438615	0.0599351
2703	0	Control	0	Control	0	Control	Control	Control	Control	0.000259052	0.000150823	0.000770806	0.000319029	0.000618193	5.61e-05	0.000462569	0.00168345	0.000549238	0.00488962	0.000363345	0.0021359	0.000287634	6.6e-05	0.000788368	0.000869237	0.000418765	0.0113535	0.000344311	0.0113233	0.00141731	0.00101486	0.000526628	0.000466596	0.000294106	0.0019487	0.000981287	0.000210923	0.00161417	0.0151324	0.00164812	0.00256702	0.000777544	0.000295865	0.00259145	0.00402523	0.000732802	0.000156917	0.00135032	0.0391605
1541	0	Control	0	Control	0	Control	Control	Control	Control	0.000219698	0.000228403	0.000566054	0.000466275	0.000853247	9.32e-05	0.000700437	0.00109603	0.000809989	0.00605083	0.000332524	0.00299012	0.000560216	7.76e-05	0.0012336	0.00108904	0.000680918	0.0107994	0.000366353	0.014746	0.00192472	0.000967827	0.000707564	0.000359029	0.000505698	0.00152604	0.00155899	0.000417563	0.0013748	0.0197889	0.00231866	0.00441917	0.000920346	0.000264341	0.00161768	0.00604104	0.000421416	0.000104709	0.00203528	0.0559831
800	0	Control	0	Control	0	Control	Control	Control	Control	0.000280115	0.000164171	0.000726801	0.000364694	0.000721499	6.82e-05	0.000458587	0.000887055	0.00057104	0.00585107	0.000345787	0.00210529	0.000487914	7.46e-05	0.000747057	0.00114954	0.000538155	0.0106832	0.000345781	0.0141226	0.00186666	0.00093934	0.000609931	0.000454441	0.000336616	0.00184476	0.0013687	0.000127498	0.00161261	0.0184528	0.00201837	0.00330194	0.0010526	0.000265514	0.00205163	0.00489817	0.000512925	0.000151589	0.00184167	0.0533382
1750	0	Control	0	Control	0	Control	Control	Control	Control	0.000158566	0.000164192	0.00064324	0.000279766	0.000593068	9.99e-05	0.000376108	0.00160337	0.000455832	0.00401629	0.000248488	0.00268047	0.000412562	9.7e-05	0.000720006	0.00103306	0.000446424	0.00858119	0.000380709	0.0106646	0.00165494	0.000972305	0.000485101	0.000442441	0.000337623	0.00191193	0.000933965	0.00025582	0.00147712	0.0113845	0.00173122	0.00213834	0.000721697	0.000246015	0.00285723	0.003993	0.000727972	0.000138965	0.00126698	0.0533556
2581	0	Control	0	Control	0	Control	Control	Control	Control	0.000234174	0.00015564	0.000619181	0.000470261	0.000633394	5.85e-05	0.000399768	0.0012628	0.000793372	0.00469126	0.000286649	0.00260274	0.000371536	7.42e-05	0.00075934	0.000947262	0.000553685	0.0107513	0.000335464	0.0208125	0.00144674	0.00100096	0.000555653	0.00052773	0.000321594	0.00175146	0.00152912	0.00018034	0.00118976	0.0271963	0.00168022	0.00401259	0.000911697	0.000307365	0.00183668	0.00388658	0.000377907	0.000111487	0.00233747	0.0334448
2525	0	Control	0	Control	0	Control	Control	Control	Control	0.000163207	0.00015612	0.000534367	0.000307988	0.000620482	6.03e-05	0.000397234	0.00128604	0.000616316	0.0039479	0.000273058	0.0015937	0.000514523	5.35e-05	0.000751304	0.000725569	0.000383916	0.00831234	0.000217463	0.0119845	0.00191428	0.000596306	0.000478083	0.000409654	0.000324701	0.00126449	0.000901133	0.000230856	0.00106714	0.0197673	0.00141067	0.00217538	0.000613958	0.0002553	0.00159968	0.00390748	0.000375664	0.000142994	0.00126991	0.0454624
1363	0	Control	0	Control	0	Control	Control	Control	Control	0.000259475	0.000164599	0.000683329	0.000418522	0.000729565	7.14e-05	0.000384082	0.00152947	0.000788089	0.00493418	0.000390188	0.00155631	0.000637653	9.77e-05	0.000623642	0.00103918	0.000509105	0.0100811	0.000245468	0.0167279	0.00250067	0.000898037	0.000605263	0.000788874	0.000339673	0.00186322	0.00139068	0.000159475	0.00160476	0.0366783	0.00178124	0.0057197	0.000950645	0.000420521	0.00231137	0.00384823	0.000555346	0.000115767	0.0016118	0.0521324
1114	0	Control	0	Control	0	Control	Control	Control	Control	0.00110259	0.000313525	0.00139736	0.000358263	0.000952014	0.000172672	0.00118934	0.00161916	0.000440044	0.0135207	0.000464842	0.00282337	0.000316424	0.000258988	0.00116173	0.00212479	0.00114759	0.012895	0.000455936	0.00605106	0.000909017	0.00175907	0.0015845	0.000580774	0.000529331	0.003025	0.00138729	0.00013124	0.0014758	0.00496879	0.0019831	0.00260756	0.00162791	0.000256451	0.00304586	0.00946095	0.000514008	0.000245465	0.00102149	0.0306553
1548	0	Control	0	Control	0	Control	Control	Control	Control	0.000230179	0.000152152	0.000536601	0.000275664	0.000624342	7.86e-05	0.000393728	0.000895603	0.000428694	0.00488865	0.000265286	0.00188689	0.000421875	9.7e-05	0.000731654	0.000897655	0.000477143	0.00985279	0.000256927	0.00909662	0.00148896	0.00124958	0.000574971	0.000450022	0.000350049	0.00150096	0.000977276	0.000221762	0.00146237	0.0112704	0.00177263	0.00344072	0.000924519	0.000264306	0.00199379	0.00427665	0.000477722	7.85e-05	0.00130189	0.048669
1962	0	Control	0	Control	0	Control	Control	Control	Control	0.000215655	0.000185014	0.000722352	0.000489524	0.000793719	7.98e-05	0.000345938	0.0017632	0.000885123	0.00436229	0.000379777	0.0035516	0.000607479	0.000154642	0.000797474	0.00113324	0.00054126	0.00966774	0.000512888	0.0277	0.00235238	0.00110369	0.000664022	0.00107538	0.000414884	0.00199186	0.00118892	0.000221786	0.00171958	0.0352591	0.00205017	0.00427122	0.00101644	0.000585794	0.00248475	0.00434809	0.000762155	0.000161179	0.00275054	0.0714687
822	0	Control	0	Control	0	Control	Control	Control	Control	0.000215095	0.000179434	0.000721576	0.00044354	0.000775362	7.62e-05	0.000445206	0.00107641	0.000764713	0.00480492	0.000330217	0.00295566	0.000468778	8.68e-05	0.000864477	0.00106664	0.000518168	0.0102831	0.000398631	0.0198283	0.00180527	0.00151767	0.000578452	0.000653403	0.000449969	0.00215183	0.00123756	0.000203221	0.00148757	0.0207433	0.00227195	0.00614511	0.00103508	0.000377266	0.00268222	0.0046205	0.000604705	0.000234808	0.00264833	0.0576571
1418	0	Control	0	Control	0	Control	Control	Control	Control	0.000258604	0.000188436	0.000899359	0.000494465	0.00091492	7.18e-05	0.000498244	0.00235162	0.000812905	0.00539263	0.000364713	0.00255356	0.000439755	8.89e-05	0.000981088	0.00111925	0.000512471	0.0133525	0.000412208	0.024286	0.00196606	0.00148437	0.000620619	0.000580303	0.000447973	0.0028669	0.00127786	0.000180744	0.0017086	0.0239661	0.00181154	0.00704056	0.00117162	0.000382499	0.00372622	0.00525166	0.000623739	0.000227855	0.00162126	0.0463147
1651	0	Control	0	Control	0	Control	Control	Control	Control	0.000331767	0.000168936	0.00061383	0.000384752	0.000722525	5.54e-05	0.000420932	0.00126302	0.000672135	0.00526403	0.000342596	0.00147992	0.000474207	7.44e-05	0.000821544	0.000911574	0.000524322	0.0101742	0.000260033	0.0146175	0.0019408	0.000581514	0.000585364	0.000458607	0.000377098	0.00166594	0.00122305	0.000244673	0.00150786	0.0266446	0.00196944	0.00260134	0.000811643	0.000275041	0.0020886	0.00427632	0.000750834	0.000142173	0.00161602	0.0516662
1171	0	Control	0	Control	0	Control	Control	Control	Control	0.000244924	0.000187513	0.000727729	0.000504489	0.000811872	7.53e-05	0.000438679	0.00151994	0.000771844	0.00444048	0.000359852	0.00378331	0.000506836	7.96e-05	0.000814692	0.00105265	0.000534813	0.0098737	0.000419159	0.0225812	0.00201949	0.000941569	0.000549992	0.000505416	0.00043976	0.00197243	0.00151987	0.000230164	0.00150673	0.0216391	0.0022288	0.00309102	0.00108354	0.000396922	0.00233676	0.00447618	0.000387995	0.000171861	0.0019822	0.0746226
1063	0	Control	0	Control	0	Control	Control	Control	Control	0.000248642	0.000211896	0.000684136	0.000382188	0.000799567	7.82e-05	0.00044387	0.00197439	0.000700071	0.00534406	0.00030916	0.00204768	0.000443422	8.74e-05	0.00075768	0.0013035	0.000595972	0.0113496	0.000312896	0.0131047	0.00194926	0.000983746	0.000674246	0.000480808	0.000425387	0.0028346	0.00140812	0.000212594	0.00196434	0.0179945	0.00203836	0.00400209	0.00107156	0.000347156	0.00390994	0.00483984	0.000798689	0.000206217	0.00180967	0.0533407
Significance threshold below or equal to 0.05 with multiple testing correction and Bonferoni 5%			Significance threshold below or equal to 0.05 with multiple testing correction and Bonferoni 5%
p value significance	0.05		p value significance			0.05
Number of tests direct traits	101		Number of tests derived traits			53
Corrected significance treshold (Bonferoni 5%)	0.00049505		Corrected significance treshold (Bonferoni 5%)			0.000943396
t-test Cancer vs Control p-value										0.661663	0.874948	0.624501	0.110265	0.80017	0.0144974	0.137641	0.0610763	0.225739	0.859061	0.241331	0.0564266	0.0466119	0.0131158	0.106633	0.355493	0.46594	0.727083	0.0500342	0.144466	0.0642457	0.175108	0.726632	0.00148009	0.740563	0.112877	0.22055	0.684756	0.251825	0.0811414	0.527158	0.17264	0.185776	0.0225895	0.282357	0.757303	0.0335194	0.991217	0.0063072	0.857889
HB-correction										87	98	86	52	95	25	56	41	65	97	66	40	37	24	50	73	78	90	39	57	43	62	89	6	92	54	64	88	67	46	82	61	63	31	69	93	34	100	14	96
										9.92495	3.49979	9.99201	5.51325	5.60119	1.1163	6.33147	3.72565	8.35234	4.29531	8.68792	3.49845	3.02977	1.02303	5.5449	10.3093	11.1826	8.72499	3.15215	6.50096	3.79049	7.00433	9.44622	0.142089	7.40563	5.41811	8.3809	9.58658	8.81386	4.54392	10.5432	7.07826	7.24527	1.60386	9.31777	6.81572	2.27932	1.98243	0.555033	5.14733
										0.00333333	0.0125	0.003125	0.001	0.00714286	0.000649351	0.00108696	0.000819672	0.00135135	0.01	0.00138889	0.000806452	0.000769231	0.000641026	0.000961538	0.00172414	0.00208333	0.00416667	0.000793651	0.00111111	0.000847458	0.00125	0.00384615	0.000520833	0.005	0.00104167	0.00131579	0.00357143	0.00142857	0.000892857	0.0025	0.00121951	0.00128205	0.000704225	0.00151515	0.00555556	0.000735294	0.025	0.000568182	0.00833333
										non-sig	non-sig	non-sig	non-sig	non-sig	non-sig	non-sig	non-sig	non-sig	non-sig	non-sig	non-sig	non-sig	non-sig	non-sig	non-sig	non-sig	non-sig	non-sig	non-sig	non-sig	non-sig	non-sig	non-sig	non-sig	non-sig	non-sig	non-sig	non-sig	non-sig	non-sig	non-sig	non-sig	non-sig	non-sig	non-sig	non-sig	non-sig	non-sig	non-sig
										non-sig	non-sig	non-sig	non-sig	non-sig	non-sig	non-sig	non-sig	non-sig	non-sig	non-sig	non-sig	non-sig	non-sig	non-sig	non-sig	non-sig	non-sig	non-sig	non-sig	non-sig	non-sig	non-sig	non-sig	non-sig	non-sig	non-sig	non-sig	non-sig	non-sig	non-sig	non-sig	non-sig	non-sig	non-sig	non-sig	non-sig	non-sig	non-sig	non-sig
Average cancer *			* bold is the highest group, if (p<0.05; ratio cancer/control <0.9 or>1.1)							0.000269056	0.000210195	0.000815741	0.000502868	0.000828147	0.000102567	0.000465397	0.00171713	0.000815404	0.00536516	0.000352471	0.00355547	0.000566161	0.000108882	0.000854432	0.00118119	0.000586669	0.0110877	0.000477284	0.0191387	0.00211139	0.00132464	0.000644177	0.000690643	0.000441969	0.00225935	0.00141953	0.000227407	0.0016081	0.0230848	0.00201111	0.00430255	0.00106134	0.000410212	0.00282068	0.00463074	0.000610371	0.000159563	0.00235324	0.0525476
SD Cancer										0.000105824	5.5931e-05	0.000325753	0.000180652	0.000193575	5.26912e-05	8.71294e-05	0.000795611	0.000282147	0.000935504	0.00012798	0.00239413	0.000228714	5.59195e-05	0.000142267	0.000391835	0.00013052	0.0016143	0.000246212	0.00996496	0.000743166	0.000701086	0.000140223	0.000353069	9.22205e-05	0.000756455	0.00036713	7.29822e-05	0.000376933	0.0122958	0.000336584	0.00224221	0.000286193	0.00018737	0.00106862	0.000712303	0.000223429	5.03314e-05	0.000905018	0.0111854
CV Cancer										0.393317	0.266092	0.399334	0.359242	0.233744	0.513725	0.187215	0.463339	0.34602	0.174366	0.363093	0.673365	0.403974	0.513578	0.166504	0.33173	0.222477	0.145593	0.515861	0.520671	0.35198	0.529264	0.217679	0.511218	0.208658	0.33481	0.258627	0.320932	0.234396	0.532637	0.167362	0.521136	0.269653	0.456765	0.378852	0.15382	0.366054	0.315433	0.384584	0.212862
Average control *										0.000274921	0.00021142	0.000796772	0.000469147	0.00082194	8.91182e-05	0.000482093	0.00155179	0.000777361	0.00538539	0.000336346	0.00306762	0.000518103	9.39352e-05	0.000881617	0.00113955	0.000576097	0.0111556	0.000420358	0.0175777	0.00196734	0.00121465	0.000637564	0.000572704	0.00044629	0.00212454	0.00137273	0.000230631	0.00155802	0.020922	0.00203623	0.00398884	0.00101474	0.00036427	0.00268562	0.00460467	0.000561185	0.000159493	0.00210816	0.0523305
SD Control										0.000128451	7.82667e-05	0.000356862	0.000191339	0.000235025	4.45607e-05	0.000108653	0.000764883	0.000273761	0.00106623	0.000116085	0.0021336	0.00019891	5.05329e-05	0.000154153	0.000404212	0.000126364	0.00180786	0.000264586	0.00899387	0.00063576	0.000730116	0.000187368	0.000300717	0.000132043	0.000746588	0.000310707	6.79095e-05	0.000394246	0.00966307	0.000363657	0.00183721	0.000331007	0.000168854	0.00114555	0.000774579	0.000186072	6.06805e-05	0.000676265	0.0103264
CV control										0.46723	0.370195	0.447885	0.407845	0.28594	0.500018	0.225378	0.492902	0.352168	0.197985	0.345137	0.695524	0.383921	0.537955	0.174853	0.354712	0.219346	0.162058	0.62943	0.511664	0.323156	0.601094	0.293881	0.525083	0.295868	0.351412	0.226343	0.294451	0.253042	0.461862	0.178593	0.460588	0.326198	0.463539	0.426549	0.168216	0.331571	0.380459	0.320784	0.19733
Fold difference										0.978665	0.994203	1.02381	1.07188	1.00755	1.15091	0.965368	1.10654	1.04894	0.996243	1.04794	1.15903	1.09276	1.15912	0.969164	1.03654	1.01835	0.993913	1.13542	1.08881	1.07322	1.09056	1.01037	1.20593	0.990318	1.06345	1.0341	0.98602	1.03214	1.10338	0.987663	1.07865	1.04592	1.12612	1.05029	1.00566	1.08765	1.00044	1.11625	1.00415
[truncated: 159 more columns]

## Sheet: Histology
PatientID	histology_1.Ductal_2.lobular_3.other	histology	ER_status1pos2neg	ER-status	PR_status_1	PR-status	Her2Neu_1	Her2-status	Stage	Age_bloodcollection	Age_3cat	Age_6cat	H4N2	H3N3	H5N2	H3N3F1	H4N3	H3N4	H3N3L1	H6N2	H4N3F1	H3N3E1	H5N3	H3N4F1	H4N4	H3N5	H4N3L1	H7N2	H3N3F1E1	H4N3E1	H6N3	H4N4F1	H5N4	H3N5F1	H3N3F2L1	H4N5	H5N3L1	H8N2	H4N3F1E1	H4N4L1	H5N3E1	H5N4F1	H4N4E1	H4N5F1	H4N3F2L1	H5N5	H9N2	H5N4L1	H6N3E1
643	0	Control	0	Control	0	Control	Control	Control	Control	NA	Control	Control	0.000205522	0.000183011	0.000605328	0.000402633	0.000707321	9.24e-05	0.000384526	0.000747767	0.000627596	0.00528727	0.000285063	0.00239227	0.000621904	9.71e-05	0.000798945	0.000757695	0.000537155	0.0125043	0.000360925	0.0142301	0.00209922	0.00114071	0.000634838	0.000664512	0.000396846	0.00127512	0.0010299	0.000204913	0.00178425	0.0155195	0.00236813	0.00410843	0.000881541	0.000346966	0.00155876	0.00435216	0.000545415
644	0	Control	0	Control	0	Control	Control	Control	Control	NA	Control	Control	0.000292331	0.000215306	0.00101164	0.000598102	0.000955698	8.78e-05	0.000537423	0.00141211	0.00097803	0.00601612	0.000399712	0.00319037	0.000685444	7.38e-05	0.00111544	0.00131019	0.000547255	0.0145601	0.000475534	0.0256289	0.00234582	0.00118829	0.000630427	0.000526447	0.000490387	0.00243446	0.00135883	0.000251871	0.00180185	0.029553	0.0025767	0.00496271	0.00099989	0.000366934	0.00302959	0.00491826	0.000549066
645	0	Control	0	Control	0	Control	Control	Control	Control	NA	Control	Control	0.000165109	0.00019061	0.000725591	0.000275512	0.000783673	7.59e-05	0.00053088	0.00103717	0.000543183	0.00521654	0.000275526	0.00141521	0.000491363	7.64e-05	0.00117567	0.00103097	0.000548498	0.0120322	0.00027904	0.0079149	0.00167603	0.000806667	0.000632392	0.000408329	0.000524794	0.0020312	0.0010815	0.000257036	0.00150316	0.0112934	0.00217799	0.0024173	0.00081798	0.000242295	0.00256415	0.00483244	0.00048294
649	0	Control	0	Control	0	Control	Control	Control	Control	NA	Control	Control	0.000301846	0.000188171	0.00088954	0.000288426	0.000710513	6.33e-05	0.000407334	0.000914857	0.000448378	0.00555861	0.000230006	0.00158066	0.000369153	5.5e-05	0.000785334	0.00107482	0.000511787	0.0120066	0.000226173	0.00817622	0.00156873	0.000813844	0.0005434	0.000332935	0.000422425	0.00204971	0.00127956	0.000170212	0.00150925	0.00971571	0.00193363	0.00216319	0.000864283	0.000239048	0.00243286	0.00476819	0.000478519
650	0	Control	0	Control	0	Control	Control	Control	Control	NA	Control	Control	0.000180526	0.000169824	0.000525501	0.000290319	0.000608235	6.3e-05	0.00045069	0.000760484	0.000472431	0.00494755	0.00018325	0.00180921	0.000409838	5.45e-05	0.000919908	0.000768416	0.000468507	0.0103735	0.000225406	0.0101657	0.00133785	0.000907512	0.000555043	0.000313883	0.000387697	0.00146248	0.00114725	0.00025028	0.0010923	0.0116383	0.0022128	0.00245113	0.000773305	0.000182136	0.00181895	0.00481435	0.000353086
668	0	Control	0	Control	0	Control	Control	Control	Control	NA	Control	Control	0.000285292	0.000182677	0.000687819	0.000420823	0.000718138	8.29e-05	0.000552574	0.000946388	0.000743288	0.00626181	0.000310311	0.00203125	0.000498823	7.87e-05	0.000796428	0.0011627	0.000658568	0.0114781	0.00027015	0.013415	0.00168174	0.000955643	0.000666666	0.000402815	0.000452776	0.00187092	0.00168379	0.000182868	0.00138485	0.0180442	0.00184129	0.00362922	0.000919209	0.000260407	0.0021832	0.00453368	0.000309769
669	0	Control	0	Control	0	Control	Control	Control	Control	NA	Control	Control	0.000313254	0.000151288	0.000605926	0.000361574	0.000586273	6.29e-05	0.000539585	0.001025	0.000455234	0.00582576	0.000331199	0.00247021	0.000267042	7.96e-05	0.000751329	0.000899397	0.00052347	0.00949934	0.000313402	0.009155	0.00112843	0.00108314	0.000554384	0.000247931	0.00031048	0.00183151	0.00110282	0.000152143	0.00127556	0.0105134	0.00155407	0.00240792	0.000941116	0.000208442	0.00211175	0.00490037	0.000462208
671	0	Control	0	Control	0	Control	Control	Control	Control	NA	Control	Control	0.00018585	0.000179618	0.000481263	0.000332905	0.000666532	5.4e-05	0.000455744	0.000893804	0.000535844	0.00500062	0.000183774	0.00167116	0.000315697	5.77e-05	0.000803053	0.000916834	0.000464418	0.0099477	0.000238674	0.0112464	0.00149469	0.000717307	0.000500823	0.000264968	0.000412311	0.00174416	0.00101163	0.000188659	0.000988791	0.0136266	0.0016243	0.00258358	0.00078932	0.000185322	0.00201521	0.00414264	0.000261836
672	0	Control	0	Control	0	Control	Control	Control	Control	NA	Control	Control	0.000162833	0.000179018	0.000569858	0.000319781	0.000652396	4.06e-05	0.000412259	0.000953215	0.000588175	0.0050327	0.000233976	0.00129603	0.000294309	4.8e-05	0.000761012	0.00109656	0.000595714	0.0104705	0.000201613	0.00761292	0.00141504	0.000696604	0.000529061	0.000318014	0.000367709	0.00196902	0.00149056	0.000219186	0.00112375	0.0119602	0.00180178	0.00289938	0.000715527	0.000206876	0.00230644	0.00396145	0.000302358
793	0	Control	0	Control	0	Control	Control	Control	Control	NA	Control	Control	0.000187379	0.000170968	0.000430058	0.000528913	0.000705879	7.22e-05	0.000495538	0.000753193	0.000883878	0.0048134	0.0003192	0.00237241	0.000431194	6.48e-05	0.000909822	0.000716661	0.00061451	0.00950576	0.000292891	0.0211694	0.00169583	0.000671892	0.000610739	0.000450466	0.000403437	0.00136077	0.00166713	0.000229465	0.00129604	0.0289732	0.00189331	0.00318121	0.000897108	0.000295074	0.00140106	0.0037873	0.000363019
794	0	Control	0	Control	0	Control	Control	Control	Control	NA	Control	Control	0.000171534	0.000179025	0.000626299	0.000328441	0.000804762	5.54e-05	0.000479822	0.000938505	0.000626227	0.00526947	0.000310394	0.0015798	0.000396712	6.06e-05	0.00104739	0.00106896	0.000626419	0.0109234	0.000288948	0.00904703	0.00162397	0.000844032	0.000651771	0.000459528	0.00051291	0.00194536	0.00153681	0.00023008	0.00160011	0.0125614	0.00207452	0.00315698	0.000957185	0.000275014	0.00222124	0.00519479	0.000577397
800	0	Control	0	Control	0	Control	Control	Control	Control	NA	Control	Control	0.000280115	0.000164171	0.000726801	0.000364694	0.000721499	6.82e-05	0.000458587	0.000887055	0.00057104	0.00585107	0.000345787	0.00210529	0.000487914	7.46e-05	0.000747057	0.00114954	0.000538155	0.0106832	0.000345781	0.0141226	0.00186666	0.00093934	0.000609931	0.000454441	0.000336616	0.00184476	0.0013687	0.000127498	0.00161261	0.0184528	0.00201837	0.00330194	0.0010526	0.000265514	0.00205163	0.00489817	0.000512925
804	0	Control	0	Control	0	Control	Control	Control	Control	NA	Control	Control	0.000427056	0.000418032	0.000797312	0.000607254	0.00160206	0.000143948	0.000549486	0.00154309	0.00125061	0.00587451	0.000276114	0.00517205	0.000839402	0.000214733	0.00132107	0.00154321	0.000811344	0.0162347	0.000447485	0.0226701	0.00207935	0.00192015	0.00108694	0.000894825	0.000754601	0.00233213	0.00154769	0.000234755	0.00168135	0.0256369	0.003272	0.00551496	0.00169248	0.000325701	0.00269285	0.00468433	0.0007394
810	0	Control	0	Control	0	Control	Control	Control	Control	NA	Control	Control	0.000319968	0.000255605	0.00127209	0.000871893	0.00104562	0.000116462	0.00049295	0.00254188	0.00131318	0.00569946	0.000664752	0.00768452	0.000568537	0.000149999	0.00109906	0.00203218	0.000900101	0.0117144	0.00114984	0.0370328	0.00290517	0.00381045	0.000627768	0.000993351	0.000868739	0.00429052	0.00203128	5.02e-05	0.0030448	0.0347427	0.00196439	0.0104985	0.00163661	0.000655601	0.005919	0.00515694	0.00105798
812	0	Control	0	Control	0	Control	Control	Control	Control	NA	Control	Control	0.00018733	0.000130213	0.000565737	0.00033231	0.000578861	4.82e-05	0.000432922	0.00101754	0.000657559	0.0045184	0.000265714	0.00211841	0.00032322	6.28e-05	0.000809098	0.00114591	0.000502541	0.0096466	0.00027765	0.01468	0.00141179	0.000992183	0.000504213	0.000442653	0.000348467	0.00205864	0.0014082	0.000200574	0.00119171	0.0234388	0.0015931	0.00422376	0.000790204	0.00027104	0.00243687	0.00453921	0.000390513
813	0	Control	0	Control	0	Control	Control	Control	Control	NA	Control	Control	0.000212613	0.000217439	0.000711252	0.000523504	0.00089569	8.84e-05	0.000533043	0.000961543	0.000909919	0.00542085	0.000322802	0.00373007	0.00052798	9.16e-05	0.000978838	0.00107182	0.000638034	0.0116263	0.000521755	0.0224997	0.00201717	0.00118961	0.000676671	0.000564888	0.000503941	0.00222779	0.00176201	0.000218438	0.00161151	0.024437	0.00218069	0.00378291	0.00106182	0.000378105	0.00240602	0.00515256	0.000467357
814	0	Control	0	Control	0	Control	Control	Control	Control	NA	Control	Control	0.000260333	0.000152173	0.000378781	0.0002526	0.0006883	4.96e-05	0.0005471	0.000591576	0.000295908	0.00633763	0.000232309	0.00065395	0.00027224	8.93e-05	0.000937885	0.000724039	0.000442511	0.011488	0.000143719	0.00346474	0.00140397	0.000490046	0.000610615	0.000272779	0.000456304	0.0014861	0.00105932	0.000211906	0.00117996	0.00674969	0.0016852	0.00159504	0.000900783	0.000217033	0.00128795	0.00490638	0.000301514
815	0	Control	0	Control	0	Control	Control	Control	Control	NA	Control	Control	0.00016136	0.000135696	0.000351102	0.000201045	0.000534084	4.12e-05	0.000443613	0.000541633	0.00041978	0.0047632	0.000161031	0.000974301	0.000284948	4.58e-05	0.000744848	0.000651013	0.000508989	0.00897437	0.000130039	0.00616699	0.000948509	0.000627251	0.00059314	0.00029335	0.000292425	0.00116137	0.00117602	0.000160751	0.000911713	0.0118244	0.00160817	0.00228407	0.000783622	0.000195307	0.00118771	0.0042618	0.000245701
819	0	Control	0	Control	0	Control	Control	Control	Control	NA	Control	Control	0.000199647	0.000208036	0.000562755	0.000431595	0.000814649	6.97e-05	0.000480328	0.00106792	0.000673959	0.00552934	0.000271032	0.00231364	0.000390403	7.53e-05	0.000866749	0.00101688	0.000616815	0.0114036	0.000348033	0.0124343	0.00171837	0.000799451	0.000610197	0.000435226	0.000484156	0.00195176	0.0014441	0.00023239	0.00137159	0.0143119	0.00202759	0.00283397	0.000859717	0.000302565	0.00235327	0.00463215	0.000428345
820	0	Control	0	Control	0	Control	Control	Control	Control	NA	Control	Control	0.000152999	0.000162347	0.000422435	0.000257394	0.000598962	4.82e-05	0.000358866	0.000697721	0.000408663	0.0043533	0.000184661	0.00121381	0.000341264	4.38e-05	0.00077768	0.000663559	0.00035176	0.0106244	0.000187079	0.00628018	0.00143362	0.000665109	0.000473891	0.000241453	0.000332128	0.00115609	0.000858671	0.000256886	0.00101503	0.0101154	0.00184197	0.00177801	0.000617362	0.000182278	0.00148101	0.00386357	0.000324246
822	0	Control	0	Control	0	Control	Control	Control	Control	NA	Control	Control	0.000215095	0.000179434	0.000721576	0.00044354	0.000775362	7.62e-05	0.000445206	0.00107641	0.000764713	0.00480492	0.000330217	0.00295566	0.000468778	8.68e-05	0.000864477	0.00106664	0.000518168	0.0102831	0.000398631	0.0198283	0.00180527	0.00151767	0.000578452	0.000653403	0.000449969	0.00215183	0.00123756	0.000203221	0.00148757	0.0207433	0.00227195	0.00614511	0.00103508	0.000377266	0.00268222	0.0046205	0.000604705
825	0	Control	0	Control	0	Control	Control	Control	Control	NA	Control	Control	0.000366071	0.000232338	0.000768265	0.000412525	0.000868457	5.32e-05	0.000614778	0.00113254	0.000696754	0.00658747	0.000426167	0.00171795	0.000405067	9.67e-05	0.00106031	0.00119629	0.000681036	0.0124988	0.000305114	0.0104132	0.0017258	0.000713199	0.000687446	0.000308141	0.000585602	0.00233604	0.00159948	0.000205164	0.00215176	0.0143251	0.00248165	0.00232132	0.00120327	0.000337189	0.00264964	0.00603232	0.000741735
827	0	Control	0	Control	0	Control	Control	Control	Control	NA	Control	Control	0.000306481	0.000214	0.000599462	0.000439474	0.000862791	7.54e-05	0.000691975	0.000890212	0.00070811	0.00598247	0.000309975	0.00221107	0.000381456	7.35e-05	0.00105043	0.000952602	0.000508242	0.0116114	0.00029705	0.0156167	0.0018748	0.000871468	0.000750884	0.00030314	0.000517549	0.00161653	0.00104489	0.000236382	0.00147541	0.0192572	0.00183496	0.00336009	0.00119052	0.000289414	0.00181616	0.00584277	0.000352547
978	0	Control	0	Control	0	Control	Control	Control	Control	NA	Control	Control	0.000369186	0.000209442	0.00090473	0.000512123	0.000826806	0.000107484	0.000442921	0.00170543	0.000903497	0.00605405	0.000386501	0.00405555	0.000581884	0.000100755	0.000765866	0.00134208	0.000634068	0.0108395	0.000529338	0.0215969	0.00197962	0.00140819	0.000648022	0.000573541	0.000466853	0.00246255	0.00150317	0.00020671	0.00153773	0.02215	0.00194736	0.00428269	0.00103849	0.000375454	0.00320538	0.0045553	0.000514528
980	0	Control	0	Control	0	Control	Control	Control	Control	NA	Control	Control	0.000238271	0.000221336	0.00072005	0.000482726	0.000866343	6.95e-05	0.000560648	0.00155278	0.000792687	0.0052721	0.000317803	0.00228425	0.000494208	7.65e-05	0.00101704	0.00105441	0.000633146	0.0108157	0.00040098	0.0153516	0.00191283	0.000769184	0.00060375	0.000450178	0.000506199	0.00210108	0.00146473	0.000268197	0.00171873	0.0225986	0.00211952	0.00284799	0.000882804	0.000326754	0.00255557	0.00473301	0.000598553
990	0	Control	0	Control	0	Control	Control	Control	Control	NA	Control	Control	0.00045691	0.000321103	0.0011468	0.000844119	0.00120308	0.000189329	0.000457075	0.00180563	0.00148242	0.00692713	0.000689293	0.00495252	0.00088901	0.000118704	0.000913378	0.00160421	0.000627981	0.00988733	0.000473964	0.0357985	0.00321722	0.00173981	0.000754635	0.000710813	0.000428851	0.00173666	0.00230809	0.000342249	0.00195227	0.061212	0.00251319	0.00738298	0.000974562	0.000436332	0.00209703	0.00407635	0.000661194
991	0	Control	0	Control	0	Control	Control	Control	Control	NA	Control	Control	0.000183868	0.000199765	0.000500739	0.00052736	0.00077526	9.28e-05	0.000357157	0.00104157	0.000919498	0.00455865	0.000255449	0.00472393	0.000548056	7.11e-05	0.000782694	0.000908907	0.00051122	0.0104254	0.000607969	0.0263639	0.00227346	0.00125127	0.000506674	0.000504143	0.000431295	0.00164963	0.00137756	0.000185208	0.00149765	0.0282713	0.00201225	0.00412435	0.00096743	0.000353292	0.0019685	0.00400699	0.000476473
993	0	Control	0	Control	0	Control	Control	Control	Control	NA	Control	Control	0.000328093	0.000235256	0.00107512	0.000721223	0.00101448	0.000118037	0.000482941	0.00211341	0.00123714	0.00556012	0.000490439	0.00493841	0.000669495	0.000135057	0.000770692	0.00146841	0.000832285	0.0114433	0.000680626	0.0339296	0.00253521	0.00140352	0.00070282	0.000784259	0.000562925	0.00253414	0.00222426	0.000172449	0.00200108	0.0328556	0.00247061	0.00467116	0.00136103	0.000560565	0.00333527	0.00504557	0.000675402
996	0	Control	0	Control	0	Control	Control	Control	Control	NA	Control	Control	0.000438726	0.000302376	0.00148912	0.000960028	0.00124665	0.000119065	0.000487947	0.00234245	0.00173545	0.00574673	0.000432607	0.00535473	0.000875966	0.000139974	0.000935544	0.00137423	0.000757723	0.0120046	0.000650975	0.0381611	0.00329055	0.00200238	0.000806937	0.00114215	0.00061182	0.00284783	0.00163715	0.000252569	0.00189495	0.0562635	0.00270302	0.00707075	0.00153736	0.00072518	0.00411025	0.00488749	0.000929633
998	0	Control	0	Control	0	Control	Control	Control	Control	NA	Control	Control	0.000320615	0.000249888	0.00107625	0.000674965	0.000930845	0.000209461	0.000506106	0.00187421	0.00113441	0.00525485	0.000492681	0.00482343	0.00120739	0.000139641	0.000891912	0.00131978	0.000630902	0.0112191	0.000631973	0.0381907	0.00304254	0.00132238	0.000666399	0.000953268	0.000505292	0.00215178	0.00138381	0.000330635	0.00177589	0.0360249	0.00207893	0.00576113	0.000908134	0.00046779	0.00273406	0.00475154	0.000667839
1052	0	Control	0	Control	0	Control	Control	Control	Control	NA	Control	Control	0.000505821	0.000358846	0.00174609	0.000696153	0.00134201	0.000107107	0.000490027	0.00267435	0.00124712	0.00716619	0.000573328	0.00284392	0.000721619	0.000114604	0.000927175	0.00156688	0.000587179	0.015266	0.000500505	0.0215574	0.00317661	0.00184414	0.000926347	0.000922178	0.000605834	0.00334302	0.001356	0.000265264	0.00281353	0.0362017	0.0029285	0.00815429	0.0016037	0.000650571	0.00487273	0.00540411	0.00105955
1054	0	Control	0	Control	0	Control	Control	Control	Control	NA	Control	Control	0.000146577	0.000162148	0.000555471	0.000396635	0.000708849	8.73e-05	0.000458607	0.00148901	0.000732052	0.00528907	0.000289638	0.0023926	0.000361741	7.79e-05	0.000859683	0.00109636	0.000816749	0.0100759	0.000383707	0.0129871	0.00133073	0.00111032	0.000609634	0.000568765	0.000445641	0.00209272	0.00163351	0.000214952	0.00158541	0.0167119	0.00174997	0.00377505	0.00103096	0.000343125	0.0022491	0.00438896	0.000498787
1055	0	Control	0	Control	0	Control	Control	Control	Control	NA	Control	Control	0.000198976	0.000191455	0.000826223	0.000358777	0.000755604	8.84e-05	0.000485543	0.0017231	0.000697916	0.00517845	0.000256981	0.00306806	0.000405813	9.44e-05	0.000910859	0.00147798	0.000731088	0.011391	0.000545059	0.0114967	0.00176824	0.0013666	0.000602934	0.000385954	0.000548425	0.00277807	0.00181372	0.000195536	0.00183124	0.0124154	0.00218386	0.00294257	0.00104943	0.000310286	0.00398568	0.00482015	0.000742772
1057	0	Control	0	Control	0	Control	Control	Control	Control	NA	Control	Control	0.000229477	0.000187369	0.000762193	0.000325505	0.000752823	6.85e-05	0.000489023	0.00141156	0.000629313	0.00544541	0.000344388	0.00171106	0.0004973	5.81e-05	0.000823065	0.000981285	0.000564188	0.0106561	0.000265394	0.0104756	0.00193753	0.000564668	0.000521423	0.000439231	0.000421076	0.00185191	0.00149567	0.000243512	0.00136935	0.013765	0.00192101	0.00226037	0.000842442	0.000310886	0.00194307	0.00445105	0.000536962
1059	0	Control	0	Control	0	Control	Control	Control	Control	NA	Control	Control	0.000142586	0.000131615	0.000504123	0.000299394	0.000533599	6.19e-05	0.000330051	0.00108299	0.000445579	0.00419408	0.000168993	0.00196215	0.000351311	4.27e-05	0.000679239	0.000774218	0.00040571	0.0101342	0.000233294	0.0101593	0.00109145	0.00107972	0.000411084	0.000394943	0.00025979	0.00143811	0.000991634	0.000178713	0.000946017	0.00915878	0.00160153	0.00367213	0.000679765	0.000203094	0.00157582	0.00320031	0.000302121
1060	0	Control	0	Control	0	Control	Control	Control	Control	NA	Control	Control	0.000274285	0.000174373	0.000840508	0.000532822	0.000863436	7.76e-05	0.000418293	0.0020764	0.00107651	0.00430319	0.000495294	0.00193981	0.000592682	0.000104959	0.00073379	0.00120997	0.000544501	0.00997066	0.000322684	0.0216772	0.00290727	0.000667353	0.000578419	0.000756113	0.000471168	0.00245094	0.00182184	0.000183558	0.0016313	0.039331	0.00194516	0.00336501	0.00111366	0.000575857	0.00275704	0.00397374	0.00053752
1062	0	Control	0	Control	0	Control	Control	Control	Control	NA	Control	Control	0.00020415	0.000162435	0.000540647	0.000293319	0.00067153	4.72e-05	0.000467835	0.000720363	0.000504056	0.00561005	0.000252047	0.00140544	0.000324889	5.19e-05	0.000823937	0.000787174	0.000591873	0.0103797	0.000230064	0.00868885	0.00136779	0.000686382	0.000563714	0.000299368	0.000362704	0.00120523	0.00117244	0.000173164	0.00109614	0.0122426	0.00173194	0.00256453	0.000840459	0.000203293	0.00130866	0.00434695	0.000299624
1063	0	Control	0	Control	0	Control	Control	Control	Control	NA	Control	Control	0.000248642	0.000211896	0.000684136	0.000382188	0.000799567	7.82e-05	0.00044387	0.00197439	0.000700071	0.00534406	0.00030916	0.00204768	0.000443422	8.74e-05	0.00075768	0.0013035	0.000595972	0.0113496	0.000312896	0.0131047	0.00194926	0.000983746	0.000674246	0.000480808	0.000425387	0.0028346	0.00140812	0.000212594	0.00196434	0.0179945	0.00203836	0.00400209	0.00107156	0.000347156	0.00390994	0.00483984	0.000798689
1064	0	Control	0	Control	0	Control	Control	Control	Control	NA	Control	Control	0.000314054	0.000300557	0.000785253	0.000684909	0.00101846	0.000116523	0.000599052	0.00191154	0.000813952	0.00618967	0.000314047	0.00638113	0.000560263	0.000139087	0.000989728	0.00130629	0.00061449	0.0124803	0.000855407	0.0213941	0.00198966	0.00191693	0.000772288	0.000599171	0.000512773	0.00279672	0.00171461	0.000278625	0.00171298	0.0162888	0.00216187	0.00451878	0.00157679	0.00043795	0.0032621	0.00605507	0.000497427
1072	0	Control	0	Control	0	Control	Control	Control	Control	NA	Control	Control	0.000162087	0.000180138	0.000518814	0.000309532	0.000700564	6.8e-05	0.000521241	0.00126404	0.000646876	0.004453	0.000236314	0.00157474	0.000584311	5.88e-05	0.00102201	0.00111027	0.000514189	0.00982515	0.000204444	0.0105835	0.00220317	0.000717484	0.000549644	0.000407928	0.000464159	0.00175206	0.0012205	0.000353403	0.00126511	0.0167407	0.00192554	0.00239504	0.000754112	0.00024505	0.00186645	0.00484416	0.000383662
1079	0	Control	0	Control	0	Control	Control	Control	Control	NA	Control	Control	0.000634822	0.000498496	0.00187323	0.00100865	0.00125424	0.000247911	0.000474507	0.00403547	0.00139249	0.00624015	0.000674375	0.00883916	0.000893976	0.000226782	0.000769544	0.00358756	0.000662304	0.0110472	0.000897207	0.0371585	0.00289241	0.00241468	0.000865965	0.000779561	0.00020368	0.00350984	0.00172801	0.000400389	0.00178138	0.0290351	0.00284079	0.00933553	0.00114059	0.000503814	0.00463522	0.00320648	0.000592196
1099	0	Control	0	Control	0	Control	Control	Control	Control	NA	Control	Control	0.000330466	0.000253146	0.000923517	0.000658078	0.000894768	0.000106461	0.00045852	0.00195677	0.00101561	0.00601923	0.000421933	0.00434141	0.000642402	8.99e-05	0.000745707	0.0013098	0.000603243	0.0116062	0.00054636	0.0298932	0.00217126	0.00116922	0.000587699	0.000585665	0.000439091	0.00222995	0.00144555	0.000202805	0.00168837	0.0288618	0.00203743	0.00430434	0.00102663	0.000402173	0.00255647	0.00423073	0.000586689
1101	0	Control	0	Control	0	Control	Control	Control	Control	NA	Control	Control	0.000142995	0.000152477	0.000449366	0.000286448	0.000600379	5.3e-05	0.000419109	0.00100366	0.000562018	0.0042418	0.000195152	0.00166817	0.000325554	4.4e-05	0.000843955	0.000635076	0.000448184	0.00970904	0.000236862	0.0106305	0.00124866	0.000739373	0.000482488	0.00035003	0.000348783	0.00115835	0.00112834	0.000225781	0.00108788	0.0127009	0.00165834	0.00256357	0.000674767	0.000180977	0.00135702	0.00387568	0.00036935
1103	0	Control	0	Control	0	Control	Control	Control	Control	NA	Control	Control	0.000168031	0.000158474	0.000486995	0.00042437	0.000621393	5.81e-05	0.000485039	0.000947853	0.000735458	0.00454184	0.000191839	0.00237128	0.000367163	5.84e-05	0.000940188	0.000671212	0.00055132	0.00963662	0.000297411	0.0177935	0.00127807	0.00072947	0.00042566	0.000372143	0.000347379	0.00132737	0.00143154	0.00022714	0.000946115	0.0188292	0.00158323	0.00300911	0.000639195	0.000183302	0.0015464	0.00412428	0.000282115
1111	0	Control	0	Control	0	Control	Control	Control	Control	NA	Control	Control	0.000236477	0.000143597	0.000639683	0.00037277	0.000633013	5.88e-05	0.000514724	0.00111048	0.000576191	0.00490828	0.000214497	0.00228973	0.000409573	6.75e-05	0.000672789	0.000964243	0.000538	0.00915144	0.000297799	0.0146078	0.00145177	0.00101787	0.000515875	0.000355797	0.000309493	0.00155807	0.00150745	0.000191507	0.00128837	0.0162739	0.00162416	0.00316468	0.000794836	0.000239379	0.00189983	0.00373547	0.000436224
1113	0	Control	0	Control	0	Control	Control	Control	Control	NA	Control	Control	0.00024254	0.000158229	0.000698629	0.00028283	0.000634681	4.16e-05	0.000415714	0.0014568	0.000459463	0.00546334	0.000256432	0.00127674	0.000316628	6.3e-05	0.000746768	0.00106942	0.000404645	0.0114846	0.00019784	0.0100307	0.00149795	0.000622103	0.000490873	0.000294581	0.000319225	0.00225189	0.00102122	0.000153595	0.00113856	0.0152716	0.00173401	0.00231643	0.000749562	0.00023822	0.00293353	0.00428173	0.000459412
1114	0	Control	0	Control	0	Control	Control	Control	Control	NA	Control	Control	0.00110259	0.000313525	0.00139736	0.000358263	0.000952014	0.000172672	0.00118934	0.00161916	0.000440044	0.0135207	0.000464842	0.00282337	0.000316424	0.000258988	0.00116173	0.00212479	0.00114759	0.012895	0.000455936	0.00605106	0.000909017	0.00175907	0.0015845	0.000580774	0.000529331	0.003025	0.00138729	0.00013124	0.0014758	0.00496879	0.0019831	0.00260756	0.00162791	0.000256451	0.00304586	0.00946095	0.000514008
1115	0	Control	0	Control	0	Control	Control	Control	Control	NA	Control	Control	0.000489803	0.000422407	0.00148572	0.000678134	0.00136239	0.000123137	0.000708769	0.00277905	0.00101563	0.00744706	0.000450938	0.00410074	0.000851167	0.000159049	0.00105665	0.00148432	0.000712144	0.0159154	0.000529007	0.0168205	0.00309157	0.00177458	0.00104173	0.000875801	0.000575786	0.00343922	0.00174328	0.000233714	0.00205734	0.0236492	0.00244919	0.00451161	0.00175124	0.000442679	0.00443093	0.00479555	0.00069191
1116	0	Control	0	Control	0	Control	Control	Control	Control	NA	Control	Control	0.000196031	0.000152531	0.000478629	0.000316616	0.000601115	4.25e-05	0.000423364	0.000933922	0.00048887	0.00501612	0.000194563	0.00184932	0.00031689	4.86e-05	0.000767845	0.000719594	0.000477243	0.0101597	0.000235274	0.00933492	0.00126441	0.000797652	0.000494294	0.000322395	0.000351138	0.00130794	0.00104102	0.000151473	0.000978213	0.0131801	0.00161025	0.00220744	0.000820042	0.00023155	0.00135914	0.00382287	0.000276387
1118	0	Control	0	Control	0	Control	Control	Control	Control	NA	Control	Control	0.000210963	0.000196247	0.0007886	0.000465666	0.000847277	9.22e-05	0.00043617	0.00162333	0.00109392	0.00493959	0.000413748	0.00254628	0.000595586	8.53e-05	0.000918271	0.00102019	0.000570684	0.0106526	0.000411459	0.0198886	0.00236562	0.00119851	0.000670234	0.000794301	0.000483936	0.00191464	0.00141359	0.00017436	0.00151397	0.0319829	0.00220903	0.00505997	0.00111762	0.000506747	0.00247137	0.00499828	0.000551823
1120	0	Control	0	Control	0	Control	Control	Control	Control	NA	Control	Control	0.000189742	0.000157766	0.000587912	0.000257796	0.000620977	5.1e-05	0.000380541	0.000935397	0.000557403	0.00501445	0.000184258	0.00151051	0.000287399	6.16e-05	0.000738615	0.00083472	0.000475782	0.0104859	0.000202503	0.00870241	0.00123054	0.000855402	0.000494745	0.000246805	0.000339471	0.00147428	0.00102698	0.000167263	0.00115704	0.0138349	0.00180971	0.00261015	0.000766485	0.000194895	0.00169463	0.00405284	0.000327079
1121	0	Control	0	Control	0	Control	Control	Control	Control	NA	Control	Control	0.000190111	0.000203508	0.000512889	0.000447962	0.000798872	6.54e-05	0.000450236	0.00109656	0.000762938	0.00511788	0.000224715	0.00205681	0.000433787	7.42e-05	0.000963403	0.000783228	0.000556872	0.0125793	0.000318513	0.0150334	0.00181559	0.000964236	0.000658499	0.000482383	0.00039104	0.00156003	0.00144397	0.000218757	0.00172619	0.0214463	0.0021017	0.00329939	0.000969286	0.00029581	0.00180343	0.00424835	0.000611476
1136	0	Control	0	Control	0	Control	Control	Control	Control	NA	Control	Control	0.000190201	0.000211566	0.000595915	0.000428637	0.00080915	8.88e-05	0.000464146	0.0011217	0.000803127	0.00536437	0.000275273	0.00259832	0.000510923	9.99e-05	0.000979726	0.000926259	0.000654923	0.0114196	0.00035469	0.0147659	0.00163147	0.00121683	0.00066929	0.00050746	0.000528672	0.00190453	0.00161723	0.000232375	0.00150801	0.0187475	0.00214262	0.00344397	0.00117807	0.000345822	0.00244088	0.00494873	0.000486046
1137	0	Control	0	Control	0	Control	Control	Control	Control	NA	Control	Control	0.00040512	0.000227807	0.000793779	0.000674656	0.000889264	9.42e-05	0.000590341	0.00122523	0.000943115	0.00651091	0.000368942	0.00393632	0.000555998	0.000107861	0.00100948	0.0013296	0.000634467	0.0110916	0.00054179	0.02414	0.00185817	0.0012103	0.000699881	0.000609097	0.000373695	0.00224824	0.00151715	0.000181957	0.00148716	0.0239007	0.00200567	0.00476512	0.00114069	0.000355394	0.00264592	0.00520116	0.000463941
1138	0	Control	0	Control	0	Control	Control	Control	Control	NA	Control	Control	0.000171386	0.000128932	0.000403961	0.000297151	0.00055582	3.92e-05	0.000500509	0.00104157	0.000458481	0.00425635	0.000199412	0.00180702	0.000284953	5.39e-05	0.000914801	0.000820599	0.000366347	0.00971176	0.000242675	0.012467	0.00130886	0.000770372	0.000493589	0.000284716	0.000358556	0.00154756	0.00110391	0.000245859	0.00107158	0.0147772	0.00160955	0.00240829	0.000693461	0.000190554	0.00202461	0.00437703	0.000397014
1140	0	Control	0	Control	0	Control	Control	Control	Control	NA	Control	Control	0.000248663	0.000194779	0.000616647	0.000481899	0.000748835	7.04e-05	0.000398366	0.00133181	0.000773042	0.00508896	0.000235149	0.00305136	0.000380593	7.73e-05	0.000694926	0.000912541	0.000488385	0.0107447	0.000361734	0.0240982	0.00181757	0.000909214	0.000499443	0.000426445	0.000394468	0.00181209	0.00116508	0.000201952	0.00127337	0.0276717	0.00182458	0.0028725	0.000926356	0.000370912	0.00255462	0.00426811	0.000428936
1141	0	Control	0	Control	0	Control	Control	Control	Control	NA	Control	Control	0.000275441	0.000199991	0.000732018	0.000450126	0.00081428	6e-05	0.000547015	0.00146749	0.000694566	0.00558697	0.000381828	0.00226747	0.000503659	7.46e-05	0.000797731	0.00104509	0.000527086	0.00993398	0.000331728	0.0141486	0.00207383	0.00113318	0.000572512	0.000542376	0.000333507	0.00191392	0.00132877	0.000277768	0.00151988	0.0177416	0.00185449	0.00337642	0.000865531	0.000282501	0.00250337	0.00427372	0.000586116
1142	0	Control	0	Control	0	Control	Control	Control	Control	NA	Control	Control	0.000149053	0.000162347	0.000484575	0.00038419	0.000697248	7.86e-05	0.000344219	0.00106661	0.000603135	0.00421916	0.000202869	0.00318784	0.000436303	4.93e-05	0.000646944	0.000865295	0.000530614	0.00921232	0.000398504	0.0169919	0.00185127	0.00103342	0.00045918	0.000471658	0.000342705	0.00152094	0.00114291	0.000133811	0.00112463	0.0161369	0.00157909	0.00298721	0.000741785	0.000283081	0.00209148	0.0038209	0.000378667
1144	0	Control	0	Control	0	Control	Control	Control	Control	NA	Control	Control	0.000186784	0.000224982	0.000700813	0.000533119	0.000840226	0.000152062	0.000473729	0.00129594	0.000926403	0.00506614	0.000315328	0.00447449	0.000800271	0.00011407	0.000955173	0.00101051	0.000562262	0.0117753	0.00055315	0.0225699	0.00233421	0.00183132	0.000658162	0.000758753	0.000511544	0.00174933	0.00124151	0.000301054	0.00178091	0.020729	0.00245237	0.00553932	0.00103026	0.000456472	0.00206577	0.00496753	0.000753463
1145	0	Control	0	Control	0	Control	Control	Control	Control	NA	Control	Control	0.000269953	0.000172211	0.000836404	0.000386551	0.000736785	0.000100689	0.000428849	0.00173414	0.000515808	0.00485635	0.000370143	0.00222174	0.000550117	0.00011091	0.000701223	0.00124214	0.000563408	0.00977213	0.000360496	0.0148244	0.00204367	0.00109837	0.000669968	0.000749423	0.000315111	0.00227959	0.0011778	0.000227372	0.00170338	0.0161823	0.00195389	0.00381129	0.000902055	0.000373131	0.00311355	0.00415141	0.00064154
1146	0	Control	0	Control	0	Control	Control	Control	Control	NA	Control	Control	0.000208087	0.000181764	0.000536989	0.000605332	0.000728247	9.69e-05	0.000468262	0.00107743	0.000909456	0.00413595	0.000292664	0.00466376	0.000571254	6.14e-05	0.000737549	0.000765422	0.000645859	0.00830687	0.00056951	0.0285635	0.00185124	0.00113769	0.000488966	0.00055555	0.000390461	0.00151637	0.0014472	0.000250592	0.0012797	0.026438	0.00169922	0.00425859	0.00089692	0.000294198	0.0018061	0.00381951	0.000464472
1148	0	Control	0	Control	0	Control	Control	Control	Control	NA	Control	Control	0.000176703	0.000196261	0.000547701	0.00036378	0.000708271	7.24e-05	0.000494541	0.00112504	0.000677583	0.00527073	0.000254831	0.00179892	0.000494055	6.47e-05	0.000993351	0.000800144	0.000490449	0.0105889	0.000262555	0.0109197	0.00164966	0.00085457	0.000639969	0.000498903	0.000435696	0.00145578	0.0011289	0.000280312	0.00133326	0.0143274	0.00183343	0.00277776	0.000783935	0.000281143	0.00163923	0.00483417	0.000329036
1151	0	Control	0	Control	0	Control	Control	Control	Control	NA	Control	Control	0.000255343	0.000176309	0.000764636	0.000432434	0.000773449	8.57e-05	0.000562011	0.001472	0.000750459	0.00501887	0.000405222	0.00203701	0.000606364	9.21e-05	0.000901352	0.000915313	0.000528353	0.009887	0.000343649	0.0149894	0.00181172	0.00100935	0.000596667	0.000717685	0.000450367	0.00168916	0.00124139	0.00033808	0.00164049	0.0200737	0.00209375	0.00389445	0.000874816	0.000386435	0.00223372	0.00454676	0.000794829
1155	0	Control	0	Control	0	Control	Control	Control	Control	NA	Control	Control	0.000220153	0.000194337	0.000724406	0.000398315	0.000733955	6.45e-05	0.000403585	0.00109118	0.000620265	0.00529516	0.000306252	0.00285006	0.000330021	6.68e-05	0.000838848	0.000933422	0.000597731	0.0119137	0.000421037	0.0113298	0.00152684	0.000907115	0.000642088	0.000397799	0.000450571	0.00174402	0.00147374	0.000158538	0.00187945	0.0108107	0.00226738	0.00229391	0.000990909	0.000309487	0.00211083	0.00460809	0.000659373
1161	0	Control	0	Control	0	Control	Control	Control	Control	NA	Control	Control	0.000155304	0.000161123	0.000591708	0.000372735	0.000609227	6.85e-05	0.000370125	0.00123622	0.000678909	0.00472101	0.000246122	0.00209389	0.000428431	4.77e-05	0.000648356	0.000920424	0.000621396	0.00994885	0.000302111	0.0150019	0.00163661	0.000654033	0.000477791	0.00039459	0.000301454	0.00174513	0.00172241	0.000162477	0.00123588	0.0176325	0.00171474	0.0026761	0.00064475	0.000241232	0.00225793	0.00353796	0.000488358
1162	0	Control	0	Control	0	Control	Control	Control	Control	NA	Control	Control	0.000299245	0.000267064	0.000925538	0.000628488	0.000868049	0.000126524	0.000494342	0.00238445	0.000853139	0.00604887	0.000347567	0.00747116	0.000519414	0.00015943	0.000886015	0.00190275	0.000825617	0.0119541	0.000985445	0.0206266	0.00194585	0.00231667	0.000764102	0.000851045	0.000538923	0.00339353	0.0017586	0.000177164	0.001973	0.0174602	0.00213007	0.00459678	0.00123713	0.000493642	0.00417186	0.00545322	0.000723194
1166	0	Control	0	Control	0	Control	Control	Control	Control	NA	Control	Control	0.000167658	0.000156182	0.000453185	0.000317897	0.000604491	6.65e-05	0.000420332	0.000922028	0.000600288	0.00435837	0.0002589	0.00156414	0.00040029	6.24e-05	0.0007957	0.000813551	0.000457428	0.00952195	0.000245997	0.010284	0.00141676	0.000946353	0.000530171	0.000525175	0.00039565	0.00161856	0.00098963	0.000189699	0.00111119	0.0145123	0.00165328	0.00389844	0.000836051	0.000279924	0.00220048	0.00396363	0.000403035
1169	0	Control	0	Control	0	Control	Control	Control	Control	NA	Control	Control	0.000194691	0.000141369	0.000518311	0.000401223	0.000563142	5.26e-05	0.000411921	0.000982002	0.00064684	0.00448915	0.000264321	0.00253335	0.00031993	6.91e-05	0.000771214	0.000760537	0.000496534	0.00992208	0.000314167	0.0167737	0.00135774	0.00101914	0.000544607	0.000434994	0.000377305	0.00137214	0.00111375	0.000212921	0.00148209	0.0180471	0.00175842	0.00399412	0.000904581	0.000286776	0.00173522	0.00378711	0.00054301
1170	0	Control	0	Control	0	Control	Control	Control	Control	NA	Control	Control	0.000133806	0.000161062	0.000610258	0.000288989	0.000668131	6.56e-05	0.000383592	0.00120359	0.000644708	0.00433321	0.000324233	0.00163578	0.000431164	6.88e-05	0.000874919	0.00087122	0.000409203	0.00960758	0.000277669	0.0102571	0.00166505	0.000858166	0.000482066	0.00042616	0.000394637	0.00177916	0.000989604	0.00023516	0.00121586	0.0155528	0.00164361	0.0029838	0.000724782	0.00027606	0.00230052	0.00422575	0.000421032
1171	0	Control	0	Control	0	Control	Control	Control	Control	NA	Control	Control	0.000244924	0.000187513	0.000727729	0.000504489	0.000811872	7.53e-05	0.000438679	0.00151994	0.000771844	0.00444048	0.000359852	0.00378331	0.000506836	7.96e-05	0.000814692	0.00105265	0.000534813	0.0098737	0.000419159	0.0225812	0.00201949	0.000941569	0.000549992	0.000505416	0.00043976	0.00197243	0.00151987	0.000230164	0.00150673	0.0216391	0.0022288	0.00309102	0.00108354	0.000396922	0.00233676	0.00447618	0.000387995
1339	0	Control	0	Control	0	Control	Control	Control	Control	NA	Control	Control	0.000215939	0.000138404	0.000444972	0.000281969	0.000548749	6.26e-05	0.000472994	0.000728902	0.000371604	0.00453538	0.00021825	0.00154518	0.000413709	7.1e-05	0.000776402	0.000650862	0.000451532	0.00886742	0.000222211	0.00913109	0.00144049	0.000780648	0.00056024	0.000412186	0.000301056	0.00116486	0.000993691	0.000209939	0.00109573	0.0105258	0.0016617	0.00291318	0.000892188	0.000227067	0.00140218	0.00426422	0.000439598
1340	0	Control	0	Control	0	Control	Control	Control	Control	NA	Control	Control	0.000231642	0.00016289	0.000764025	0.000368122	0.000707454	5.68e-05	0.000386833	0.00175973	0.000589435	0.00483074	0.000353138	0.00205746	0.000363204	6.71e-05	0.000733946	0.00115827	0.000503414	0.0100986	0.000326325	0.00997481	0.00166833	0.000827943	0.000537732	0.000415045	0.000416784	0.00222198	0.00148991	0.000200233	0.00193954	0.0118008	0.00185773	0.00277179	0.000943482	0.000315349	0.00277778	0.00393439	0.000810478
1342	0	Control	0	Control	0	Control	Control	Control	Control	NA	Control	Control	0.000122073	0.000142091	0.000544791	0.000257154	0.000667133	4.03e-05	0.000384847	0.00120725	0.000752604	0.00399242	0.000243479	0.000607936	0.000342524	4.2e-05	0.000886474	0.00109486	0.000550446	0.00818715	0.000129168	0.00810652	0.00167071	0.000428744	0.000439435	0.000498368	0.000374942	0.00232359	0.00129301	0.000273205	0.00112927	0.027903	0.00150917	0.00311467	0.000615283	0.000263901	0.00325043	0.00421342	0.000407529
1363	0	Control	0	Control	0	Control	Control	Control	Control	NA	Control	Control	0.000259475	0.000164599	0.000683329	0.000418522	0.000729565	7.14e-05	0.000384082	0.00152947	0.000788089	0.00493418	0.000390188	0.00155631	0.000637653	9.77e-05	0.000623642	0.00103918	0.000509105	0.0100811	0.000245468	0.0167279	0.00250067	0.000898037	0.000605263	0.000788874	0.000339673	0.00186322	0.00139068	0.000159475	0.00160476	0.0366783	0.00178124	0.0057197	0.000950645	0.000420521	0.00231137	0.00384823	0.000555346
1387	0	Control	0	Control	0	Control	Control	Control	Control	NA	Control	Control	0.000173345	0.000141589	0.000376719	0.000273701	0.000457692	5.7e-05	0.00034421	0.00081163	0.000368996	0.00406225	0.000177677	0.00195822	0.000320303	5.23e-05	0.00055419	0.000701922	0.000397453	0.00726331	0.000206349	0.0087208	0.000999784	0.00087912	0.00042017	0.000233837	0.000215651	0.00116298	0.000990931	0.000153315	0.000768042	0.00786939	0.00139533	0.00251782	0.00068008	0.00020646	0.00120332	0.00318492	0.000278127
1396	0	Control	0	Control	0	Control	Control	Control	Control	NA	Control	Control	0.000195094	0.00013843	0.000537965	0.000330886	0.000590097	6.24e-05	0.000371513	0.00108141	0.000563378	0.00408789	0.000199802	0.00216908	0.000372891	7.18e-05	0.000598195	0.000650129	0.000441645	0.00970283	0.000298971	0.0127437	0.00147533	0.000868802	0.000432568	0.000469915	0.000363788	0.00125575	0.000994203	0.000194065	0.00109703	0.0140425	0.00177512	0.00336212	0.000677843	0.000256003	0.00157413	0.00343792	0.000449393
1397	0	Control	0	Control	0	Control	Control	Control	Control	NA	Control	Control	0.000235427	0.000189705	0.000883223	0.000536691	0.000734201	6.82e-05	0.000356137	0.00153562	0.00092519	0.00475593	0.00038138	0.00307112	0.000532224	6.72e-05	0.000804546	0.00120507	0.000460566	0.0111269	0.000435048	0.0255645	0.00200138	0.000696328	0.000411172	0.000429565	0.000432798	0.00220129	0.00143414	0.000270773	0.0014591	0.0262157	0.00224694	0.00304651	0.000672181	0.000312201	0.00281599	0.00377454	0.000523389
1406	0	Control	0	Control	0	Control	Control	Control	Control	NA	Control	Control	0.00020486	0.000148259	0.000605856	0.000480613	0.000652929	6.6e-05	0.000309433	0.00118181	0.000740596	0.00442731	0.000269652	0.00309077	0.000377091	6.5e-05	0.000689795	0.0009095	0.000547818	0.0100222	0.000405234	0.0215642	0.0014918	0.00105785	0.000435657	0.000383009	0.000369993	0.00182947	0.00155296	0.000143312	0.00142096	0.0268958	0.00157604	0.00385431	0.000793581	0.000280903	0.00258518	0.00343917	0.000546277
1408	0	Control	0	Control	0	Control	Control	Control	Control	NA	Control	Control	0.000369541	0.000432329	0.000790443	0.000681749	0.0015054	0.00020642	0.00061648	0.00144142	0.00121635	0.00477245	0.000387262	0.00353502	0.00114551	0.000112629	0.00101361	0.00137172	0.000581864	0.0148343	0.000331647	0.027785	0.0023548	0.00110934	0.000869129	0.000766333	0.000377141	0.00163461	0.00148707	0.00055142	0.00167489	0.0361295	0.00297493	0.0052865	0.00066159	0.000337378	0.00215844	0.00306947	0.00066139
1410	0	Control	0	Control	0	Control	Control	Control	Control	NA	Control	Control	0.000319859	0.000170338	0.000767512	0.000373442	0.000779828	6.7e-05	0.000625492	0.00125887	0.000599999	0.00585516	0.00033415	0.0018297	0.000455325	7.53e-05	0.00101681	0.00104104	0.000519835	0.0113891	0.000243212	0.0103842	0.00186393	0.0007181	0.000622007	0.000509936	0.000383325	0.00198024	0.00110997	0.000292944	0.00148575	0.0136558	0.00203192	0.0021212	0.000846966	0.000302255	0.00208777	0.00511868	0.000610354
1414	0	Control	0	Control	0	Control	Control	Control	Control	NA	Control	Control	0.000304517	0.000190986	0.000757147	0.000431343	0.000809362	6.22e-05	0.000575904	0.00136515	0.000754891	0.00544946	0.000338354	0.00169751	0.000468499	9.01e-05	0.000971804	0.00106156	0.000536557	0.0119183	0.000297766	0.014301	0.00203918	0.000742779	0.000641046	0.000488702	0.000502738	0.00189083	0.00156019	0.000287158	0.00157742	0.0206451	0.00198816	0.00374612	0.00105462	0.000332604	0.00199731	0.00543867	0.000464319
1416	0	Control	0	Control	0	Control	Control	Control	Control	NA	Control	Control	0.000498156	0.000447016	0.00136586	0.000704756	0.00111698	0.000152572	0.000565718	0.00158321	0.00119927	0.00659972	0.00033262	0.00375858	0.000686434	3.63e-05	0.000955201	0.00147803	0.000690252	0.0104537	0.000381989	0.0203504	0.00281044	0.0012509	0.000936822	0.000551725	0.000647181	0.00173964	0.00209511	0.000511271	0.00170242	0.0267422	0.00282786	0.00532541	0.00088956	0.000392314	0.00173737	0.00446539	0.000439256
1418	0	Control	0	Control	0	Control	Control	Control	Control	NA	Control	Control	0.000258604	0.000188436	0.000899359	0.000494465	0.00091492	7.18e-05	0.000498244	0.00235162	0.000812905	0.00539263	0.000364713	0.00255356	0.000439755	8.89e-05	0.000981088	0.00111925	0.000512471	0.0133525	0.000412208	0.024286	0.00196606	0.00148437	0.000620619	0.000580303	0.000447973	0.0028669	0.00127786	0.000180744	0.0017086	0.0239661	0.00181154	0.00704056	0.00117162	0.000382499	0.00372622	0.00525166	0.000623739
1420	0	Control	0	Control	0	Control	Control	Control	Control	NA	Control	Control	0.000188075	0.00018759	0.000583317	0.000300213	0.000730319	8.7e-05	0.000433951	0.000875076	0.000563169	0.00512845	0.000233905	0.00268809	0.00041779	8.64e-05	0.000799148	0.000847659	0.000536555	0.0112439	0.000356472	0.0102365	0.0016244	0.00108482	0.000647078	0.000452863	0.000342335	0.00178807	0.00122785	0.000214	0.00154875	0.0102802	0.00204903	0.00269786	0.000943072	0.000258007	0.00231729	0.00485139	0.000552483
1421	0	Control	0	Control	0	Control	Control	Control	Control	NA	Control	Control	0.000513865	0.000338056	0.000982422	0.000376592	0.000939061	8.36e-05	0.000530385	0.00208371	0.000667759	0.00695252	0.00044726	0.00163768	0.000586134	8.57e-05	0.00117156	0.00226523	0.000621818	0.00983112	0.000187711	0.0124898	0.00214233	0.000815751	0.000849556	0.000387227	0.000543538	0.00224283	0.00130177	0.000386232	0.00180404	0.0202729	0.00312323	0.00420306	0.000973566	0.000345342	0.00274007	0.00457942	0.000846061
1432	0	Control	0	Control	0	Control	Control	Control	Control	NA	Control	Control	0.000200074	0.000185073	0.000680918	0.000367795	0.000801098	6.94e-05	0.000615932	0.001319	0.000764269	0.00529243	0.000330495	0.0023645	0.000365391	7.66e-05	0.00107966	0.000909609	0.000568504	0.0104293	0.000411087	0.0139394	0.0014949	0.00123854	0.000592214	0.000471554	0.000543097	0.00200943	0.00114372	0.000320509	0.0013708	0.018573	0.00203538	0.00390947	0.000952864	0.000314283	0.00227727	0.00488916	0.000560486
1434	0	Control	0	Control	0	Control	Control	Control	Control	NA	Control	Control	0.000186964	0.000166876	0.000532876	0.000474139	0.000704124	7.45e-05	0.000335361	0.000975115	0.00081999	0.00446842	0.00023952	0.00291011	0.000504385	6.36e-05	0.000754185	0.000761508	0.00041767	0.0113813	0.000382279	0.0231741	0.00176993	0.000875717	0.000498574	0.000491161	0.000402836	0.00152397	0.00112209	0.000179316	0.00138502	0.026679	0.00188276	0.00352966	0.000991795	0.000380664	0.00177998	0.00423741	0.000467657
1435	0	Control	0	Control	0	Control	Control	Control	Control	NA	Control	Control	0.000414001	0.000444988	0.000799247	0.00059405	0.00147767	0.000207203	0.000757126	0.00236384	0.000839584	0.00572517	0.000210087	0.00645931	0.000909615	0.000186044	0.0010344	0.00145231	0.00073699	0.0131759	0.00070612	0.0181896	0.00197949	0.00252891	0.00107016	0.00122823	0.000368454	0.00205492	0.00114441	0.000337343	0.00166941	0.0167397	0.00286081	0.00450375	0.00103879	0.000241136	0.00250994	0.00374335	0.00080836
1436	0	Control	0	Control	0	Control	Control	Control	Control	NA	Control	Control	0.000347393	0.000224895	0.000986697	0.000812165	0.000908117	0.000144039	0.000528928	0.00221894	0.00121787	0.00566731	0.000456545	0.00623026	0.000755025	0.000106661	0.000742696	0.0012464	0.000592446	0.0119305	0.000668393	0.0389589	0.00252607	0.00205522	0.000590706	0.000700662	0.000477409	0.00239428	0.00130722	0.00023328	0.001728	0.0430288	0.00231907	0.00521079	0.00114525	0.000513965	0.00341728	0.00439693	0.000706584
1440	0	Control	0	Control	0	Control	Control	Control	Control	NA	Control	Control	0.000292088	0.000175075	0.000743417	0.000539464	0.000622735	0.000103917	0.000399366	0.00139387	0.000656039	0.00466949	0.000285943	0.00616192	0.000410352	0.000101627	0.000722925	0.000889956	0.000613707	0.00895449	0.000665176	0.0235964	0.00162808	0.00169008	0.000530137	0.000583214	0.000316354	0.00202942	0.00122385	0.000151124	0.00137926	0.019254	0.00170737	0.00338925	0.00105585	0.000360203	0.00280926	0.00386277	0.000555836
1457	0	Control	0	Control	0	Control	Control	Control	Control	NA	Control	Control	0.000312198	0.000179281	0.000889514	0.00052451	0.000793299	8.6e-05	0.000540287	0.00130452	0.000858492	0.00520582	0.000432349	0.00341304	0.000525377	9.13e-05	0.00103507	0.00102114	0.000490274	0.0100353	0.000440722	0.0251965	0.00208216	0.00107527	0.000593139	0.000568521	0.000476791	0.00195716	0.00140246	0.000318451	0.00180355	0.0258415	0.00228383	0.00412977	0.00104571	0.000317237	0.00235181	0.00572506	0.000757825
1459	0	Control	0	Control	0	Control	Control	Control	Control	NA	Control	Control	0.000165624	0.000165432	0.000588562	0.000256437	0.000689112	4.22e-05	0.000423638	0.00108934	0.000597605	0.00525778	0.000272368	0.00137025	0.000293424	4.3e-05	0.000852407	0.000735616	0.000505179	0.0115237	0.000211874	0.0082878	0.00138121	0.000631653	0.000528056	0.000254302	0.000393814	0.00126613	0.00132189	0.000200875	0.00149193	0.012596	0.00203101	0.00211626	0.000758321	0.000211751	0.0015995	0.00428204	0.000551007
1460	0	Control	0	Control	0	Control	Control	Control	Control	NA	Control	Control	0.000545891	0.00033202	0.0020657	0.000973315	0.00125097	0.000262907	0.000536151	0.00512224	0.00134806	0.00633498	0.00066118	0.0111054	0.00100776	0.000303591	0.000978849	0.00265432	0.000894364	0.0118988	0.00135848	0.0400138	0.00291755	0.00398665	0.00117074	0.00175031	0.000504319	0.00568495	0.00216649	9.38e-05	0.00262654	0.028548	0.00210705	0.00969879	0.00220306	0.000993546	0.0069865	0.00567293	0.00101366
1461	0	Control	0	Control	0	Control	Control	Control	Control	NA	Control	Control	0.000237891	0.000215661	0.000730377	0.000505037	0.000927357	7.79e-05	0.000618521	0.000942101	0.000975595	0.00602807	0.000354106	0.00233348	0.000506671	6.04e-05	0.00112097	0.000998599	0.000643215	0.0128653	0.000333058	0.0206664	0.00192648	0.000967002	0.00061322	0.000475425	0.000540603	0.00165672	0.00143571	0.000289011	0.00152306	0.0265303	0.00218446	0.00449753	0.000852341	0.000244751	0.00190491	0.00543086	0.000532532
1492	0	Control	0	Control	0	Control	Control	Control	Control	NA	Control	Control	0.000248471	0.0002241	0.000686489	0.000415435	0.000946275	7.04e-05	0.000607201	0.00119168	0.000761161	0.00573651	0.000373341	0.00172969	0.000527699	6.09e-05	0.00101161	0.00103326	0.000603154	0.0110305	0.000276169	0.0156033	0.00216065	0.000702594	0.000533986	0.000379974	0.000494899	0.00202897	0.00143823	0.000294563	0.00153172	0.0215342	0.0021515	0.00305646	0.000845536	0.000277063	0.00224149	0.00505613	0.000555244
1494	0	Control	0	Control	0	Control	Control	Control	Control	NA	Control	Control	0.000231895	0.00019261	0.000673184	0.000427277	0.000892581	7.07e-05	0.000490381	0.00102752	0.000860015	0.00530858	0.000259701	0.00242014	0.000511617	6.77e-05	0.000961232	0.000923009	0.00054855	0.0114175	0.000344977	0.0177889	0.00206422	0.00105366	0.00059117	0.000481692	0.000476665	0.0017283	0.00144517	0.000276905	0.00141054	0.0241919	0.00234081	0.00437017	0.000982405	0.000326704	0.00232829	0.00506097	0.000381827
1497	0	Control	0	Control	0	Control	Control	Control	Control	NA	Control	Control	0.000250397	0.000192899	0.000676492	0.000416867	0.000840007	5.49e-05	0.000475239	0.00106409	0.000818567	0.00558666	0.000366383	0.00153681	0.000437603	5.45e-05	0.00100337	0.000790657	0.000573649	0.0119594	0.000281909	0.0144739	0.00189515	0.000658834	0.000541989	0.000341719	0.000450731	0.00128589	0.00139905	0.000237347	0.00160528	0.0208259	0.00218563	0.00264167	0.000798796	0.000273197	0.00183411	0.0046012	0.000453414
1500	0	Control	0	Control	0	Control	Control	Control	Control	NA	Control	Control	0.000294441	0.000166336	0.000679666	0.000483919	0.000686776	5.68e-05	0.000371881	0.0012086	0.000680481	0.00556858	0.000281198	0.00343042	0.000294402	8.53e-05	0.000708553	0.00110558	0.000577428	0.011984	0.000478831	0.0149753	0.00137037	0.00126535	0.000550167	0.000353613	0.000387682	0.00192616	0.00178532	0.000127859	0.0017189	0.0180559	0.00175338	0.00311299	0.00102399	0.000320693	0.00224363	0.00436988	0.00048407
1536	0	Control	0	Control	0	Control	Control	Control	Control	NA	Control	Control	0.000264081	0.000234085	0.000875452	0.000568679	0.000875452	0.000112234	0.000449757	0.00191196	0.0010048	0.00517303	0.000459359	0.00447904	0.000655896	0.000115028	0.000897548	0.0014378	0.000600848	0.010808	0.000660117	0.0251927	0.00229451	0.0016611	0.000659239	0.000837639	0.000491424	0.00258655	0.00162116	0.000230039	0.00165179	0.0253195	0.0022496	0.00562005	0.00131358	0.000529362	0.00341253	0.00511181	0.000595928
1537	0	Control	0	Control	0	Control	Control	Control	Control	NA	Control	Control	0.000276528	0.000185721	0.000726385	0.000289102	0.000738667	7.22e-05	0.000578539	0.00125686	0.000497849	0.00635815	0.000290941	0.00147001	0.000462104	8.4e-05	0.000841126	0.00112151	0.000558092	0.0127631	0.000243368	0.00800357	0.00166852	0.000731728	0.000731611	0.000422416	0.000408751	0.00229478	0.00121678	0.000249616	0.00159064	0.0099296	0.00214318	0.00217294	0.000988612	0.000248592	0.00279436	0.0054647	0.000481857
1538	0	Control	0	Control	0	Control	Control	Control	Control	NA	Control	Control	0.000268578	0.000194364	0.000680837	0.000449562	0.000818454	6.61e-05	0.000526002	0.000985186	0.000701699	0.00643269	0.000330344	0.00248356	0.000405841	9.48e-05	0.000898661	0.000951307	0.00047485	0.0139976	0.000333531	0.0152536	0.00181269	0.00123358	0.000675704	0.000453061	0.000494135	0.00178768	0.00126719	0.000176445	0.00152455	0.0157301	0.00217086	0.00437809	0.00109331	0.000319196	0.00226816	0.00485055	0.000403757
1541	0	Control	0	Control	0	Control	Control	Control	Control	NA	Control	Control	0.000219698	0.000228403	0.000566054	0.000466275	0.000853247	9.32e-05	0.000700437	0.00109603	0.000809989	0.00605083	0.000332524	0.00299012	0.000560216	7.76e-05	0.0012336	0.00108904	0.000680918	0.0107994	0.000366353	0.014746	0.00192472	0.000967827	0.000707564	0.000359029	0.000505698	0.00152604	0.00155899	0.000417563	0.0013748	0.0197889	0.00231866	0.00441917	0.000920346	0.000264341	0.00161768	0.00604104	0.000421416
1544	0	Control	0	Control	0	Control	Control	Control	Control	NA	Control	Control	0.000179562	0.000140487	0.000500414	0.000247138	0.000547864	5.88e-05	0.000343145	0.000938632	0.000478121	0.00460484	0.000248796	0.00152936	0.00031033	7.37e-05	0.000684519	0.000833516	0.00042635	0.00903274	0.00023761	0.00857843	0.00120522	0.00101355	0.000515238	0.000432761	0.00032106	0.00163664	0.00100873	0.000187652	0.00120876	0.0113958	0.00154229	0.00315402	0.000787437	0.000247121	0.00189262	0.00352051	0.000406431
1548	0	Control	0	Control	0	Control	Control	Control	Control	NA	Control	Control	0.000230179	0.000152152	0.000536601	0.000275664	0.000624342	7.86e-05	0.000393728	0.000895603	0.000428694	0.00488865	0.000265286	0.00188689	0.000421875	9.7e-05	0.000731654	0.000897655	0.000477143	0.00985279	0.000256927	0.00909662	0.00148896	0.00124958	0.000574971	0.000450022	0.000350049	0.00150096	0.000977276	0.000221762	0.00146237	0.0112704	0.00177263	0.00344072	0.000924519	0.000264306	0.00199379	0.00427665	0.000477722
1552	0	Control	0	Control	0	Control	Control	Control	Control	NA	Control	Control	0.000388848	0.000219633	0.000970279	0.00058601	0.00100716	9.75e-05	0.000618032	0.00152318	0.00078357	0.00671884	0.000407981	0.0043509	0.00046622	0.000137836	0.00102577	0.00119959	0.000688026	0.0131965	0.000611362	0.0197156	0.00222205	0.00194561	0.000861766	0.000726572	0.000656711	0.00245997	0.00171461	0.000169842	0.00189165	0.0185814	0.00211634	0.00691272	0.00157692	0.000411085	0.00296409	0.00592082	0.000476633
1555	0	Control	0	Control	0	Control	Control	Control	Control	NA	Control	Control	0.00017436	0.000159151	0.000704355	0.000262641	0.00062021	6.61e-05	0.000408714	0.00120855	0.000530094	0.00435916	0.00028419	0.0010842	0.000452625	6.61e-05	0.000805837	0.00106945	0.000401099	0.00965669	0.000206438	0.00932876	0.00176918	0.000712097	0.00055641	0.000519587	0.000402162	0.00207834	0.000831731	0.000250727	0.0014059	0.0165713	0.00201927	0.00294268	0.000672409	0.000325274	0.00280105	0.00404598	0.000584982
1557	0	Control	0	Control	0	Control	Control	Control	Control	NA	Control	Control	0.000937264	0.000630208	0.00150738	0.00103858	0.00192879	0.00012705	0.00101205	0.00183901	0.000976275	0.0102544	0.000406689	0.00284191	0.00119036	0.000265576	0.00154136	0.000963549	0.0012475	0.0181885	0.000320005	0.0130019	0.00447138	0.00181767	0.00190466	0.00153338	0.00147379	0.00312249	0.00232058	0.000285868	0.00339865	0.017842	0.00271673	0.00465549	0.00299161	0.00132493	0.00383548	0.00682669	0.000910525
1604	0	Control	0	Control	0	Control	Control	Control	Control	NA	Control	Control	0.000262978	0.000193642	0.000746705	0.000529281	0.000745122	0.000111467	0.000428865	0.00167304	0.000699581	0.00623191	0.000269111	0.00471003	0.000431583	0.000131135	0.000829711	0.00113545	0.000689462	0.0128145	0.000559147	0.0202937	0.00156804	0.00174029	0.000629774	0.000528987	0.000351669	0.00227814	0.00162304	0.000164483	0.00161811	0.0150602	0.00219097	0.00369296	0.00105458	0.000264016	0.00233456	0.00501929	0.000632432
1606	0	Control	0	Control	0	Control	Control	Control	Control	NA	Control	Control	0.000346809	0.000187148	0.000763233	0.000418255	0.000675551	9.69e-05	0.000476485	0.00186386	0.000579415	0.00599574	0.000336476	0.00407973	0.000342758	9.72e-05	0.000679745	0.00115242	0.000646637	0.0113845	0.000421139	0.0160491	0.001501	0.0015215	0.000528542	0.000481365	0.000325128	0.00214182	0.00126894	0.000153957	0.00153879	0.0145778	0.00172035	0.0035279	0.000912303	0.000289157	0.0025208	0.00388455	0.000680323
1608	0	Control	0	Control	0	Control	Control	Control	Control	NA	Control	Control	0.000214243	0.000171686	0.000818035	0.000328471	0.000744553	8.62e-05	0.000393818	0.00183738	0.000702359	0.00471444	0.000390481	0.00204582	0.000601824	0.000103687	0.000769982	0.00111017	0.000446827	0.0110675	0.000304304	0.0132312	0.00239188	0.00135345	0.000578283	0.000798567	0.000374012	0.00197026	0.000936442	0.000238913	0.00140089	0.0241035	0.00195317	0.00497146	0.00092446	0.00049362	0.00273796	0.00427082	0.000563194
1614	0	Control	0	Control	0	Control	Control	Control	Control	NA	Control	Control	0.00031605	0.000191913	0.000927464	0.000571765	0.000753306	8.78e-05	0.000458579	0.00243674	0.000750106	0.00516425	0.000439818	0.00488114	0.000394389	0.00013293	0.000936329	0.00154552	0.000599122	0.0117362	0.000643704	0.0221056	0.00186108	0.00202574	0.000640035	0.000635793	0.000424219	0.00322727	0.00157562	0.00018565	0.00182696	0.0183739	0.00200907	0.00476156	0.00130724	0.000500928	0.00437022	0.00439648	0.000757425
1651	0	Control	0	Control	0	Control	Control	Control	Control	NA	Control	Control	0.000331767	0.000168936	0.00061383	0.000384752	0.000722525	5.54e-05	0.000420932	0.00126302	0.000672135	0.00526403	0.000342596	0.00147992	0.000474207	7.44e-05	0.000821544	0.000911574	0.000524322	0.0101742	0.000260033	0.0146175	0.0019408	0.000581514	0.000585364	0.000458607	0.000377098	0.00166594	0.00122305	0.000244673	0.00150786	0.0266446	0.00196944	0.00260134	0.000811643	0.000275041	0.0020886	0.00427632	0.000750834
1654	0	Control	0	Control	0	Control	Control	Control	Control	NA	Control	Control	0.000599626	0.00034644	0.00211249	0.00105185	0.0014804	0.000159887	0.000501036	0.00420101	0.00182576	0.00678369	0.000672118	0.00402722	0.00114897	0.00012468	0.000815211	0.00218353	0.000600569	0.0139094	0.000624965	0.0362434	0.00478168	0.00146954	0.000977647	0.00153228	0.000487585	0.00462972	0.00181475	0.000233765	0.00232093	0.0573688	0.00235989	0.00891288	0.0015393	0.000835957	0.00620052	0.00502609	0.00100074
1657	0	Control	0	Control	0	Control	Control	Control	Control	NA	Control	Control	0.000303664	0.000190435	0.000795332	0.000347451	0.000732712	7.24e-05	0.000438781	0.00149374	0.000621093	0.0054918	0.000312532	0.00197064	0.000444204	7.8e-05	0.000799473	0.00113838	0.000555738	0.0108517	0.000280941	0.0123565	0.00181087	0.00127216	0.000556963	0.000426636	0.000361945	0.00203552	0.00114735	0.000206109	0.0013066	0.0157874	0.00206821	0.00398199	0.000890188	0.000290346	0.00279783	0.00464599	0.000513849
1659	0	Control	0	Control	0	Control	Control	Control	Control	NA	Control	Control	0.000299886	0.000298425	0.00121456	0.000555684	0.00114567	0.000133335	0.000551848	0.00266983	0.000862529	0.00566162	0.00042827	0.00312067	0.000735428	0.000122762	0.00111845	0.00157905	0.000675429	0.0131844	0.000640882	0.0178702	0.00284168	0.00191515	0.000755945	0.000857364	0.000690223	0.00286638	0.00129297	0.000325061	0.00210332	0.0188942	0.00232314	0.00822879	0.00117012	0.000467911	0.00431386	0.00522405	0.00088679
1662	0	Control	0	Control	0	Control	Control	Control	Control	NA	Control	Control	0.000258614	0.000198757	0.000763378	0.00041884	0.000869873	6.56e-05	0.000475985	0.00173737	0.000739214	0.00580578	0.000365762	0.00202993	0.000449866	7.01e-05	0.00080371	0.000900257	0.000525276	0.0122351	0.000313146	0.0164166	0.00215832	0.000881304	0.000616998	0.00046632	0.00038164	0.00200786	0.00117536	0.000240634	0.00162572	0.0220966	0.00209615	0.00366374	0.000858833	0.00034381	0.00259567	0.00400957	0.000669953
1663	0	Control	0	Control	0	Control	Control	Control	Control	NA	Control	Control	0.000200019	0.0001573	0.000596058	0.00054649	0.000566645	7.9e-05	0.000292585	0.00140766	0.000733755	0.00407051	0.000248139	0.00635362	0.000414714	9e-05	0.000541767	0.000999337	0.000596654	0.00835001	0.00062161	0.0293348	0.0014585	0.00139583	0.000495135	0.000624474	0.000318233	0.00191547	0.00141253	0.00018567	0.00137406	0.0223996	0.0015596	0.00402473	0.000875983	0.000314079	0.00291698	0.00352672	0.000617415
1664	0	Control	0	Control	0	Control	Control	Control	Control	NA	Control	Control	0.000282311	0.000220192	0.00112812	0.000639518	0.000951574	0.000198446	0.000352758	0.00271598	0.00112519	0.00508599	0.00044959	0.00500941	0.00106554	0.000172148	0.000793812	0.0014302	0.000608728	0.0108881	0.000743608	0.0351771	0.00296898	0.00217771	0.000755643	0.0012533	0.000523101	0.00260982	0.00146709	0.000197895	0.00171851	0.0342201	0.0021752	0.00766883	0.0011461	0.000567925	0.0028832	0.00378754	0.00067273
1667	0	Control	0	Control	0	Control	Control	Control	Control	NA	Control	Control	0.000295625	0.000264587	0.00073485	0.000619796	0.0010462	9.31e-05	0.000642918	0.00160449	0.00114691	0.00600418	0.000402796	0.00295008	0.000653971	8.77e-05	0.00112399	0.00105832	0.00071477	0.0125891	0.000407353	0.0204838	0.00280605	0.000890745	0.000629542	0.000416616	0.000501808	0.00175649	0.00158008	0.000305899	0.00164967	0.0280567	0.00252179	0.00311114	0.00103564	0.000651845	0.00215647	0.00469207	0.000521533
1705	0	Control	0	Control	0	Control	Control	Control	Control	NA	Control	Control	0.000187715	0.000132886	0.00053811	0.000275541	0.000602059	4.72e-05	0.000429919	0.00137492	0.000633453	0.00461483	0.000209075	0.000828813	0.000347145	5.21e-05	0.000835227	0.000933394	0.000512021	0.00935677	0.000160995	0.00942036	0.00156786	0.000601877	0.000611222	0.000444627	0.00034841	0.00226834	0.00125775	0.000189229	0.00100477	0.0245871	0.0013354	0.0025604	0.000785758	0.000271948	0.00294471	0.00447702	0.000356513
1748	0	Control	0	Control	0	Control	Control	Control	Control	NA	Control	Control	0.000323291	0.000245767	0.000989738	0.000599556	0.000970781	9.85e-05	0.00051068	0.00214895	0.00108061	0.00581268	0.000497717	0.003219	0.000741446	9.3e-05	0.000872203	0.00147852	0.000612587	0.010874	0.000406077	0.0252183	0.0024472	0.000942441	0.000592556	0.000659012	0.000506177	0.00244237	0.0015248	0.00025404	0.00162164	0.0342866	0.00230767	0.00470769	0.00110663	0.000483149	0.00250273	0.00498155	0.00041226
1749	0	Control	0	Control	0	Control	Control	Control	Control	NA	Control	Control	0.00024954	0.00026251	0.00109163	0.000598099	0.00106551	0.000114774	0.000415357	0.00264285	0.000897259	0.00517677	0.000459563	0.00443967	0.000680946	9.6e-05	0.00103708	0.0015394	0.00055734	0.0117323	0.00070014	0.0243218	0.00279419	0.00171794	0.000669136	0.000824276	0.000586037	0.00322156	0.00141347	0.000291705	0.00195677	0.0254797	0.00227386	0.0057951	0.00119018	0.000512904	0.00487629	0.0054113	0.000831366
1750	0	Control	0	Control	0	Control	Control	Control	Control	NA	Control	Control	0.000158566	0.000164192	0.00064324	0.000279766	0.000593068	9.99e-05	0.000376108	0.00160337	0.000455832	0.00401629	0.000248488	0.00268047	0.000412562	9.7e-05	0.000720006	0.00103306	0.000446424	0.00858119	0.000380709	0.0106646	0.00165494	0.000972305	0.000485101	0.000442441	0.000337623	0.00191193	0.000933965	0.00025582	0.00147712	0.0113845	0.00173122	0.00213834	0.000721697	0.000246015	0.00285723	0.003993	0.000727972
1751	0	Control	0	Control	0	Control	Control	Control	Control	NA	Control	Control	0.000210295	0.00018049	0.000757261	0.000423125	0.000655847	9.72e-05	0.000429175	0.00165262	0.00070273	0.00434818	0.000356046	0.00460464	0.000472832	0.000103543	0.000789587	0.00101543	0.000499898	0.00921382	0.000539816	0.0167659	0.00196788	0.00184697	0.00050249	0.000550786	0.000370975	0.00201323	0.00109889	0.000259423	0.00129591	0.0155487	0.00170674	0.00483927	0.000920655	0.00034662	0.00291879	0.00399824	0.000444327
1932	0	Control	0	Control	0	Control	Control	Control	Control	NA	Control	Control	0.000320393	0.000235962	0.00111988	0.000559969	0.000952275	7.36e-05	0.000539591	0.00187326	0.00116638	0.00540141	0.000363403	0.00299198	0.00048304	0.000105848	0.00101867	0.00175135	0.000628129	0.012172	0.000465103	0.022721	0.0022705	0.00144936	0.000659845	0.00069653	0.000555777	0.00363432	0.00144434	0.000226381	0.0018205	0.0334467	0.00211202	0.00570107	0.0012304	0.000469252	0.00525814	0.00539159	0.000689063
1938	0	Control	0	Control	0	Control	Control	Control	Control	NA	Control	Control	0.000161145	0.000140815	0.000443528	0.000272722	0.000564923	6.12e-05	0.000505965	0.000666414	0.000626112	0.00408972	0.000207338	0.00134991	0.000355528	6.67e-05	0.000803441	0.000681623	0.000574726	0.00818195	0.000202547	0.0103376	0.00124431	0.000751751	0.00047865	0.000393158	0.000267231	0.00115613	0.00141166	0.000293655	0.000932035	0.0160476	0.00147252	0.00297871	0.00072314	0.000180137	0.00110282	0.00384974	0.000333022
1957	0	Control	0	Control	0	Control	Control	Control	Control	NA	Control	Control	0.000260649	0.000181929	0.000697672	0.000318409	0.000714213	8.99e-05	0.000471219	0.00119981	0.00049915	0.00607219	0.000191669	0.00165243	0.000531038	8.96e-05	0.000827464	0.000943953	0.000526721	0.0129695	0.000263925	0.00876447	0.00145128	0.000777469	0.000704987	0.000414713	0.000399122	0.00177357	0.00100916	0.000199884	0.00134202	0.0113551	0.00201005	0.00243483	0.000929814	0.000241477	0.00210272	0.00464695	0.000400971
1962	0	Control	0	Control	0	Control	Control	Control	Control	NA	Control	Control	0.000215655	0.000185014	0.000722352	0.000489524	0.000793719	7.98e-05	0.000345938	0.0017632	0.000885123	0.00436229	0.000379777	0.0035516	0.000607479	0.000154642	0.000797474	0.00113324	0.00054126	0.00966774	0.000512888	0.0277	0.00235238	0.00110369	0.000664022	0.00107538	0.000414884	0.00199186	0.00118892	0.000221786	0.00171958	0.0352591	0.00205017	0.00427122	0.00101644	0.000585794	0.00248475	0.00434809	0.000762155
2121	0	Control	0	Control	0	Control	Control	Control	Control	NA	Control	Control	0.000287253	0.000170513	0.000640519	0.000392193	0.000662843	8.07e-05	0.000444262	0.00100362	0.000529872	0.0055424	0.000163396	0.0025287	0.00031946	9.8e-05	0.000730229	0.00102644	0.000709367	0.0101973	0.00034011	0.00937258	0.00117498	0.00138883	0.000669302	0.000356113	0.00036874	0.00174656	0.00191273	7.41e-05	0.00124506	0.00878887	0.00147821	0.00310429	0.00115503	0.000272295	0.00187088	0.00469014	0.000328703
2521	0	Control	0	Control	0	Control	Control	Control	Control	NA	Control	Control	0.000332574	0.000267391	0.000979483	0.000525596	0.00112179	8.06e-05	0.000582842	0.00198379	0.000973122	0.00643939	0.000445211	0.00230193	0.000566752	0.000118238	0.00108733	0.00156387	0.000706714	0.0128852	0.000390456	0.0177951	0.00249044	0.0006979	0.000764236	0.000659927	0.000560218	0.00295694	0.00184679	0.000193607	0.00195664	0.0225023	0.00239313	0.00296175	0.00133334	0.000532141	0.00351935	0.00631902	0.000638375
2525	0	Control	0	Control	0	Control	Control	Control	Control	NA	Control	Control	0.000163207	0.00015612	0.000534367	0.000307988	0.000620482	6.03e-05	0.000397234	0.00128604	0.000616316	0.0039479	0.000273058	0.0015937	0.000514523	5.35e-05	0.000751304	0.000725569	0.000383916	0.00831234	0.000217463	0.0119845	0.00191428	0.000596306	0.000478083	0.000409654	0.000324701	0.00126449	0.000901133	0.000230856	0.00106714	0.0197673	0.00141067	0.00217538	0.000613958	0.0002553	0.00159968	0.00390748	0.000375664
2527	0	Control	0	Control	0	Control	Control	Control	Control	NA	Control	Control	0.000227109	0.00019415	0.00078478	0.000385531	0.000796419	0.00010141	0.000521296	0.00164913	0.000750498	0.00494686	0.000352831	0.00196255	0.00062099	8.88e-05	0.000900652	0.00108807	0.000555914	0.00996147	0.000304768	0.0138394	0.00211778	0.000937168	0.000664183	0.000777266	0.000484417	0.00200253	0.00124513	0.00019972	0.00150898	0.019568	0.00193867	0.00382638	0.00103481	0.000376493	0.00247353	0.00465613	0.000560667
2530	0	Control	0	Control	0	Control	Control	Control	Control	NA	Control	Control	0.000298099	0.000188809	0.000645178	0.000403717	0.000719116	9.18e-05	0.000365355	0.00109279	0.000488729	0.00473008	0.000371801	0.0038147	0.000393826	0.000118651	0.00082484	0.000682545	0.000452232	0.0102594	0.000472046	0.0130538	0.00148507	0.00215398	0.00061686	0.000698492	0.000391697	0.00141628	0.000919828	0.000200159	0.00165767	0.0103476	0.00172966	0.00434196	0.00100173	0.00038372	0.00181778	0.00352778	0.000658617
2533	0	Control	0	Control	0	Control	Control	Control	Control	NA	Control	Control	0.000183834	0.000149102	0.000492154	0.000299945	0.000514928	5e-05	0.00036084	0.00107867	0.000414624	0.00527903	0.000213966	0.0020522	0.000259886	6.29e-05	0.000670874	0.000669679	0.000463621	0.0117282	0.00029695	0.00905166	0.00104264	0.00103619	0.000517619	0.000271957	0.000332157	0.00120887	0.00110133	0.000123877	0.00113335	0.00951255	0.0015705	0.0026961	0.000779599	0.00017848	0.00154519	0.00354482	0.000332564
2536	0	Control	0	Control	0	Control	Control	Control	Control	NA	Control	Control	0.000363046	0.000317324	0.00115759	0.000801404	0.00125636	0.00010593	0.000566294	0.00254896	0.00147641	0.00627055	0.00049744	0.00347345	0.00081036	9.93e-05	0.0012127	0.00164825	0.000660719	0.0136061	0.000587723	0.0325126	0.00278249	0.00127571	0.000773089	0.000900933	0.000638366	0.00296741	0.00181227	0.000332531	0.00219306	0.0406173	0.00256374	0.00632783	0.00143746	0.000517698	0.00477347	0.00622927	0.000740644
2573	0	Control	0	Control	0	Control	Control	Control	Control	NA	Control	Control	0.000250195	0.000151156	0.000557876	0.000335491	0.000592391	6.21e-05	0.000424824	0.00116354	0.000538576	0.00516164	0.000291797	0.00223534	0.000325572	7.71e-05	0.000695791	0.000896019	0.000489901	0.00953193	0.000272602	0.0106071	0.00124079	0.000915714	0.000561847	0.000324441	0.000316189	0.00161476	0.0012288	0.000139355	0.00135135	0.010648	0.00162748	0.00235572	0.000900043	0.000284496	0.00214227	0.00377816	0.000386811
2574	0	Control	0	Control	0	Control	Control	Control	Control	NA	Control	Control	0.000412606	0.000335916	0.00141195	0.000640312	0.00142857	0.00020106	0.000477563	0.00361664	0.000825796	0.00671255	0.000504555	0.00691793	0.000884594	0.000174994	0.00106947	0.00176119	0.000651952	0.0181881	0.000953683	0.0217533	0.00365388	0.00240505	0.000882315	0.000888642	0.000722616	0.0034315	0.00134896	0.000281975	0.00270999	0.017086	0.00276144	0.0048174	0.0015708	0.00058332	0.00640564	0.00618286	0.000935236
2581	0	Control	0	Control	0	Control	Control	Control	Control	NA	Control	Control	0.000234174	0.00015564	0.000619181	0.000470261	0.000633394	5.85e-05	0.000399768	0.0012628	0.000793372	0.00469126	0.000286649	0.00260274	0.000371536	7.42e-05	0.00075934	0.000947262	0.000553685	0.0107513	0.000335464	0.0208125	0.00144674	0.00100096	0.000555653	0.00052773	0.000321594	0.00175146	0.00152912	0.00018034	0.00118976	0.0271963	0.00168022	0.00401259	0.000911697	0.000307365	0.00183668	0.00388658	0.000377907
2583	0	Control	0	Control	0	Control	Control	Control	Control	NA	Control	Control	0.000212515	0.000157585	0.000683618	0.000280192	0.000748891	4.32e-05	0.00055331	0.00177884	0.000709385	0.00448609	0.000336497	0.00070778	0.000393938	6.89e-05	0.0011888	0.00132848	0.000531309	0.00914854	0.000139707	0.00847676	0.00188278	0.000396785	0.000520246	0.000443471	0.00038689	0.00261949	0.00146756	0.000332343	0.00135741	0.0209545	0.00150567	0.00233552	0.000769165	0.000298177	0.00365087	0.00509559	0.000442781
2584	0	Control	0	Control	0	Control	Control	Control	Control	NA	Control	Control	0.00027448	0.000182694	0.000805593	0.000323184	0.000734849	5.17e-05	0.000488485	0.00171241	0.000633662	0.00573924	0.000379573	0.00085779	0.000409358	6.59e-05	0.000896163	0.00115714	0.000460641	0.0112901	0.000153753	0.00829129	0.00198543	0.000628623	0.000481561	0.000461647	0.00034997	0.00224352	0.000991543	0.000231425	0.00136107	0.0218669	0.00181107	0.0028585	0.000734932	0.00027726	0.00293401	0.00451033	0.00051732
2585	0	Control	0	Control	0	Control	Control	Control	Control	NA	Control	Control	0.000230675	0.000186289	0.000646541	0.000325279	0.000582393	7.93e-05	0.000470107	0.00132986	0.000435195	0.00549785	0.00026131	0.0029318	0.000381918	6.42e-05	0.000787039	0.000996937	0.000489796	0.0101512	0.000330198	0.0102943	0.00122089	0.000943252	0.000573178	0.000285546	0.000315383	0.00159646	0.00103066	0.00028664	0.00102502	0.00964563	0.00199428	0.00256991	0.000707297	0.000214241	0.00200621	0.0043042	0.000299115
2586	0	Control	0	Control	0	Control	Control	Control	Control	NA	Control	Control	0.000212381	0.000198415	0.000762294	0.000287157	0.000745129	6.96e-05	0.000360803	0.00130977	0.00055966	0.00508606	0.000256988	0.0014672	0.000476138	7.27e-05	0.000777502	0.00110867	0.000485584	0.0119537	0.000201109	0.0106687	0.00202888	0.000647679	0.000544944	0.000365805	0.000409715	0.00206833	0.00106845	0.00024563	0.00134911	0.0156096	0.00221402	0.00249319	0.000755038	0.000331829	0.0026535	0.00396369	0.000366207
2615	0	Control	0	Control	0	Control	Control	Control	Control	NA	Control	Control	0.000306576	0.00021914	0.000827273	0.000303833	0.000855314	6.81e-05	0.00053367	0.00182393	0.000704395	0.0059384	0.000466908	0.00103915	0.000499506	6.57e-05	0.000955912	0.00121018	0.000467347	0.0113713	0.000222582	0.00860341	0.00211195	0.000564821	0.000581277	0.000434044	0.000468226	0.00217408	0.00133965	0.000254373	0.00150644	0.0188775	0.00199951	0.00257072	0.000799243	0.000363243	0.00256452	0.00480487	0.000645759
2616	0	Control	0	Control	0	Control	Control	Control	Control	NA	Control	Control	0.000308947	0.000208314	0.000765874	0.000611262	0.000825091	0.000175096	0.000552692	0.00169718	0.000876415	0.00512817	0.000242132	0.00490727	0.000925635	0.000131187	0.000948238	0.00117793	0.000608938	0.00984645	0.000618399	0.0259203	0.00236103	0.00193581	0.000680436	0.000869446	0.00048112	0.00225476	0.00130145	0.000234133	0.00136811	0.0278354	0.00196649	0.00505066	0.0011235	0.000522579	0.0029342	0.00468395	0.000480142
2618	0	Control	0	Control	0	Control	Control	Control	Control	NA	Control	Control	0.000188994	0.000198679	0.000741489	0.000382645	0.000697643	9.74e-05	0.000346221	0.00175772	0.000650143	0.00471325	0.00028007	0.00310489	0.000454193	7.69e-05	0.000738206	0.00117765	0.000614114	0.0108679	0.000465171	0.01091	0.00173975	0.000972912	0.000510558	0.000304544	0.000477281	0.00198172	0.00152991	0.000235289	0.00185645	0.0140522	0.00212134	0.00221652	0.000857962	0.000307056	0.00290629	0.00431554	0.00084512
2620	0	Control	0	Control	0	Control	Control	Control	Control	NA	Control	Control	0.000321865	0.000250274	0.000780941	0.000600708	0.000862966	9.11e-05	0.000556671	0.001614	0.000759007	0.00705535	0.000300488	0.00466244	0.000408761	0.000105859	0.000829356	0.000974988	0.000750871	0.0130875	0.000540862	0.022419	0.00167417	0.0016557	0.000660754	0.000531259	0.000404633	0.00190052	0.00159465	0.00023016	0.00153898	0.0170732	0.00215877	0.00418936	0.00097382	0.000303832	0.00214477	0.00471504	0.000371301
2646	0	Control	0	Control	0	Control	Control	Control	Control	NA	Control	Control	0.000632665	0.000498699	0.00193022	0.000936709	0.00144227	0.000128583	0.000558955	0.00224994	0.00114077	0.00775779	0.000436525	0.00698301	0.000681448	8.47e-05	0.00119097	0.00159683	0.000729264	0.0185854	0.00087544	0.0288577	0.00253827	0.00171665	0.000963271	0.000548377	0.000610268	0.0029081	0.00155674	0.000280396	0.00213454	0.0204824	0.00287086	0.0043465	0.001528	0.000544287	0.00381592	0.00525772	0.000690968
2649	0	Control	0	Control	0	Control	Control	Control	Control	NA	Control	Control	0.000417714	0.000186871	0.00088157	0.000407876	0.000849393	6.92e-05	0.000703623	0.00152814	0.000652768	0.00679423	0.000437593	0.00167652	0.00047525	7.02e-05	0.00108638	0.000949854	0.0005824	0.0119383	0.000302037	0.0122777	0.00204317	0.00131311	0.00062157	0.000597458	0.000396132	0.00176161	0.00104889	0.000300468	0.00143336	0.0191633	0.00190449	0.00496876	0.000934515	0.00037893	0.00207359	0.00511087	0.000733065
2650	0	Control	0	Control	0	Control	Control	Control	Control	NA	Control	Control	0.00029546	0.000232315	0.000814539	0.000522981	0.000834699	8.37e-05	0.000455871	0.00160875	0.000751411	0.00608248	0.000256069	0.00349828	0.000418859	7.22e-05	0.000809358	0.00118892	0.000600061	0.0140005	0.000448979	0.0188855	0.00173734	0.00120875	0.000649275	0.000424316	0.00042238	0.00222795	0.00158996	0.000168324	0.00146204	0.0199131	0.00214044	0.00353086	0.000997993	0.000314557	0.0027812	0.00469261	0.000460323
2652	0	Control	0	Control	0	Control	Control	Control	Control	NA	Control	Control	0.000338374	0.000206572	0.00130091	0.000518096	0.000962993	8.11e-05	0.000477056	0.00364933	0.0010417	0.00505868	0.000544737	0.00260944	0.000589814	0.000109621	0.00101296	0.00206586	0.000575626	0.0118619	0.000460309	0.0233122	0.00296404	0.00145879	0.000677023	0.000956834	0.000666922	0.00453779	0.00143452	0.000188003	0.00197184	0.0355769	0.00185164	0.00703102	0.00126731	0.00064734	0.00616572	0.00567373	0.000884085
2665	0	Control	0	Control	0	Control	Control	Control	Control	NA	Control	Control	0.000291084	0.000197919	0.000807593	0.000436676	0.0007158	5.52e-05	0.00046586	0.00205651	0.000734127	0.00546981	0.000292789	0.00228374	0.000385526	7.1e-05	0.00086048	0.00134586	0.000680488	0.0105687	0.000322022	0.0157904	0.00160908	0.000715288	0.000586936	0.000346639	0.000391327	0.00239518	0.00177465	0.000190996	0.0012476	0.0173831	0.00168825	0.00223752	0.000880846	0.000317495	0.00289368	0.00444006	0.000421927
2675	0	Control	0	Control	0	Control	Control	Control	Control	NA	Control	Control	0.000249986	0.000169705	0.000706495	0.000691715	0.000774731	7.47e-05	0.000420228	0.00169928	0.000954095	0.0042826	0.000349817	0.00692664	0.000456076	9.77e-05	0.000824931	0.00114544	0.000573596	0.00982951	0.000814654	0.0370769	0.00205492	0.00149535	0.000548483	0.000639714	0.000487681	0.00249938	0.00167531	0.000170085	0.00159557	0.0311087	0.00213239	0.00495092	0.00121949	0.000467887	0.00309517	0.00455114	0.000637604
2703	0	Control	0	Control	0	Control	Control	Control	Control	NA	Control	Control	0.000259052	0.000150823	0.000770806	0.000319029	0.000618193	5.61e-05	0.000462569	0.00168345	0.000549238	0.00488962	0.000363345	0.0021359	0.000287634	6.6e-05	0.000788368	0.000869237	0.000418765	0.0113535	0.000344311	0.0113233	0.00141731	0.00101486	0.000526628	0.000466596	0.000294106	0.0019487	0.000981287	0.000210923	0.00161417	0.0151324	0.00164812	0.00256702	0.000777544	0.000295865	0.00259145	0.00402523	0.000732802
2704	0	Control	0	Control	0	Control	Control	Control	Control	NA	Control	Control	0.000174466	0.000151922	0.00058617	0.000357005	0.000622818	7.01e-05	0.000378518	0.00138834	0.000648982	0.00426039	0.000230518	0.00240453	0.000414847	7.12e-05	0.000773474	0.000877246	0.000503059	0.00940794	0.00038404	0.0145054	0.00169681	0.0011804	0.00047072	0.000460116	0.000407235	0.0017086	0.00106379	0.000211892	0.00132114	0.0160102	0.00187525	0.0042126	0.000814652	0.000318333	0.00242088	0.00390623	0.00061021
2724	0	Control	0	Control	0	Control	Control	Control	Control	NA	Control	Control	0.000218839	0.000187794	0.000817412	0.00040142	0.000758704	8.13e-05	0.000550591	0.0011899	0.000656435	0.00493743	0.000314936	0.00259213	0.000471701	5.98e-05	0.00100154	0.00097912	0.000534273	0.0101041	0.000365183	0.014911	0.00189427	0.000990077	0.000556753	0.000350797	0.000477908	0.00156123	0.00119926	0.000247411	0.00151172	0.0183004	0.00214349	0.00311175	0.000845494	0.000248355	0.00187308	0.00457498	0.00058661
2759	0	Control	0	Control	0	Control	Control	Control	Control	NA	Control	Control	0.000251261	0.000234417	0.000867245	0.000491843	0.000889618	8.03e-05	0.000456156	0.00172052	0.000868801	0.0056828	0.000394608	0.00249868	0.000527316	8.02e-05	0.00101395	0.00111598	0.000529273	0.0119952	0.000376701	0.0197205	0.00221049	0.00122297	0.000637549	0.000514567	0.000520612	0.00249405	0.00112456	0.000286908	0.00192072	0.0247407	0.00241553	0.00466724	0.00108969	0.000411845	0.00331119	0.00536291	0.000852631
2826	0	Control	0	Control	0	Control	Control	Control	Control	NA	Control	Control	0.000272284	0.00020353	0.000781987	0.000351918	0.000794714	6.66e-05	0.000570605	0.00160287	0.000634132	0.00573909	0.000403184	0.00192728	0.000441122	7.48e-05	0.000920029	0.00115259	0.000526759	0.0105976	0.000306957	0.0101286	0.00190411	0.00108427	0.000576423	0.000419195	0.000435081	0.00221446	0.00123518	0.000253853	0.00166234	0.0142277	0.00199176	0.00334324	0.000943785	0.000334836	0.00274108	0.00500878	0.000615485
2831	0	Control	0	Control	0	Control	Control	Control	Control	NA	Control	Control	0.000251536	0.000194836	0.000868141	0.000606896	0.00080525	0.000116539	0.000510507	0.00169611	0.00101746	0.00489945	0.00036134	0.00459731	0.000582058	9.78e-05	0.0010126	0.00113579	0.000750508	0.0104912	0.000659326	0.0226118	0.0018226	0.00106535	0.000668407	0.000583458	0.000540404	0.00217521	0.00202197	0.00020722	0.00191818	0.0227525	0.00212147	0.00262041	0.00116695	0.000382148	0.00271175	0.00493148	0.000855333
2891	0	Control	0	Control	0	Control	Control	Control	Control	NA	Control	Control	0.000204327	0.000161362	0.000603701	0.000292875	0.000641558	6.64e-05	0.000544248	0.000958096	0.000508218	0.00479737	0.000213166	0.0017008	0.000338505	8.88e-05	0.000860214	0.000808128	0.000529436	0.00961055	0.000275595	0.00839369	0.00124087	0.000821371	0.000572932	0.000368832	0.000404156	0.00180296	0.0012438	0.000200003	0.00125637	0.0101579	0.00170167	0.00227453	0.000825394	0.000200438	0.00227253	0.0041709	0.000504853
2907	0	Control	0	Control	0	Control	Control	Control	Control	NA	Control	Control	0.00022319	0.000177167	0.000659654	0.000369372	0.000684377	8.51e-05	0.000463554	0.00159349	0.000631588	0.00483323	0.000252008	0.00236572	0.00049572	9.48e-05	0.000733075	0.000959091	0.000476411	0.0105373	0.000302483	0.0124404	0.00173903	0.000919158	0.000604652	0.000485946	0.000377477	0.00214913	0.00114402	0.00024742	0.00142557	0.014031	0.00201248	0.00292183	0.00101977	0.000292538	0.00285311	0.00461309	0.000587831
3164	0	Control	0	Control	0	Control	Control	Control	Control	NA	Control	Control	0.000254632	0.000181635	0.000728472	0.000493703	0.000796515	7.81e-05	0.000481687	0.0013579	0.000839956	0.00585967	0.000282193	0.00319189	0.000473877	7.04e-05	0.000825865	0.000999641	0.000536407	0.0118956	0.000405333	0.0197044	0.00173481	0.000935633	0.000533284	0.000435063	0.00040962	0.0019635	0.0014939	0.000185195	0.00154267	0.019442	0.00229825	0.00284325	0.00101152	0.000337947	0.00248981	0.00493175	0.000515597
3190	0	Control	0	Control	0	Control	Control	Control	Control	NA	Control	Control	0.000617322	0.000465115	0.00312973	0.00148679	0.00146861	0.000354892	0.000458205	0.00630295	0.00144687	0.00630377	0.000919469	0.0199453	0.00130094	0.000433346	0.00107882	0.00275353	0.000801946	0.0146937	0.00268366	0.053011	0.00473476	0.00744554	0.00123774	0.00221466	0.000676194	0.00589791	0.00115439	0.000277139	0.00265863	0.0327701	0.00292357	0.0124211	0.00269656	0.0012023	0.00952551	0.00537343	0.00127033
3433	0	Control	0	Control	0	Control	Control	Control	Control	NA	Control	Control	0.000140404	0.000173157	0.000388123	0.000318377	0.000659826	6.53e-05	0.000361912	0.000907765	0.000581845	0.00378889	0.000276636	0.00121422	0.000499774	7.44e-05	0.000751983	0.000653076	0.000384052	0.00897355	0.00023207	0.0121193	0.00203745	0.000575288	0.000448656	0.000510076	0.0003423	0.00137689	0.000909993	0.000288509	0.00124521	0.0212347	0.00189594	0.00236477	0.00069168	0.000362448	0.00189542	0.00374916	0.000538231
3480	0	Control	0	Control	0	Control	Control	Control	Control	NA	Control	Control	0.000212452	0.000160089	0.000754325	0.000332156	0.000666724	6.97e-05	0.000382059	0.00186041	0.000640593	0.00418266	0.000369325	0.00168661	0.000521799	9.59e-05	0.000747894	0.00105208	0.000341739	0.00957322	0.000287156	0.0139131	0.00189265	0.000599642	0.000503065	0.000646104	0.000353702	0.00207811	0.000916108	0.000324235	0.0012849	0.0206959	0.00180868	0.00267002	0.000723666	0.000326589	0.00233093	0.00372012	0.00054513
3648	0	Control	0	Control	0	Control	Control	Control	Control	NA	Control	Control	0.000182451	0.000233091	0.000676053	0.000350496	0.000815701	0.00011411	0.00048532	0.00172492	0.000593938	0.00483827	0.00028249	0.00221486	0.000626826	0.000108112	0.00103515	0.00119504	0.000486397	0.0111907	0.000390394	0.0107447	0.00213633	0.00137009	0.000674288	0.000714444	0.000516298	0.00230863	0.0010248	0.000317577	0.00138654	0.0132532	0.0020804	0.00423492	0.00100814	0.000452866	0.00288286	0.00470264	0.000560294
3792	0	Control	0	Control	0	Control	Control	Control	Control	NA	Control	Control	0.000449322	0.000229623	0.00113927	0.000963481	0.00114789	0.000171406	0.000615292	0.0025595	0.00166532	0.00474917	0.000562322	0.00751582	0.000879386	0.000283897	0.000974873	0.00142765	0.000874982	0.00928865	0.000904014	0.0573701	0.00324961	0.00246419	0.000971305	0.00209125	0.000584134	0.00321648	0.00209369	0.000211594	0.00201159	0.0613621	0.00206203	0.0122629	0.00179965	0.00087763	0.00384015	0.00515289	0.000913763
A05	0	Control	0	Control	0	Control	Control	Control	Control	NA	Control	Control	0.000254416	0.000213147	0.000726958	0.000516654	0.000835072	7.94e-05	0.000435083	0.00163609	0.000990869	0.00564314	0.000309291	0.00288693	0.000572234	8.12e-05	0.000846811	0.0011453	0.000764707	0.0110726	0.000408142	0.0198771	0.00212795	0.000999218	0.000543604	0.00044038	0.000474545	0.00212109	0.0018274	0.000196506	0.00163336	0.025549	0.00198378	0.00375818	0.000905513	0.000338021	0.00250125	0.00445322	0.00048458
A06	0	Control	0	Control	0	Control	Control	Control	Control	NA	Control	Control	0.000291575	0.000245245	0.000939177	0.000452925	0.00096102	0.000110372	0.000523044	0.00175948	0.000754055	0.00595418	0.000359182	0.00334401	0.000610416	8.94e-05	0.0011089	0.00107614	0.000545367	0.0140626	0.000537006	0.017157	0.0023146	0.00142461	0.000663175	0.000490542	0.000550266	0.00208289	0.000935052	0.00032378	0.00187725	0.0179544	0.00293887	0.00398253	0.00103481	0.000339223	0.00322376	0.00533756	0.000795927
A07	0	Control	0	Control	0	Control	Control	Control	Control	NA	Control	Control	0.000242683	0.000233544	0.000883128	0.000577294	0.0008917	0.000129864	0.000478953	0.00125953	0.00105321	0.00538948	0.000399967	0.00528286	0.000667071	0.000124936	0.0009949	0.00142801	0.00060215	0.0118677	0.000754379	0.0257954	0.00247414	0.00243579	0.000703803	0.000804179	0.000615853	0.00276822	0.00146884	0.000215919	0.00171693	0.0313615	0.00211968	0.00595652	0.00140681	0.000566478	0.00316045	0.00556499	0.000669656
A08	0	Control	0	Control	0	Control	Control	Control	Control	NA	Control	Control	0.000186028	0.000178352	0.000600708	0.000326466	0.000761162	5.29e-05	0.000427662	0.00088581	0.000571954	0.0049118	0.000216132	0.00212092	0.000344404	4.98e-05	0.000783871	0.00104298	0.000439454	0.011747	0.000308417	0.0115246	0.00162171	0.00104261	0.00053109	0.000388886	0.000424749	0.00180352	0.00118134	0.000235466	0.00124418	0.0127238	0.0019354	0.00309444	0.000889744	0.000271039	0.00225782	0.00447342	0.000262513
A09	0	Control	0	Control	0	Control	Control	Control	Control	NA	Control	Control	0.000345727	0.000274212	0.00144378	0.000716887	0.00109219	0.000114029	0.000478736	0.00237626	0.00129516	0.00576353	0.000516716	0.00471606	0.000623534	0.000170309	0.000904546	0.00163034	0.000634784	0.0132734	0.000695502	0.0319562	0.00267506	0.0018721	0.000809181	0.00104127	0.000669185	0.00323686	0.00216258	0.000291437	0.00238422	0.0328787	0.00232001	0.00660701	0.00155408	0.000719329	0.00393034	0.00511718	0.000827516
232	1	Ductal	1	Positive	1	Positive	2	Negative	1	40.68	2	3	0.000235351	0.000160221	0.000735535	0.000462413	0.000647101	5.65e-05	0.000351932	0.00165614	0.000806376	0.00454012	0.000379583	0.00196845	0.000394814	6.22e-05	0.00065692	0.0010711	0.000497417	0.00966578	0.000348452	0.0219118	0.00159771	0.000789182	0.000516398	0.000532238	0.000400448	0.00237986	0.00135636	0.000157682	0.00232293	0.0324803	0.00149228	0.00425507	0.000824336	0.000332915	0.00297979	0.00380845	0.000980115
275	1	Ductal	2	Negative	2	Negative	2	Negative	1	47.82	2	3	0.000207075	0.000170285	0.000660358	0.00049349	0.000755359	5.65e-05	0.000396511	0.00151254	0.000935707	0.00417885	0.000313591	0.00238603	0.000389016	6.42e-05	0.000698869	0.00113346	0.000434789	0.00944669	0.000397011	0.021627	0.00188207	0.000695449	0.000462928	0.000460663	0.000456819	0.00245036	0.00139703	0.00020609	0.00162994	0.0379627	0.00166729	0.00270259	0.00085651	0.000353253	0.00353669	0.00453426	0.000731696
343	1	Ductal	1	Positive	1	Positive	2	Negative	1	66.13	3	5	0.000347683	0.000239433	0.00132585	0.000525443	0.000955695	8.24e-05	0.000427593	0.00373208	0.000844907	0.00606544	0.000438388	0.00308919	0.000480083	9.51e-05	0.000873142	0.00224319	0.000639469	0.013587	0.000546678	0.0186328	0.00246482	0.00149723	0.000673884	0.000550335	0.000586916	0.00460107	0.00149416	0.00028635	0.00204665	0.0212635	0.0023147	0.00607547	0.00120477	0.000461373	0.00663209	0.00584719	0.000843413
364	1	Ductal	1	Positive	1	Positive	2	Negative	1	57.25	2	4	0.000209115	0.000214144	0.000771852	0.000445428	0.000779194	8.26e-05	0.000413845	0.00159497	0.00080643	0.00473916	0.0003532	0.00324222	0.000503419	6.97e-05	0.000944584	0.00110622	0.000415872	0.0106125	0.00046203	0.0203132	0.00190647	0.00135932	0.000551644	0.000551578	0.000502091	0.00212753	0.00112204	0.000256322	0.00144975	0.0246397	0.00224481	0.00450704	0.000961437	0.000384171	0.00264848	0.00458294	0.000598804
433	1	Ductal	1	Positive	1	Positive	2	Negative	1	61.25	3	5	0.000197741	0.000194125	0.000577554	0.000322453	0.000742972	9.2e-05	0.000510465	0.00111226	0.000502962	0.00509205	0.000270411	0.00258689	0.000372219	8.82e-05	0.000966605	0.000804424	0.000609211	0.0102501	0.000424326	0.00920878	0.00147774	0.000975416	0.00057589	0.000396711	0.0004725	0.00148347	0.00104444	0.000260654	0.00157223	0.00887243	0.00208248	0.00201422	0.000894523	0.000208304	0.0017298	0.00460355	0.000653586
491	1	Ductal	1	Positive	1	Positive	2	Negative	1	56.71	2	4	0.000315339	0.00015796	0.000771234	0.000445155	0.000642548	8.13e-05	0.000440941	0.00156657	0.000575626	0.00516522	0.000249303	0.00343253	0.000328567	0.000128228	0.000675996	0.00126407	0.000759916	0.00921994	0.000410895	0.013228	0.0012714	0.001637	0.000717908	0.000687968	0.000356246	0.0028355	0.0020972	8.26e-05	0.00140627	0.0118624	0.0016279	0.00410012	0.00140975	0.000385872	0.00327283	0.0046426	0.000452739
548	1	Ductal	1	Positive	2	Negative	2	Negative	1	36.92	1	2	0.000166177	0.000185689	0.000518168	0.000477871	0.000761016	0.000102336	0.000482146	0.000788505	0.000847768	0.00503312	0.000212774	0.00358786	0.000556933	6.26e-05	0.00092683	0.000755609	0.000591835	0.0112418	0.00050652	0.019927	0.00188034	0.00102348	0.000552676	0.000448339	0.00052976	0.00149661	0.00155078	0.000244394	0.00123314	0.0180606	0.0022657	0.00313555	0.000898493	0.000275896	0.00160774	0.00462969	0.000422584
563	1	Ductal	1	Positive	1	Positive	2	Negative	1	64.03	3	5	0.000241989	0.000251388	0.000888063	0.000548034	0.000849469	0.000182598	0.000461012	0.00207205	0.000773884	0.00474926	0.000286085	0.00521758	0.000899604	0.000223709	0.000904016	0.00116002	0.000588383	0.0105283	0.000765633	0.0256469	0.00271508	0.00168339	0.000830384	0.00125325	0.000454004	0.00234327	0.00110348	0.000359151	0.00178622	0.0224229	0.00230958	0.00546304	0.00123384	0.000639944	0.00329986	0.00495222	0.00084493
601	1	Ductal	1	Positive	2	Negative	2	Negative	1	69.66	3	5	0.000199622	0.000174866	0.000670088	0.000391601	0.000669525	7.71e-05	0.000391565	0.00106136	0.000571165	0.00465882	0.000291834	0.00313459	0.000426899	9.57e-05	0.000799368	0.000915466	0.000453858	0.0111364	0.000454828	0.0137945	0.00159316	0.00122352	0.000599537	0.000503554	0.000419469	0.00179544	0.00125694	0.000178611	0.00145435	0.0126967	0.00178276	0.00352916	0.000988729	0.00034217	0.00210785	0.00421238	0.000405771
611	1	Ductal	1	Positive	1	Positive	0	Missing	1	61.98	3	5	0.000292426	0.000196755	0.000737387	0.000349643	0.000750806	5.83e-05	0.000499018	0.00168304	0.000536141	0.00595662	0.00031102	0.00248554	0.000319619	7.17e-05	0.000823999	0.00130843	0.000567982	0.0120159	0.000374081	0.00887071	0.00148318	0.00106017	0.000549295	0.000354592	0.000369322	0.00261258	0.00127345	0.000187149	0.00169568	0.00970779	0.00181741	0.00248578	0.000867394	0.000276135	0.00314916	0.00441171	0.000528605
832	1	Ductal	1	Positive	2	Negative	2	Negative	1	52.72	2	4	0.000371689	0.000250452	0.00123237	0.00060854	0.00106422	0.000207784	0.000568765	0.0020105	0.00101727	0.00567304	0.000382609	0.00473852	0.000889806	9.72e-05	0.00109706	0.00143845	0.000672163	0.0117565	0.000660704	0.02796	0.00272698	0.00136415	0.000791154	0.000904318	0.000596926	0.00286737	0.00182847	0.000324519	0.00254963	0.0287209	0.00263117	0.00506525	0.00120468	0.000533823	0.00427545	0.00617214	0.00109905
848	1	Ductal	1	Positive	1	Positive	0	Missing	1	49.05	2	3	0.000243192	0.000186088	0.000704319	0.000405055	0.000729557	8.02e-05	0.000472996	0.00111845	0.000694294	0.00528035	0.000333097	0.00245326	0.000549249	6.42e-05	0.000838611	0.00114798	0.000472359	0.0107119	0.000321603	0.0162897	0.00179745	0.000878629	0.00056521	0.000435068	0.000371453	0.00210166	0.00105148	0.000248535	0.00144679	0.0205845	0.00238521	0.00326929	0.000828805	0.000320203	0.00276375	0.00451414	0.000611379
871	1	Ductal	1	Positive	1	Positive	2	Negative	1	51.26	2	4	0.000354575	0.000258605	0.00101043	0.000801198	0.00141997	0.00013854	0.000481262	0.00175497	0.00188744	0.00560922	0.000633163	0.00187257	0.00137639	0.000132384	0.00100649	0.0012541	0.00066834	0.0127618	0.000322324	0.0388784	0.00430943	0.00106473	0.00108204	0.00201957	0.000657869	0.0027331	0.00168688	0.000220388	0.00221852	0.083765	0.00225965	0.0121394	0.00178651	0.00158282	0.00393733	0.00534853	0.000703041
891	1	Ductal	1	Positive	2	Negative	2	Negative	1	56.48	2	4	0.000262133	0.000186206	0.000560636	0.000307857	0.000752711	6.56e-05	0.000535634	0.00117426	0.000432383	0.00673727	0.000258248	0.00174764	0.000309336	8.89e-05	0.000804288	0.000970549	0.000477954	0.0133544	0.000309244	0.00834941	0.00143655	0.000911158	0.00075868	0.000339504	0.000462836	0.00195642	0.00100618	0.000191157	0.00146573	0.0094048	0.00196339	0.0024656	0.00111883	0.000246639	0.00206382	0.00525585	0.000447871
905	1	Ductal	1	Positive	2	Negative	2	Negative	1	55.09	2	4	0.000205739	0.000221645	0.0007135	0.000516502	0.000780908	9.06e-05	0.000347551	0.00153362	0.000810843	0.00499529	0.000293518	0.00415229	0.000508308	0.000104535	0.000839916	0.00143691	0.00056811	0.0124925	0.000530634	0.0207555	0.00201967	0.00172122	0.000559872	0.000507839	0.000453198	0.00224763	0.00128987	0.000188229	0.00166514	0.0200005	0.00206415	0.00413052	0.00102558	0.000422247	0.00328275	0.00426094	0.000535942
906	1	Ductal	1	Positive	2	Negative	2	Negative	1	40.38	2	3	0.000180896	0.000145914	0.000384455	0.000364581	0.000624818	4.42e-05	0.00044428	0.000884081	0.000619702	0.00464417	0.000172327	0.00191662	0.000293123	5.3e-05	0.000690138	0.000605388	0.000462676	0.0107792	0.000254306	0.017198	0.00122359	0.000908269	0.000476398	0.000309964	0.000343519	0.00140181	0.00151655	0.000168316	0.000955161	0.0237203	0.00142479	0.00342817	0.00085896	0.000224248	0.00151697	0.00391738	0.000223686
925	1	Ductal	1	Positive	2	Negative	2	Negative	1	55.94	2	4	0.000303351	0.000235677	0.00105649	0.000580936	0.000927861	0.000137499	0.000456294	0.00200335	0.000855477	0.00595028	0.000344748	0.00571805	0.000459707	0.000145326	0.000859636	0.00136237	0.000652627	0.0126525	0.0007138	0.0204226	0.00194828	0.00220441	0.00068125	0.000630872	0.000512344	0.00291138	0.00163301	0.000144546	0.00165715	0.016784	0.00192163	0.00425997	0.00117525	0.000412623	0.00413873	0.00483928	0.000644284
1130	1	Ductal	1	Positive	2	Negative	2	Negative	1	74.89	3	6	0.000131158	0.0001404	0.000594982	0.00035344	0.000665778	6.29e-05	0.000367104	0.00173299	0.000762173	0.00373049	0.00032611	0.00220786	0.000489982	6.18e-05	0.000699798	0.00099099	0.000421668	0.00839067	0.000348723	0.0181353	0.00182881	0.000961096	0.000466203	0.000627915	0.000349921	0.00200079	0.00107282	0.000204295	0.00126797	0.0238004	0.00155132	0.00447022	0.000774771	0.000365155	0.00245318	0.00374783	0.000556373
1345	1	Ductal	1	Positive	2	Negative	2	Negative	1	66.49	3	5	0.000165448	0.000175766	0.000516468	0.000326171	0.000672954	6.53e-05	0.000415054	0.00103582	0.000595154	0.00498785	0.000278725	0.00178123	0.000439385	5.12e-05	0.000747235	0.000917647	0.000495604	0.0100595	0.000263575	0.0131451	0.00167334	0.000779673	0.000542564	0.000391467	0.000385647	0.00164902	0.00115932	0.000230884	0.00129332	0.0185907	0.00205574	0.0031423	0.000785037	0.000302675	0.00213832	0.0043574	0.000444958
1737	1	Ductal	1	Positive	2	Negative	2	Negative	1	56.35	2	4	0.000316786	0.000223659	0.0011982	0.00060826	0.000971826	0.000166039	0.000354663	0.00300991	0.00103661	0.00450921	0.000423667	0.0045992	0.000823874	0.000176787	0.000752523	0.00153739	0.000632423	0.0117369	0.0006601	0.0318237	0.00312243	0.00159837	0.000762867	0.00120258	0.000516379	0.00353301	0.00162821	0.000172507	0.0021414	0.0415765	0.00210749	0.00490156	0.00135318	0.000726541	0.00618611	0.00454668	0.000904925
1739	1	Ductal	1	Positive	1	Positive	2	Negative	1	73.34	3	6	0.000273565	0.00019713	0.000677316	0.000563316	0.000747354	0.000100732	0.000464809	0.0016843	0.000892604	0.00578838	0.000238173	0.00370265	0.000454231	8.83e-05	0.000827507	0.00116876	0.000728135	0.0111926	0.000526859	0.020923	0.00171353	0.00120275	0.000606071	0.000554238	0.00052222	0.00210798	0.00196889	0.000203285	0.00141495	0.0208289	0.00199293	0.0030651	0.00103142	0.000335476	0.00269774	0.00470183	0.000466371
1862	1	Ductal	2	Negative	1	Positive	2	Negative	1	46.73	2	3	0.000226308	0.000186283	0.000668651	0.000503267	0.000754107	7.14e-05	0.000466694	0.00143012	0.000879619	0.0048642	0.000343189	0.00285155	0.000441434	8.27e-05	0.000819448	0.00112429	0.000587816	0.00987985	0.000452321	0.0197073	0.00175586	0.000980191	0.000516472	0.000590009	0.000456076	0.00180142	0.00141755	0.000215647	0.00131524	0.0242107	0.00177585	0.00341798	0.000899483	0.000316577	0.00248985	0.00410268	0.000458517
2172	1	Ductal	1	Positive	2	Negative	2	Negative	1	73.3	3	6	0.000152547	0.000178778	0.000592607	0.000332769	0.000699575	7.38e-05	0.000425971	0.00106324	0.000730503	0.00482998	0.000220718	0.00151034	0.000512241	6.66e-05	0.000836753	0.000832106	0.000521038	0.0100609	0.00023449	0.0122821	0.00181835	0.000654561	0.000480648	0.000481889	0.000347227	0.00158887	0.00124877	0.000216767	0.00117641	0.0193077	0.00198925	0.00279658	0.00073821	0.00027308	0.00177907	0.00402775	0.000394315
2173	1	Ductal	1	Positive	1	Positive	2	Negative	1	55.7	2	4	0.000336304	0.000215982	0.000915882	0.000568184	0.000813685	0.000105774	0.000506035	0.00169194	0.000763457	0.0058893	0.000348524	0.00406798	0.000555322	9.65e-05	0.00090824	0.00108719	0.000583046	0.0118073	0.000473238	0.0241457	0.00211345	0.00157019	0.000601838	0.000573412	0.000430442	0.00224159	0.00120535	0.000231302	0.00148949	0.021185	0.00204655	0.00527145	0.00103272	0.000372781	0.00330127	0.00506784	0.000569719
2388	1	Ductal	1	Positive	1	Positive	2	Negative	1	73.69	3	6	0.00102069	0.000359254	0.00175999	0.000790488	0.00126663	0.00014844	0.000749658	0.00245775	0.00124719	0.0101135	0.000620441	0.0035581	0.000590605	0.000168605	0.0011879	0.00235804	0.00118559	0.0126595	0.000521951	0.0245	0.00207896	0.00157481	0.00107731	0.000790661	0.000546373	0.00330758	0.00205397	7.63e-05	0.00231247	0.0313449	0.00230747	0.00479067	0.00172263	0.00045784	0.00367972	0.00694901	0.000713016
2450	1	Ductal	1	Positive	1	Positive	2	Negative	1	57.8	2	4	0.000351515	0.000240242	0.0012614	0.000534048	0.000836725	0.000134274	0.000597011	0.00180276	0.000741355	0.00577689	0.000365232	0.00417324	0.000588137	0.000154838	0.000927018	0.00152908	0.000661722	0.0106887	0.000552752	0.0161046	0.00199694	0.00266008	0.000699623	0.000928302	0.000571473	0.00291465	0.00152723	0.0002665	0.00195524	0.015754	0.00207005	0.00784016	0.00154177	0.000548242	0.00335041	0.00529606	0.000809527
2767	1	Ductal	1	Positive	1	Positive	2	Negative	1	72.85	3	6	0.000284012	0.00025732	0.000872933	0.000456706	0.000987989	0.000135213	0.000535	0.00186349	0.000876033	0.00611742	0.000412445	0.00271671	0.000696643	0.000111171	0.00100992	0.00135126	0.000718615	0.0124731	0.000489601	0.0141743	0.00246483	0.00127649	0.000803655	0.000893316	0.000536418	0.00244562	0.0016342	0.000322179	0.00176432	0.0174004	0.00224183	0.00356593	0.00117095	0.000459342	0.00296594	0.00530083	0.000625719
3193	1	Ductal	1	Positive	2	Negative	1	Positive	1	49.73	2	3	0.000163463	0.000181358	0.000492938	0.000297775	0.000667134	7.5e-05	0.000454422	0.00112359	0.000544675	0.00481851	0.000254411	0.0017306	0.000471884	7.14e-05	0.000881379	0.00073871	0.000419035	0.0105654	0.000278129	0.00947122	0.00179772	0.0011292	0.000520163	0.000477794	0.000375209	0.00148719	0.000756652	0.000243608	0.00126017	0.0151013	0.00192462	0.00356755	0.00078266	0.000281101	0.00209227	0.00394197	0.000482785
3207	1	Ductal	2	Negative	2	Negative	2	Negative	1	53.19	2	4	0.000240594	0.000169423	0.000628161	0.00031599	0.000658761	6.56e-05	0.000479886	0.00143961	0.000450507	0.00523414	0.000254944	0.00200772	0.000327732	7.51e-05	0.000865324	0.00106283	0.000537803	0.010876	0.000311481	0.00833229	0.00127138	0.00097741	0.000592584	0.000396406	0.000353821	0.00209179	0.0012354	0.000180794	0.00148048	0.00909471	0.00187335	0.001983	0.000952701	0.000272719	0.00281903	0.00454425	0.000590539
3228	1	Ductal	1	Positive	1	Positive	2	Negative	1	66.93	3	5	0.000224402	0.000180552	0.00077613	0.000365432	0.000766067	5.56e-05	0.000426471	0.0015546	0.000664515	0.00543864	0.00031238	0.00182881	0.000435746	5.44e-05	0.000754627	0.00125262	0.000580057	0.0111126	0.000262363	0.0120322	0.00175912	0.000614311	0.000532094	0.000320568	0.000337659	0.00211958	0.00134132	0.000230969	0.00157497	0.0196902	0.00210836	0.00230571	0.000689591	0.000259244	0.00285961	0.00441937	0.000565209
3339	1	Ductal	1	Positive	2	Negative	2	Negative	1	57.04	2	4	0.000396133	0.000234763	0.000887318	0.000422623	0.00102747	8.97e-05	0.00063319	0.0018635	0.000682069	0.00666326	0.000428535	0.00203044	0.000483183	9.1e-05	0.000991945	0.00133864	0.000667482	0.0123203	0.000341997	0.0127032	0.00229633	0.000875033	0.000794121	0.00063855	0.000472115	0.00261439	0.0014463	0.000279499	0.001615	0.0177043	0.00198056	0.00289381	0.00111596	0.000381327	0.00359127	0.00490277	0.000610825
3341	1	Ductal	1	Positive	1	Positive	2	Negative	1	50.96	2	4	0.000189981	0.00019262	0.000644276	0.000440364	0.000836002	6.99e-05	0.00054599	0.00148069	0.000912103	0.00501826	0.000329043	0.00197497	0.000486419	7.15e-05	0.000994494	0.000867127	0.000644014	0.0100162	0.000325129	0.0134927	0.00207987	0.000836814	0.000507695	0.000558711	0.000403708	0.00181255	0.00143829	0.000323055	0.00119666	0.0237209	0.00193554	0.00317619	0.000802342	0.000357024	0.00226474	0.00455328	0.000429621
3343	1	Ductal	1	Positive	1	Positive	2	Negative	1	73.56	3	6	0.000183659	0.000257346	0.000910655	0.000433143	0.000859848	0.000258536	0.000454404	0.00242663	0.000621258	0.00474426	0.000282881	0.00353794	0.00107548	0.000207689	0.00109286	0.00142476	0.000503614	0.0114009	0.000727283	0.0159897	0.00297465	0.0013482	0.000783393	0.0011086	0.000511638	0.00241867	0.000972894	0.000477373	0.00202641	0.0192387	0.00278256	0.00366134	0.000940445	0.000558719	0.00376948	0.0048473	0.000902116
3382	1	Ductal	1	Positive	2	Negative	2	Negative	1	71.53	3	6	0.000253843	0.000172835	0.000713042	0.000405125	0.000754058	7.53e-05	0.000444274	0.00153585	0.000521801	0.0050242	0.00033148	0.00268712	0.000421616	7.66e-05	0.000789753	0.00108454	0.000376176	0.00978811	0.000356091	0.0116833	0.00193467	0.0013049	0.000558809	0.000574487	0.00038649	0.00187456	0.000952131	0.000281614	0.0015056	0.0147569	0.00189839	0.00418999	0.000904969	0.000331598	0.00259814	0.00459743	0.000641921
3414	1	Ductal	1	Positive	1	Positive	2	Negative	1	30.64	1	2	0.000510231	0.000364152	0.00281524	0.000901715	0.00158286	0.000103291	0.000335406	0.00592128	0.00182217	0.0053336	0.00106712	0.00252201	0.00118591	5.35e-05	0.000918556	0.0027867	0.00043721	0.0128501	0.000643411	0.0244468	0.00677459	0.000933485	0.000707354	0.00123747	0.000510062	0.00525055	0.00225814	0.000291312	0.00281904	0.0639072	0.00285982	0.0052292	0.00133187	0.00083792	0.00449321	0.00512422	0.00136962
3477	1	Ductal	1	Positive	1	Positive	2	Negative	1	58.2	2	4	0.000299882	0.000379989	0.0010761	0.000523134	0.00130803	0.000116516	0.000325276	0.00268102	0.000801427	0.00423906	0.000572304	0.00879323	0.000640145	0.000356893	0.00072873	0.00140589	0.00015563	0.0138327	0.000753394	0.0185425	0.00202981	0.00272927	0.000898946	0.00118439	0.000497414	0.0021881	0.00119548	0.000405127	0.00222667	0.015367	0.00266458	0.00436629	0.00127113	0.000478459	0.00405985	0.00433363	0.00117826
3504	1	Ductal	2	Negative	2	Negative	2	Negative	1	76.89	3	6	0.000194078	0.000184397	0.000917716	0.000389204	0.000782179	0.000184402	0.000369601	0.00241228	0.000644433	0.00405533	0.00043811	0.00312229	0.00106338	0.000186024	0.000729707	0.00122491	0.00044452	0.00920699	0.0004708	0.0165069	0.00293155	0.000997008	0.00071023	0.00128738	0.000422952	0.00226752	0.00109221	0.000324492	0.00161232	0.0194812	0.00223959	0.0032434	0.000930504	0.000608432	0.0027689	0.004285	0.000832242
3590	1	Ductal	1	Positive	1	Positive	2	Negative	1	74.02	3	6	0.00019717	0.000166835	0.000561495	0.000368137	0.000670516	7.41e-05	0.000435555	0.00127451	0.00055749	0.0047665	0.000280822	0.00211408	0.000470011	8.95e-05	0.000784681	0.000893645	0.000495583	0.00916546	0.000272291	0.0150884	0.00180958	0.000853866	0.000501843	0.000602575	0.000368792	0.00148045	0.00104449	0.000248036	0.00139104	0.0176616	0.00182528	0.00269777	0.000848202	0.00033942	0.00195883	0.00440282	0.000529341
3696	1	Ductal	1	Positive	1	Positive	2	Negative	1	64.47	3	5	0.000290704	0.000234617	0.00104851	0.000645886	0.000939375	0.000174487	0.000499567	0.00214548	0.00120923	0.00500946	0.000481798	0.00408257	0.00104447	0.000156173	0.00087775	0.00150331	0.000649286	0.0106608	0.00061135	0.0263997	0.00287797	0.00132768	0.000776611	0.00131628	0.000485256	0.00260524	0.00178332	0.000248593	0.00179137	0.0361297	0.00211604	0.00452526	0.00124182	0.000719265	0.00286309	0.00478186	0.000743763
3737	1	Ductal	2	Negative	2	Negative	2	Negative	1	51.05	2	4	0.000328204	0.000250155	0.00132752	0.000592455	0.000968417	0.000117671	0.000456715	0.00329631	0.00102147	0.00588221	0.000536927	0.00336492	0.000753457	0.000137973	0.000960627	0.00180382	0.000565615	0.0119161	0.000477921	0.0210293	0.00247574	0.00123931	0.00064654	0.000861005	0.000437587	0.00308536	0.00147634	0.000292437	0.00192546	0.0250982	0.0025646	0.00433674	0.00106885	0.000482352	0.00335804	0.00445683	0.00072543
3770	1	Ductal	1	Positive	1	Positive	2	Negative	1	49.86	2	3	0.0002648	0.000260946	0.000833049	0.000644678	0.000904676	0.000145763	0.000495618	0.00196093	0.000910433	0.00582132	0.000303505	0.00516099	0.000705585	0.00012957	0.000886897	0.00126585	0.000681396	0.0120194	0.000672641	0.031302	0.00216253	0.00124439	0.000634631	0.000723338	0.000504702	0.00243026	0.00147896	0.000232127	0.00143574	0.0237203	0.00209489	0.00363031	0.00109286	0.000417902	0.00327888	0.00467886	0.000485505
3771	1	Ductal	1	Positive	1	Positive	2	Negative	1	49.98	2	3	0.000387692	0.000232771	0.000774744	0.000648388	0.000884905	0.000107719	0.000589206	0.00185447	0.00080292	0.00645674	0.00032922	0.00410115	0.000564377	0.000132327	0.000847637	0.00114495	0.000711112	0.0117445	0.00047409	0.0230077	0.00205259	0.00149836	0.000836838	0.000667484	0.000486045	0.0022893	0.00150173	0.000183692	0.00166033	0.0186176	0.00189372	0.00441845	0.00141985	0.000445285	0.00298885	0.00485441	0.000491832
3855	1	Ductal	1	Positive	1	Positive	2	Negative	1	50.1	2	4	0.000190765	0.000152107	0.000577534	0.000390004	0.000595928	5.77e-05	0.000392546	0.00139101	0.000676406	0.00453516	0.000292266	0.00212501	0.00036654	8.88e-05	0.000658499	0.000843607	0.000541629	0.00889591	0.000278066	0.0159467	0.00163477	0.000809632	0.000483013	0.000539824	0.000333559	0.00170789	0.00138547	0.000216172	0.00117322	0.0220869	0.00155487	0.00334408	0.000817155	0.000316539	0.00197312	0.00363746	0.000457342
3918	1	Ductal	1	Positive	1	Positive	2	Negative	1	30.06	1	2	0.000235883	0.000177496	0.000850342	0.000549629	0.000778514	9.41e-05	0.000413128	0.00248592	0.00113771	0.00408611	0.000420193	0.00277849	0.000600487	0.00011763	0.000814519	0.00147441	0.00048454	0.00873802	0.000403858	0.0274961	0.00240038	0.000765455	0.000546285	0.000840446	0.000339962	0.00295852	0.00154617	0.000243375	0.00134307	0.0447393	0.00154806	0.00380966	0.000961931	0.000479276	0.00302723	0.00420721	0.000575717
3968	1	Ductal	1	Positive	1	Positive	2	Negative	1	57.93	2	4	0.000369379	0.000201018	0.000855986	0.000535087	0.00082373	9.14e-05	0.000529784	0.00199414	0.00077784	0.00636401	0.000402624	0.00449228	0.000391491	0.000163864	0.000755819	0.0012579	0.000692829	0.0109218	0.000537083	0.0209041	0.00172842	0.00139387	0.0007128	0.000737795	0.000373851	0.00248936	0.00144788	0.000171858	0.00151899	0.0158712	0.00170462	0.00351476	0.00122718	0.000443548	0.0031313	0.00481499	0.000554397
3980	1	Ductal	1	Positive	2	Negative	1	Positive	1	56.45	2	4	0.000213341	0.000195321	0.000728967	0.000360721	0.000663179	7.19e-05	0.000407109	0.00174029	0.000594688	0.00539482	0.000294751	0.00306581	0.000376926	8.36e-05	0.000757527	0.000903616	0.000469679	0.0127742	0.000443246	0.0150408	0.00160264	0.00138636	0.000504314	0.000453803	0.000342282	0.00187795	0.00099109	0.000181641	0.00148562	0.0143137	0.00231579	0.00381105	0.000831474	0.000306939	0.0024603	0.00375235	0.000721437
3987	1	Ductal	2	Negative	2	Negative	2	Negative	1	53.58	2	4	0.000229912	0.000171648	0.000606117	0.000308252	0.000629299	9.25e-05	0.00041881	0.00148511	0.000466521	0.00441851	0.000382748	0.00197356	0.000451179	0.000129359	0.000862498	0.00110476	0.000494544	0.00873685	0.000316534	0.00953502	0.00125274	0.00137597	0.000691699	0.000847353	0.000392883	0.00213965	0.000969747	0.000220528	0.00136791	0.0104899	0.00161174	0.0045885	0.00127782	0.000372027	0.00195102	0.0043643	0.000568257
A02	1	Ductal	1	Positive	2	Negative	2	Negative	1	64.53	3	5	0.000278159	0.000271779	0.000742973	0.000508538	0.00101431	0.000114312	0.000652881	0.0014138	0.000837461	0.00703633	0.000381722	0.00252429	0.000634765	9.69e-05	0.00132726	0.00117121	0.000582034	0.0132571	0.000394193	0.0139055	0.00212101	0.00133297	0.000716684	0.000736082	0.00059081	0.0024912	0.00121357	0.00042164	0.00148944	0.0199051	0.00245803	0.0041968	0.00109936	0.000432129	0.00333751	0.00557314	0.000460078
258	1	Ductal	1	Positive	1	Positive	2	Negative	2	83.42	3	6	0.000469498	0.000186263	0.00092342	0.000447748	0.000941403	9.08e-05	0.000667843	0.00160341	0.000819792	0.00780181	0.000562428	0.00208535	0.000312397	0.000112576	0.00106536	0.00144815	0.000857211	0.0109607	0.000368918	0.0122824	0.00139066	0.00114705	0.00094696	0.000664718	0.000418601	0.00231957	0.0019799	0.000133332	0.00177496	0.0162844	0.00178497	0.00256412	0.00123868	0.000349538	0.00221128	0.00630989	0.000625741
260	1	Ductal	1	Positive	1	Positive	2	Negative	2	47.6	2	3	0.000563192	0.000362226	0.00200366	0.000920228	0.00138558	8.44e-05	0.000415983	0.00398134	0.00151628	0.00630954	0.000516234	0.00415675	0.000645767	7.94e-05	0.00108376	0.00209191	0.000672986	0.0137545	0.000635583	0.032363	0.00308002	0.00149946	0.000702374	0.000693157	0.000653083	0.00505495	0.00193062	0.000203651	0.00229067	0.0447337	0.00209207	0.00664299	0.00169442	0.00057388	0.00760124	0.00588669	0.000861876
311	1	Ductal	1	Positive	1	Positive	2	Negative	2	51.35	2	4	0.000228973	0.000184475	0.000703908	0.00052313	0.000865129	0.000102369	0.000448522	0.00111375	0.000886283	0.00511556	0.000403413	0.00336071	0.000593381	6.82e-05	0.000887203	0.000928721	0.000532932	0.0109626	0.000447955	0.0238603	0.00204107	0.00106085	0.00054406	0.000566453	0.000464856	0.00156151	0.00161731	0.000178906	0.00159716	0.0252157	0.00209525	0.00384901	0.000973931	0.000363209	0.00151601	0.00475672	0.000633465
332	1	Ductal	1	Positive	1	Positive	0	Missing	2	82.3	3	6	0.000188326	0.000151016	0.000334381	0.00039606	0.000499597	6.3e-05	0.000315717	0.00077949	0.000506843	0.00459387	0.000170415	0.00332681	0.000298724	8.83e-05	0.000555827	0.000587482	0.000536382	0.00840034	0.00034892	0.0118953	0.00104923	0.000729746	0.000482063	0.000359275	0.000217604	0.00112992	0.00132659	0.000106464	0.00092032	0.0122753	0.00153288	0.00191721	0.000838	0.000230156	0.00127414	0.003423	0.000256703
334	1	Ductal	1	Positive	1	Positive	2	Negative	2	60.48	3	5	0.00041446	0.000257892	0.00110513	0.000501427	0.00109868	0.000116024	0.000660367	0.00197189	0.000888411	0.00759584	0.000487502	0.00277129	0.000640505	0.000127263	0.00116491	0.00135982	0.000704216	0.0152448	0.0004966	0.0163298	0.00249082	0.00220512	0.00103312	0.00105661	0.000645216	0.00306266	0.00178698	0.000187417	0.00229347	0.019524	0.00225648	0.00717983	0.00173118	0.000499932	0.00328402	0.00652465	0.000897807
340	1	Ductal	2	Negative	2	Negative	1	Positive	2	68.24	3	5	0.000185983	0.000185064	0.000547367	0.000377025	0.000585092	0.000112506	0.000411682	0.000725779	0.000519137	0.00504881	0.000180915	0.00338928	0.000451132	8.35e-05	0.000736566	0.000700773	0.000517692	0.0103447	0.000376773	0.0100876	0.00130572	0.00095416	0.000556646	0.00037082	0.000324132	0.00127153	0.00120104	0.000212522	0.0010878	0.00992774	0.00173141	0.00191375	0.000767257	0.000200011	0.00141246	0.00417758	0.00031746
362	1	Ductal	1	Positive	1	Positive	2	Negative	2	80.78	3	6	0.000288286	0.000247824	0.000916389	0.000580213	0.00104239	8.93e-05	0.000442441	0.00181899	0.000892412	0.00670672	0.000445347	0.00407709	0.000574392	0.000116406	0.000860402	0.00148429	0.000604555	0.015025	0.000547788	0.0176977	0.00291581	0.0012168	0.000744999	0.000658208	0.000569862	0.00287485	0.00161255	0.000191208	0.00184536	0.0220476	0.00247359	0.00343738	0.00113777	0.000420226	0.00350413	0.00502271	0.000549941
427	1	Ductal	1	Positive	1	Positive	1	Positive	2	66.99	3	5	9.7e-05	0.000162807	0.000656224	0.000628381	0.000733245	6.87e-05	0.000388079	0.00158077	0.000936123	0.005946	0.000279001	0.00415202	0.000347382	7.84e-05	0.000700444	0.00120028	0.000855457	0.0119802	0.000482411	0.0241825	0.00135528	0.000839982	0.000642983	0.000401669	0.000287303	0.0025542	0.00242435	1.78e-05	0.00152127	0.0248473	0.00196795	0.0024298	0.00120167	0.000362772	0.00332892	0.00483122	0.000661752
432	1	Ductal	1	Positive	1	Positive	2	Negative	2	60.03	2	4	0.000171973	0.000117376	0.000404741	0.000217305	0.000426921	4.5e-05	0.000257959	0.000800174	0.000322151	0.00396697	0.00021515	0.00159719	0.000211208	6.02e-05	0.000453085	0.000611211	0.00040509	0.00806606	0.000210575	0.0055604	0.000969915	0.000766798	0.000422903	0.000261021	0.000223073	0.00110082	0.000994027	0.000128718	0.00114756	0.00779816	0.00141759	0.00148551	0.000695623	0.000216131	0.00129365	0.00287524	0.000416133
437	1	Ductal	2	Negative	2	Negative	1	Positive	2	68.31	3	5	0.000209836	0.00020893	0.000571565	0.00038135	0.000786792	0.000115448	0.000395827	0.00125774	0.000597125	0.00496347	0.000209276	0.00271636	0.000685381	9.33e-05	0.0007636	0.000736988	0.000439639	0.0117947	0.000358484	0.0146169	0.00215827	0.0010524	0.000593182	0.000646549	0.000416972	0.00132951	0.000989496	0.000266063	0.00132561	0.0152461	0.00223312	0.00337371	0.000864109	0.000378213	0.00170633	0.00431549	0.000455331
438	1	Ductal	2	Negative	2	Negative	2	Negative	2	67.56	3	5	0.000362565	0.000253583	0.00113502	0.000538389	0.00117335	9.92e-05	0.000575114	0.00208492	0.00101012	0.00585225	0.000539145	0.00261781	0.000577253	0.000119572	0.0011329	0.00118637	0.00051972	0.0135795	0.00045164	0.0209946	0.00257058	0.00126678	0.000729015	0.000564633	0.000679787	0.00256399	0.00138173	0.00020048	0.00222985	0.0272685	0.00229934	0.0042812	0.00135816	0.00047553	0.0035571	0.00585531	0.000738185
439	1	Ductal	1	Positive	1	Positive	0	Missing	2	70.22	3	6	0.00019298	0.000166375	0.000748515	0.000473023	0.000717636	8.57e-05	0.000407396	0.00136264	0.000761733	0.00491198	0.000383717	0.00445904	0.000478057	8.66e-05	0.000863612	0.00121468	0.000576917	0.0110863	0.000551029	0.0180556	0.00210473	0.0013276	0.00054135	0.00054375	0.000494013	0.00236816	0.0012999	0.000231221	0.00202937	0.0173745	0.00224903	0.00411205	0.00088873	0.000351288	0.00325947	0.00506742	0.000979653
440	1	Ductal	1	Positive	1	Positive	0	Missing	2	35.36	1	2	0.000166735	0.000134749	0.000498965	0.000305852	0.000539256	4.52e-05	0.000350818	0.00101328	0.000600734	0.00398334	0.000204943	0.00115636	0.000352385	5.23e-05	0.000703669	0.00067371	0.000423118	0.00846357	0.000176736	0.011446	0.00170211	0.000655169	0.000441559	0.00049877	0.000325985	0.00131091	0.00118366	0.000206371	0.00125725	0.0236209	0.00152833	0.00370597	0.000665156	0.00025302	0.0014697	0.00361476	0.000438441
443	1	Ductal	1	Positive	1	Positive	2	Negative	2	21.93	1	1	0.000193461	0.000151042	0.000695065	0.000363789	0.000660452	5.18e-05	0.00041437	0.0012261	0.000842092	0.00472139	0.000310949	0.00175249	0.000350384	5.32e-05	0.00073626	0.000976959	0.000554171	0.00976307	0.000280321	0.0144132	0.00163258	0.000697378	0.000465713	0.000433124	0.000387908	0.00190954	0.00155498	0.000178042	0.00141396	0.0277619	0.00165771	0.0027399	0.000674991	0.000254395	0.0022147	0.00422583	0.000604981
444	1	Ductal	1	Positive	1	Positive	2	Negative	2	53.08	2	4	0.000427467	0.000334355	0.00151343	0.000945499	0.00109131	0.000446468	0.000588298	0.00385986	0.00101856	0.00614793	0.000339875	0.015799	0.000877937	0.00041011	0.00103743	0.00230958	0.000841677	0.0133968	0.00187527	0.0285943	0.00263523	0.00602314	0.00104219	0.00146238	0.000559595	0.00487385	0.00158814	0.000132718	0.0026732	0.0177126	0.00201466	0.00727649	0.00206346	0.000733345	0.00711488	0.00552707	0.00134152
446	1	Ductal	2	Negative	2	Negative	0	Missing	2	39.29	1	2	0.000252166	0.00017475	0.000535226	0.000391988	0.000682563	5.55e-05	0.000455055	0.000662443	0.00069099	0.0049425	0.00028144	0.00190883	0.000316527	6.79e-05	0.0008337	0.000732262	0.000475349	0.0104514	0.000266194	0.014853	0.0014465	0.000842335	0.000687533	0.000494796	0.000371689	0.00135114	0.00120655	0.000179333	0.00139761	0.024584	0.00163019	0.00396675	0.00088947	0.000315624	0.00151718	0.00440101	0.000355171
465	1	Ductal	2	Negative	2	Negative	1	Positive	2	56.64	2	4	0.000531017	0.000264033	0.00113381	0.000446917	0.000934719	0.000113516	0.000575981	0.00237944	0.000629635	0.00863948	0.000448872	0.00305433	0.000454577	0.000127691	0.000920239	0.00153804	0.000647343	0.0154599	0.000446425	0.0112338	0.00171502	0.00128567	0.00083058	0.000454936	0.000484782	0.00295512	0.0011692	0.000204569	0.00193712	0.0112402	0.00228439	0.00308504	0.001239	0.000350128	0.00415241	0.00610327	0.000658321
475	1	Ductal	1	Positive	1	Positive	2	Negative	2	44.27	2	3	0.000199523	0.000197095	0.00060711	0.000358997	0.000770677	7.52e-05	0.000522473	0.00111497	0.000655305	0.00551151	0.000301805	0.00212957	0.000492543	6.13e-05	0.000971667	0.000870922	0.00057039	0.0105429	0.000320564	0.0110176	0.00198844	0.00091613	0.000538392	0.000438854	0.000424107	0.00159111	0.00125712	0.000226032	0.00140295	0.0152529	0.00186573	0.00302467	0.000768406	0.000198065	0.00205985	0.00456154	0.000505461
553	1	Ductal	2	Negative	1	Positive	2	Negative	2	45.1	2	3	0.000204952	0.000209146	0.000666803	0.000435664	0.000838761	6.25e-05	0.000370264	0.00122227	0.000778829	0.00508171	0.000278408	0.00197345	0.000436571	7.96e-05	0.000773467	0.00105731	0.000508723	0.0125424	0.000332792	0.0161979	0.00201285	0.000816955	0.000547633	0.000472621	0.000426735	0.00201279	0.00135325	0.000219987	0.00153526	0.0223127	0.00220864	0.00312469	0.00082991	0.000329403	0.00286415	0.0040856	0.000453901
555	1	Ductal	1	Positive	2	Negative	1	Positive	2	50.5	2	4	0.000243302	0.00024589	0.000669119	0.000635739	0.000873246	0.000212696	0.000464149	0.000998364	0.000775338	0.00509408	0.000196337	0.00776696	0.000824525	9.5e-05	0.00099001	0.000887811	0.00049239	0.0109955	0.00101044	0.0257591	0.00259184	0.00273389	0.000643205	0.000556943	0.00053418	0.00166872	0.000947971	0.000303215	0.00128346	0.021714	0.00190199	0.00473825	0.00122842	0.000388309	0.0022484	0.00444556	0.000279309
836	1	Ductal	2	Negative	2	Negative	2	Negative	2	41.15	2	3	0.000281146	0.000232807	0.00104713	0.000741037	0.00092525	0.000130091	0.000573382	0.00227024	0.00126552	0.00490228	0.000349063	0.00638238	0.000807984	9.14e-05	0.00106567	0.00159277	0.000750003	0.0101478	0.000934674	0.0347446	0.00272175	0.00200271	0.000635658	0.000914083	0.000475737	0.00331894	0.00206602	0.00028763	0.00196137	0.0407717	0.00198882	0.00714426	0.00110654	0.000471881	0.00417534	0.00525869	0.000883994
1373	1	Ductal	1	Positive	2	Negative	2	Negative	2	82.04	3	6	0.000259116	0.000247205	0.000761203	0.000618996	0.000863268	0.000115531	0.000520547	0.00157283	0.000843062	0.00579687	0.000268229	0.00586637	0.000541525	0.000128307	0.000923356	0.00124327	0.000582244	0.011735	0.000802591	0.0183898	0.00209598	0.00199006	0.000689658	0.000747291	0.000500322	0.00264561	0.00139608	0.000277179	0.00151116	0.0173964	0.00203908	0.00488499	0.00135364	0.00048724	0.00325626	0.00563269	0.000592362
1374	1	Ductal	2	Negative	2	Negative	2	Negative	2	38	1	2	0.000131196	0.00013299	0.000460703	0.00028317	0.000556092	5.08e-05	0.000416505	0.000942528	0.000597383	0.00385777	0.000229652	0.00129272	0.000337988	4.38e-05	0.000801945	0.000874404	0.000523082	0.00768525	0.000184246	0.00936703	0.00139253	0.000678921	0.000434061	0.000362939	0.00033543	0.00162302	0.00120888	0.000211535	0.00108651	0.0159111	0.001394	0.00247879	0.000612057	0.000190339	0.00162017	0.00376248	0.00040534
1757	1	Ductal	1	Positive	1	Positive	2	Negative	2	64.29	3	5	0.000264999	0.000199739	0.000647048	0.00047326	0.000813252	0.000104766	0.000426826	0.00157043	0.000776318	0.00512686	0.000319707	0.00295205	0.000734217	0.000153587	0.000726629	0.00102569	0.000560057	0.00966418	0.000401008	0.022419	0.00246594	0.00110025	0.000659583	0.000865204	0.000367851	0.0018231	0.0013972	0.000276564	0.00142794	0.0258535	0.00210126	0.0042905	0.00090458	0.00039155	0.00222884	0.00395044	0.000516601
2191	1	Ductal	2	Negative	2	Negative	1	Positive	2	80.14	3	6	0.000169679	0.000195323	0.000593202	0.00039459	0.000760602	5.95e-05	0.000420637	0.00175299	0.000660174	0.00525676	0.000263822	0.00266141	0.000344037	5.77e-05	0.000849104	0.0012027	0.000569643	0.0109204	0.000387708	0.0125518	0.00170898	0.00110725	0.000516656	0.000400667	0.000405193	0.00245018	0.00144618	0.000187532	0.00109163	0.0135527	0.00173957	0.00310952	0.00090222	0.000296544	0.00308895	0.00472578	0.000361612
2239	1	Ductal	1	Positive	2	Negative	1	Positive	2	76.51	3	6	0.000273819	0.000281639	0.000764642	0.000662624	0.00108771	8.28e-05	0.000569043	0.00164666	0.00123736	0.00585376	0.00037437	0.0026899	0.000633769	0.000106926	0.0010285	0.00117231	0.000746976	0.0125261	0.000420003	0.0226214	0.00251777	0.0011962	0.000677351	0.000823757	0.000584885	0.00212469	0.00183281	0.000295477	0.00162842	0.0368893	0.00233292	0.00528206	0.00120577	0.000484263	0.00270951	0.00524257	0.000395954
2304	1	Ductal	1	Positive	1	Positive	2	Negative	2	38.32	1	2	0.000329576	0.000215538	0.00111206	0.00067993	0.000956307	0.000135417	0.000468805	0.00250295	0.0012491	0.00501891	0.000463415	0.00399898	0.000971851	0.000107024	0.000837228	0.00140716	0.000451884	0.0116145	0.000576501	0.0305288	0.00364275	0.001733	0.000752268	0.00114998	0.000502676	0.00277551	0.00131043	0.000214922	0.0016848	0.050006	0.00190961	0.00817167	0.00121087	0.000569557	0.00307983	0.0046785	0.000643855
2389	1	Ductal	1	Positive	1	Positive	2	Negative	2	61.7	3	5	0.000331108	0.000187156	0.00151999	0.000372972	0.000856155	0.000103885	0.000385568	0.00511249	0.000806748	0.00434056	0.000633054	0.00199402	0.00073977	0.00018499	0.000861784	0.00274749	0.000424461	0.00960284	0.000367363	0.0154978	0.00310469	0.00168334	0.000841478	0.00175687	0.000435825	0.00530427	0.0010994	0.000250943	0.00212085	0.0298157	0.00186042	0.0103626	0.00131375	0.000860059	0.00656985	0.0048299	0.000953757
2578	1	Ductal	1	Positive	1	Positive	2	Negative	2	43.45	2	3	0.00033021	0.000162912	0.00090403	0.000455601	0.000801268	7.33e-05	0.000535161	0.0017366	0.000969444	0.00569447	0.000423635	0.00165405	0.000521529	7.36e-05	0.000857745	0.00132004	0.000663651	0.0101554	0.000311239	0.0164369	0.0022725	0.000772221	0.000675278	0.000545011	0.00043581	0.00239482	0.00183339	0.000166137	0.00174261	0.0357181	0.00173571	0.00272417	0.00107887	0.000379899	0.00260309	0.00494441	0.000660683
2617	1	Ductal	2	Negative	2	Negative	1	Positive	2	56.33	2	4	0.000247771	0.000254644	0.000748063	0.000563219	0.000898519	0.00010162	0.00054934	0.00154891	0.000922003	0.00600074	0.000279956	0.00308348	0.00058842	9e-05	0.00100631	0.0011739	0.000712092	0.012356	0.00045312	0.0198944	0.00207813	0.00118254	0.000631224	0.000432798	0.000481791	0.00221581	0.0014727	0.000264246	0.00153544	0.0225428	0.00232461	0.00504188	0.00103788	0.000358343	0.00255013	0.00460422	0.000453546
2733	1	Ductal	2	Negative	2	Negative	1	Positive	2	80.79	3	6	0.000344721	0.000325784	0.00087146	0.00124266	0.00116192	0.000151581	0.000496581	0.00211442	0.00162605	0.00649445	0.000356066	0.0111042	0.000755837	0.000140492	0.000936143	0.00149101	0.000820609	0.0121219	0.00145045	0.057747	0.0025247	0.00185009	0.000732659	0.000748841	0.000546744	0.00276508	0.00188082	0.000118628	0.00168097	0.0384855	0.0023853	0.00718328	0.00157303	0.000561502	0.00312376	0.00529094	0.0006581
2874	1	Ductal	2	Negative	2	Negative	2	Negative	2	47.24	2	3	0.000318126	0.000221069	0.000843029	0.000533184	0.00101343	0.000112784	0.00055262	0.00155915	0.000921877	0.00581513	0.000412584	0.00291953	0.000664482	8.63e-05	0.000970362	0.00102332	0.000718908	0.012797	0.000402612	0.0225725	0.00240269	0.00102624	0.000799032	0.000680288	0.000381462	0.0022003	0.00142904	0.000228765	0.00180707	0.0280183	0.0023482	0.00372122	0.00112664	0.000374318	0.00308775	0.00491931	0.000738957
2974	1	Ductal	1	Positive	2	Negative	2	Negative	2	51.68	2	4	0.000243676	0.000185812	0.000829742	0.000293059	0.000742087	8.53e-05	0.00043743	0.00199168	0.000544525	0.00506224	0.000309176	0.00114734	0.000839817	0.00011937	0.000792484	0.00126327	0.000530875	0.0100006	0.000257986	0.00784007	0.00314116	0.000802558	0.00072341	0.000815964	0.000406575	0.00244373	0.000976185	0.000217721	0.00151151	0.0182512	0.00186818	0.00311544	0.000873622	0.000492388	0.0038347	0.00461851	0.000605688
3036	1	Ductal	2	Negative	2	Negative	2	Negative	2	32.84	1	2	0.000244783	0.000231072	0.000705808	0.000613805	0.000822554	9.67e-05	0.000479004	0.00148339	0.000807001	0.00504555	0.000309908	0.00570302	0.000467597	9.88e-05	0.00079483	0.000803031	0.000578828	0.0108515	0.000639524	0.023809	0.00203363	0.00153138	0.00048283	0.000386224	0.000382454	0.00177812	0.00148317	0.000264438	0.0014729	0.0217321	0.00186753	0.00306813	0.000989539	0.000323722	0.00272461	0.00455463	0.000494694
3184	1	Ductal	1	Positive	1	Positive	2	Negative	2	36.93	1	2	0.000321002	0.000197249	0.000733088	0.000665673	0.000788374	0.000100686	0.000459901	0.00144668	0.00096175	0.00540814	0.000368955	0.00510485	0.000512659	6.85e-05	0.000771392	0.000928758	0.000696189	0.0100876	0.000513286	0.0280436	0.00190553	0.00159951	0.00057367	0.000653507	0.000375918	0.00195935	0.00151429	0.0001494	0.0016758	0.0343382	0.00181791	0.00574784	0.00114278	0.000398629	0.0021775	0.00445767	0.00075467
3346	1	Ductal	1	Positive	2	Negative	2	Negative	2	33.72	1	2	0.000152452	0.000190312	0.000560542	0.000334683	0.000647052	6.9e-05	0.000414225	0.00098178	0.000626906	0.00539525	0.000251741	0.00179672	0.000425313	6.4e-05	0.000765426	0.000916416	0.000610012	0.00975792	0.000218709	0.0111851	0.00143581	0.000616948	0.000562507	0.000370437	0.000375725	0.0015747	0.00139437	0.000181466	0.00116885	0.0164173	0.0018249	0.0026123	0.000715267	0.000230364	0.001864	0.00402289	0.000394888
3548	1	Ductal	1	Positive	1	Positive	2	Negative	2	54.28	2	4	0.000186177	0.000159662	0.0009035	0.000424665	0.00066118	0.000142423	0.00032072	0.00235562	0.000812577	0.00369979	0.000381649	0.00282414	0.000877923	0.000218308	0.000697251	0.00130281	0.000434265	0.0079934	0.000417997	0.0211879	0.00262734	0.00109159	0.000706165	0.00155498	0.000364561	0.00239788	0.00106048	0.000247274	0.0014277	0.0253934	0.00170306	0.00535895	0.000974482	0.000732656	0.00296035	0.00356218	0.000755051
3698	1	Ductal	1	Positive	2	Negative	2	Negative	2	78.98	3	6	0.00051844	0.000352149	0.00127113	0.00091558	0.00121494	0.000182867	0.000655055	0.00306817	0.00115974	0.00717207	0.000655434	0.00801879	0.000850967	0.000204003	0.00100504	0.00190627	0.000833894	0.0124271	0.000962184	0.0317416	0.00294911	0.00215562	0.000973657	0.000984887	0.000570949	0.00351971	0.0019005	0.000206446	0.00219587	0.0253775	0.00241028	0.00561172	0.00160784	0.000602762	0.00441779	0.00616564	0.000939387
4000	1	Ductal	1	Positive	1	Positive	2	Negative	2	60.22	3	5	0.000245342	0.000149374	0.000668199	0.000351226	0.000646974	5.29e-05	0.000415345	0.00156127	0.000515993	0.00584233	0.000296415	0.00195289	0.000278105	5.25e-05	0.000813744	0.000892446	0.000420916	0.0125879	0.000274152	0.0119355	0.001276	0.00103282	0.000565719	0.000334992	0.000423506	0.00183815	0.00109302	0.000228946	0.00141003	0.0141277	0.00197558	0.00332197	0.000942755	0.000277298	0.00191462	0.00442454	0.000456144
4059	1	Ductal	1	Positive	1	Positive	2	Negative	2	68.65	3	5	0.000272882	0.000217855	0.00111459	0.000488514	0.000888117	9.4e-05	0.00047215	0.00308859	0.000808708	0.00558869	0.000478557	0.00258224	0.000612743	0.000123689	0.000870764	0.00156791	0.000577182	0.0122757	0.000462881	0.0178984	0.00265621	0.00143628	0.000630003	0.000732615	0.0005405	0.00305258	0.00124853	0.000242893	0.00163448	0.0247205	0.00211792	0.00560916	0.0011803	0.000528097	0.0046296	0.00508241	0.000626381
A01	1	Ductal	1	Positive	1	Positive	2	Negative	2	63.3	3	5	0.000230068	0.000177822	0.000739052	0.000348364	0.000795043	7.7e-05	0.000463489	0.00162169	0.000525965	0.00519436	0.000355018	0.00247829	0.000375437	8.47e-05	0.000936196	0.00101563	0.000436785	0.0130996	0.000397833	0.0054967	0.00178768	0.00155131	0.000713461	0.000503037	0.000523894	0.00234132	0.000955783	0.00027404	0.00162009	0.00799574	0.00186272	0.00289182	0.00101076	0.000290906	0.00317195	0.00471101	0.000514684
A04	1	Ductal	1	Positive	1	Positive	2	Negative	2	65.59	3	5	0.000377263	0.000205709	0.00146315	0.00115497	0.000802462	0.000211248	0.000244935	0.00327801	0.00172783	0.00389981	0.000827079	0.0133416	0.00143891	0.000287099	0.000363895	0.00232249	0.000871596	0.00739759	0.00106748	0.0504919	0.00504216	0.00469645	0.000894179	0.0026188	0.000372678	0.00394302	0.00354777	4.91e-05	0.00214056	0.0509079	0.00160748	0.0190506	0.00239325	0.0013314	0.00205779	0.00291972	0.00118611
230	1	Ductal	1	Positive	2	Negative	1	Positive	3	76.08	3	6	0.000206523	0.000220426	0.000713726	0.000493571	0.000861623	0.000125386	0.000479034	0.00136775	0.000777997	0.00494471	0.000262809	0.00304336	0.000732132	0.000117571	0.000964649	0.00112238	0.000578679	0.0115174	0.00042328	0.019312	0.00231407	0.0014466	0.000676304	0.000756527	0.000493711	0.00213224	0.00155655	0.000234304	0.00158296	0.0229323	0.00207132	0.00552802	0.00108392	0.000483438	0.00272184	0.00531032	0.000568537
234	1	Ductal	2	Negative	2	Negative	1	Positive	3	40.95	2	3	0.000321518	0.000200624	0.000754804	0.000615183	0.000875006	6.6e-05	0.000570702	0.00114991	0.00106871	0.00627184	0.000482869	0.00233852	0.000459052	8.34e-05	0.000942763	0.00100909	0.000729774	0.0121446	0.000357863	0.0226416	0.00196113	0.000933366	0.000686217	0.000563515	0.000561806	0.00194893	0.00193769	0.000179851	0.00182675	0.037687	0.00233111	0.00434494	0.00119329	0.000478351	0.00201976	0.00524948	0.000607387
412	1	Ductal	1	Positive	1	Positive	2	Negative	3	81.18	3	6	0.000271906	0.000208381	0.000899748	0.000482179	0.000789011	0.000116729	0.000512934	0.00139993	0.000713202	0.00603464	0.00028312	0.0037345	0.000455049	8.7e-05	0.000927077	0.00113695	0.000628718	0.0135133	0.000467622	0.0130996	0.00190621	0.0013379	0.000651631	0.000484732	0.000529023	0.00252944	0.0015156	0.000237378	0.00185596	0.0133403	0.00198425	0.00350677	0.000991215	0.000324134	0.00332974	0.00480013	0.000639081
1301	1	Ductal	1	Positive	1	Positive	1	Positive	3	78.79	3	6	0.000212393	0.000249943	0.000699874	0.000544816	0.000974958	8.9e-05	0.000554984	0.00140661	0.000848566	0.0055785	0.000345385	0.00349801	0.000542094	9.96e-05	0.00106666	0.00112072	0.000582248	0.0119945	0.000559751	0.0206828	0.00230571	0.00103971	0.000609711	0.000597967	0.000496727	0.00222144	0.00135468	0.00031252	0.00147451	0.020789	0.0023645	0.00344726	0.000955655	0.000372779	0.00258768	0.00495331	0.000458128
2936	1	Ductal	1	Positive	2	Negative	2	Negative	3	51.76	2	4	0.000322634	0.000225277	0.00106954	0.000299854	0.000955833	4.51e-05	0.000510985	0.00184353	0.000596021	0.00613984	0.000499169	0.00116	0.000368921	7.61e-05	0.00104519	0.00143209	0.000532883	0.0129194	0.000257465	0.00540663	0.00194698	0.000770723	0.000608874	0.000432756	0.000587177	0.00280257	0.00100932	0.000310248	0.00169072	0.00821096	0.00212971	0.00256912	0.000928519	0.000248792	0.00334289	0.00536673	0.000649852
4047	1	Ductal	1	Positive	1	Positive	2	Negative	3	49.73	2	3	0.00024826	0.00022548	0.000613328	0.00046513	0.000853199	0.000108375	0.000381906	0.00146116	0.000571921	0.00599985	0.000288572	0.00346279	0.000501898	0.000120645	0.000782132	0.00100528	0.000629885	0.0121088	0.000467433	0.0158046	0.00190379	0.00104872	0.00056943	0.000460934	0.000442405	0.00172443	0.00122063	0.000200511	0.00161797	0.0144027	0.00214349	0.00301733	0.0009442	0.000300627	0.00218152	0.00477194	0.000568324
271	2	Lobular	NA	Missing	NA	Missing	0	Missing	1	51.63	2	4	0.000218586	0.000213231	0.000650515	0.00053289	0.000891786	9.84e-05	0.000570143	0.00131712	0.00108125	0.0053457	0.000363098	0.00289694	0.000545076	7.76e-05	0.00106933	0.000947975	0.000650173	0.010918	0.000456574	0.0202162	0.00188806	0.00126936	0.000605986	0.000675523	0.000566018	0.0017838	0.00170294	0.000297544	0.0017522	0.0311554	0.00200539	0.00477691	0.00103264	0.000366636	0.00196997	0.00504824	0.000595251
300	2	Lobular	1	Positive	1	Positive	2	Negative	1	50.33	2	4	0.000289814	0.000176311	0.000654623	0.000496163	0.000767239	7e-05	0.000512332	0.00119048	0.000717915	0.00597167	0.000289299	0.00249541	0.000464937	8.13e-05	0.000856201	0.00107832	0.000571174	0.0114897	0.000311859	0.0130249	0.00187239	0.00112994	0.000604024	0.000430909	0.000411761	0.0020812	0.00136681	0.000201366	0.00130053	0.0219313	0.00175774	0.00348146	0.00106336	0.000297555	0.00253555	0.00464866	0.000421834
436	2	Lobular	1	Positive	1	Positive	2	Negative	1	65.5	3	5	0.000225167	0.000201012	0.000857215	0.000460543	0.000750219	0.000101851	0.000356269	0.00220906	0.000684322	0.00487954	0.000265712	0.00554174	0.000495863	0.00010234	0.000734393	0.0014005	0.000607815	0.0111864	0.000622813	0.0158971	0.00208067	0.00162124	0.00057783	0.000586246	0.000395357	0.00228453	0.00160384	0.000199581	0.00151918	0.0129549	0.00188639	0.00332514	0.00108383	0.000415269	0.00292771	0.00433109	0.00048185
456	2	Lobular	1	Positive	1	Positive	0	Missing	1	57.19	2	4	0.000413218	0.000319823	0.00166185	0.000894043	0.0012268	0.000201616	0.00056909	0.00284354	0.00108328	0.00597673	0.000592115	0.0102954	0.000927202	0.000211438	0.00101052	0.00158587	0.000715928	0.0129839	0.00129995	0.0342109	0.00372652	0.00334875	0.000733503	0.00118898	0.000688472	0.00290379	0.00153492	0.00030773	0.00253857	0.02728	0.00309246	0.00713156	0.00150628	0.000714663	0.00422092	0.0058378	0.00133076
613	2	Lobular	1	Positive	2	Negative	2	Negative	1	60.34	3	5	0.000249541	0.000214269	0.000795225	0.000606891	0.000848544	8.06e-05	0.000481516	0.001205	0.000913316	0.00486516	0.000316794	0.00430946	0.000571131	0.00010571	0.000878877	0.00109168	0.000680105	0.0110804	0.000530242	0.0243785	0.00254922	0.0015234	0.000654735	0.00066714	0.00055141	0.00206529	0.00181323	0.000268657	0.00169504	0.0251321	0.00207748	0.00486245	0.00125818	0.000542514	0.00241434	0.00458475	0.000586593
1299	2	Lobular	1	Positive	1	Positive	2	Negative	1	49.53	2	3	0.000281351	0.000172165	0.000630175	0.000408088	0.000745568	7.49e-05	0.000494217	0.00100238	0.000702698	0.00604416	0.000260358	0.00165328	0.000536288	8.86e-05	0.000869218	0.00100419	0.000613669	0.0118988	0.000289621	0.0126635	0.00220856	0.000954807	0.000767088	0.000673937	0.000452935	0.00201011	0.0012139	0.000185979	0.00148573	0.0227943	0.00207531	0.0039366	0.00111567	0.000400801	0.00225424	0.00494929	0.000428895
2168	2	Lobular	1	Positive	2	Negative	2	Negative	1	59.98	2	4	0.000216653	0.000162889	0.000522595	0.000318385	0.000641548	7.26e-05	0.000383145	0.00103608	0.000452685	0.00519641	0.000207755	0.00241314	0.000311835	8.74e-05	0.000759094	0.00101805	0.00042965	0.0111728	0.000282762	0.00833644	0.00126746	0.00108304	0.000549663	0.000259605	0.000314341	0.00182098	0.00109994	0.000149722	0.00133548	0.00846027	0.00176905	0.00240846	0.00100386	0.000231917	0.00228502	0.0043557	0.000487739
3547	2	Lobular	1	Positive	1	Positive	2	Negative	1	57.12	2	4	0.000206344	0.000228825	0.000804836	0.000552696	0.000851164	0.000124973	0.000467488	0.00211279	0.000678031	0.00532552	0.00032605	0.00625448	0.000546577	0.0002172	0.000841376	0.00139877	0.000678594	0.0111497	0.000866924	0.0205147	0.00220595	0.00152706	0.00074498	0.000988651	0.000477011	0.00225967	0.00124677	0.00033106	0.00182896	0.0136426	0.00230149	0.00315473	0.00107666	0.000496578	0.00334312	0.00426242	0.000833873
3557	2	Lobular	1	Positive	1	Positive	2	Negative	1	53.79	2	4	0.000381687	0.000231992	0.000923393	0.000744254	0.000919979	0.000161569	0.000503784	0.00190783	0.00111853	0.00574016	0.000465021	0.00723865	0.000498643	0.000177043	0.000681944	0.00147274	0.000892079	0.00895632	0.000621704	0.0267298	0.00170208	0.00187408	0.000666104	0.00106755	0.000342659	0.00264679	0.00191739	0.00013014	0.00166514	0.0314315	0.00159382	0.00450544	0.00121494	0.000411963	0.00263874	0.00383154	0.000740718
3622	2	Lobular	1	Positive	2	Negative	2	Negative	1	47.13	2	3	0.000268946	0.00018911	0.000771889	0.000443176	0.000763544	7.34e-05	0.000447867	0.00150785	0.000821782	0.00506819	0.000407313	0.00189257	0.000652416	8.27e-05	0.000809222	0.000931805	0.000576056	0.0099338	0.000348946	0.0174922	0.00228265	0.000925957	0.000591882	0.000739406	0.000368477	0.00179364	0.00136947	0.000237749	0.0017441	0.0298531	0.00231596	0.00464787	0.000957631	0.000471457	0.00254907	0.00448805	0.00082678
3989	2	Lobular	1	Positive	1	Positive	2	Negative	1	49.25	2	3	0.000181565	0.000220512	0.000189581	0.00125362	0.000846889	0.000195644	0.000409938	0.000398767	0.00189365	0.00447837	0.000155654	0.0157286	0.00123553	0.000105117	0.00065683	0.000647957	0.000696552	0.00942885	0.00136952	0.0859573	0.00348631	0.00357245	0.00061615	0.0011617	0.000392711	0.00183671	0.00235405	0.000195681	0.00084838	0.0925266	0.00173327	0.0151384	0.00149821	0.000527483	0.0018929	0.00357881	0.000147965
1180	2	Lobular	1	Positive	1	Positive	2	Negative	2	51.56	2	4	0.000249113	0.000221814	0.000815047	0.000390424	0.000840996	7.56e-05	0.00046428	0.0014301	0.000753701	0.00550896	0.000354088	0.0021257	0.000568261	9.6e-05	0.000911561	0.00112241	0.000465894	0.0119509	0.00034031	0.0148384	0.00212848	0.00109481	0.000650927	0.000762122	0.000454414	0.00221269	0.000933299	0.000273233	0.00172737	0.0225256	0.00230484	0.00468201	0.000979742	0.000426232	0.00320234	0.00490084	0.000705073
1628	2	Lobular	1	Positive	1	Positive	1	Positive	2	73.79	3	6	0.000138413	0.000119371	0.000431083	0.000230133	0.000455751	5.65e-05	0.000359419	0.0011021	0.000423519	0.0036023	0.000202886	0.00178842	0.000304493	5.59e-05	0.000641958	0.000704804	0.000359479	0.00735269	0.000233691	0.00888154	0.00107468	0.000617743	0.000416698	0.00031479	0.000294012	0.00146099	0.000959916	0.000259057	0.000881943	0.00950661	0.00135168	0.00172412	0.000675422	0.00019744	0.001923	0.00336612	0.000332361
1831	2	Lobular	1	Positive	2	Negative	2	Negative	2	68.92	3	5	0.00016212	0.000169095	0.000546038	0.000346629	0.000593314	7.84e-05	0.000351199	0.00124088	0.00058329	0.00462092	0.000287714	0.00306974	0.000438886	8.16e-05	0.00068355	0.000827932	0.000493032	0.00959923	0.000420106	0.0106695	0.0014869	0.00127	0.000476056	0.0004533	0.000362539	0.0016874	0.00103462	0.000190989	0.00108906	0.0123146	0.00180988	0.00266582	0.000719791	0.000243617	0.00218669	0.00357255	0.000437529
2170	2	Lobular	1	Positive	2	Negative	2	Negative	2	70.47	3	6	0.000227476	0.000150462	0.000599251	0.000322475	0.000548999	7.41e-05	0.000375028	0.00115103	0.000472354	0.00498692	0.000222826	0.0023112	0.000346409	6.31e-05	0.000671336	0.000805	0.000449881	0.0104339	0.000288388	0.0119747	0.00120837	0.00111413	0.000534201	0.000396134	0.000318766	0.0014307	0.00103335	0.000134876	0.00134496	0.0118116	0.00182588	0.00304866	0.000819205	0.000243269	0.00161011	0.00384787	0.000529017
2632	2	Lobular	1	Positive	1	Positive	2	Negative	2	83.79	3	6	0.000184907	0.000179513	0.000667295	0.000401345	0.000700052	0.000141692	0.000303279	0.00140263	0.000591174	0.00378281	0.000209768	0.00309315	0.000752853	0.000175187	0.000641484	0.000914454	0.000469424	0.0087995	0.000387337	0.0180777	0.0019892	0.00170703	0.00071073	0.00112402	0.000292014	0.00189694	0.00106402	0.000199039	0.00152564	0.0186277	0.00186823	0.00659125	0.00113186	0.000556985	0.00269929	0.00388876	0.00067236
3175	2	Lobular	1	Positive	1	Positive	2	Negative	2	75.7	3	6	0.000248369	0.000209521	0.000759393	0.000380133	0.000861235	9.58e-05	0.000538809	0.00148224	0.000698073	0.00627793	0.00024706	0.00202314	0.000586194	8.78e-05	0.00101267	0.000995233	0.000639528	0.0124995	0.000344236	0.0111394	0.00180664	0.00103897	0.000667644	0.00056082	0.000469422	0.00177673	0.00133289	0.000298336	0.00144341	0.0140988	0.00223896	0.00311629	0.000851853	0.000313024	0.00176621	0.00462634	0.000436205
3340	2	Lobular	1	Positive	1	Positive	2	Negative	2	62.01	3	5	0.000357434	0.000271894	0.00130562	0.000725785	0.00114052	0.000155309	0.000454934	0.00294719	0.00114449	0.00558931	0.00044939	0.00596475	0.000816547	0.000198808	0.00103283	0.00138726	0.000669178	0.0139256	0.000752746	0.0332474	0.0030137	0.00219556	0.00094317	0.00128847	0.000562387	0.00305035	0.0015176	0.000197987	0.00266929	0.031202	0.00240041	0.00685189	0.00157554	0.000739576	0.00383213	0.00503747	0.00123048
3425	2	Lobular	1	Positive	1	Positive	2	Negative	2	58.19	2	4	0.000315036	0.000184958	0.000675672	0.000401908	0.000721724	9.45e-05	0.000448341	0.00170126	0.000511468	0.00580098	0.000294183	0.00290805	0.000460999	0.000137502	0.000711791	0.0012338	0.00065624	0.0107644	0.00035183	0.0105131	0.00171881	0.00121567	0.000682964	0.000478996	0.000420914	0.00246619	0.00151872	0.000178007	0.0015656	0.0147706	0.00173538	0.00246939	0.00117086	0.00032609	0.0034139	0.00462711	0.000520814
3509	2	Lobular	1	Positive	2	Negative	2	Negative	2	71.07	3	6	0.000278669	0.000204801	0.000986591	0.000476305	0.000842944	0.000123131	0.000444594	0.00234193	0.00074312	0.00574797	0.000468685	0.00293606	0.000730476	0.000122213	0.000880059	0.00132108	0.000557403	0.0121981	0.000458376	0.0195207	0.00242277	0.00119032	0.000681954	0.000879524	0.000434958	0.00232147	0.00124563	0.000285583	0.00166599	0.0230462	0.00244449	0.00455741	0.000997163	0.000527523	0.00319828	0.00423816	0.000639237
2093	2	Lobular	1	Positive	2	Negative	2	Negative	3	64.84	3	5	0.000454574	0.000193737	0.000871924	0.000646887	0.000915891	8.78e-05	0.000643467	0.0016832	0.000896614	0.006597	0.000489227	0.00316264	0.000450051	0.000108738	0.000709776	0.00115839	0.000694601	0.0104161	0.000341404	0.0258558	0.00180624	0.00114978	0.000707162	0.000839476	0.000424706	0.00192597	0.00156207	0.000298313	0.00184871	0.03263	0.00182181	0.00423925	0.00116932	0.000378584	0.00219665	0.00475722	0.000817052
225	10	Other	NA	Missing	NA	Missing	0	Missing	0	47.36	2	3	0.000151212	0.000118395	0.000403356	0.000313171	0.000523899	4.61e-05	0.000364475	0.000532632	0.000637515	0.00347524	0.000203831	0.00106922	0.00039995	3.88e-05	0.000672394	0.000528088	0.000355559	0.00819237	0.000172901	0.0130329	0.00163917	0.000533503	0.000453033	0.000431316	0.000342485	0.000988425	0.00102325	0.000223501	0.0011299	0.0250891	0.00174547	0.00300092	0.000647677	0.00024696	0.00126049	0.0034598	0.000341129
249	10	Other	NA	Missing	NA	Missing	0	Missing	0	67.29	3	5	0.000220241	0.000174319	0.000653053	0.000504331	0.000660595	6.96e-05	0.000364578	0.00141025	0.000721573	0.00531231	0.000332423	0.00437663	0.0003979	6.99e-05	0.000629421	0.000930779	0.000613494	0.0113441	0.000499713	0.0233316	0.00170316	0.00127867	0.000444823	0.000388545	0.000326452	0.00166615	0.00132779	0.000189143	0.00151085	0.0244598	0.00194588	0.00378445	0.000869335	0.000287693	0.00210029	0.00396322	0.000639708
328	10	Other	NA	Missing	NA	Missing	0	Missing	0	51.48	2	4	0.000220428	0.00019016	0.000769604	0.000485506	0.000769029	8.87e-05	0.000449409	0.00127557	0.000907688	0.00543948	0.000331106	0.00275388	0.000526809	9.59e-05	0.000865938	0.000962371	0.000680329	0.010849	0.000411786	0.0168156	0.00207783	0.00155586	0.000580368	0.000773764	0.000413175	0.00167019	0.00188902	0.000186156	0.00132728	0.0245168	0.00181246	0.0053743	0.000965829	0.000442244	0.00170385	0.00407832	0.000455366
341	10	Other	NA	Missing	NA	Missing	0	Missing	0	62.59	3	5	0.000292161	0.000217261	0.000803177	0.000698995	0.000830973	0.000131265	0.000445113	0.00158463	0.00105682	0.00479255	0.000313819	0.00697645	0.000583159	0.000107775	0.000858593	0.000968041	0.000594545	0.0107888	0.000727939	0.0387068	0.00226806	0.00160546	0.000578396	0.000652038	0.000536396	0.00192956	0.00142921	0.00019946	0.00181876	0.031336	0.0023924	0.00542925	0.00123672	0.000472399	0.00252209	0.00459301	0.000725234
374	10	Other	NA	Missing	NA	Missing	0	Missing	0	51.37	2	4	0.00024243	0.000191062	0.000725863	0.000514221	0.000738104	0.000104849	0.00043371	0.00110013	0.000871778	0.00510669	0.000309509	0.00445303	0.000509935	0.000100159	0.000887855	0.00114123	0.000576135	0.010479	0.000545273	0.0229015	0.00164018	0.00136657	0.000563671	0.000626752	0.000473178	0.00212576	0.00144899	0.000163139	0.00135192	0.0201228	0.0017921	0.00490385	0.00106561	0.000339564	0.00257718	0.00434615	0.000457828
400	10	Other	NA	Missing	NA	Missing	0	Missing	0	47.95	2	3	0.000300481	0.000228617	0.000772672	0.000584445	0.000921558	0.000111875	0.000520106	0.000963454	0.000877956	0.00608136	0.000295923	0.00341568	0.000578213	0.000137988	0.000984051	0.00111701	0.000689183	0.0131941	0.000496168	0.0204917	0.00223528	0.00173603	0.000663569	0.000671065	0.00052502	0.00205779	0.00161743	0.00020456	0.00174978	0.0220572	0.00231091	0.00599427	0.00130711	0.00046013	0.00213976	0.00584322	0.000537497
486	10	Other	NA	Missing	NA	Missing	0	Missing	0	73.11	3	6	0.000297902	0.000167064	0.000498385	0.000441328	0.000676645	0.000110876	0.000451418	0.000844962	0.000533318	0.00534533	0.000236362	0.00278899	0.00054381	0.000108425	0.000754303	0.000846798	0.000533189	0.00997367	0.000298677	0.0152961	0.00160944	0.00116064	0.0006246	0.000523492	0.000394466	0.00153808	0.00113424	0.000204929	0.0014373	0.0150125	0.00183555	0.00340831	0.00100213	0.00029768	0.00189075	0.00457967	0.000410293
492	10	Other	NA	Missing	NA	Missing	0	Missing	0	65.95	3	5	0.00013431	0.00012092	0.000338337	0.000206289	0.000450275	4.22e-05	0.00042728	0.000802983	0.000359874	0.00412922	0.000185766	0.00109664	0.000236958	4.98e-05	0.000769423	0.000571408	0.000388558	0.00848196	0.000180266	0.00535968	0.000828827	0.000702174	0.000446297	0.000272035	0.000237707	0.0010163	0.000955024	0.000241877	0.0008325	0.00686565	0.00133381	0.00186373	0.000588899	0.000115836	0.00120528	0.00357723	0.00029588
537	10	Other	NA	Missing	NA	Missing	0	Missing	0	58.32	2	4	0.000251686	0.000244247	0.000761463	0.000472941	0.00095142	7.24e-05	0.000667091	0.00150107	0.000797438	0.00560295	0.00037538	0.0024915	0.000507531	7.13e-05	0.00110442	0.00116753	0.000519096	0.011568	0.000354576	0.0158859	0.00227259	0.000942263	0.000579665	0.000535504	0.000533251	0.00204022	0.00117621	0.000361322	0.00147556	0.0214783	0.00220316	0.0031856	0.000927113	0.000326206	0.00248202	0.00591492	0.00047277
539	10	Other	NA	Missing	NA	Missing	0	Missing	0	55.47	2	4	0.000414532	0.000214208	0.000903499	0.000535616	0.00086701	9.54e-05	0.000680583	0.00163851	0.000791715	0.00675802	0.000449859	0.00443933	0.000447992	0.000133646	0.000993604	0.0013943	0.000739704	0.0123123	0.00058401	0.0137678	0.00200612	0.00253483	0.000926029	0.000727969	0.000496419	0.00292062	0.00154378	0.00015431	0.00199599	0.018858	0.00198497	0.00557592	0.00145578	0.00035589	0.00355468	0.00640588	0.000706199
598	10	Other	NA	Missing	NA	Missing	0	Missing	0	47.14	2	3	0.000267112	0.000224457	0.000738521	0.000563111	0.00086417	7.96e-05	0.000532309	0.00144375	0.00105448	0.00628384	0.000310735	0.00253874	0.000600006	8.72e-05	0.0010869	0.00112083	0.000634565	0.0124896	0.000411232	0.0220947	0.0021025	0.00112223	0.000634329	0.000709304	0.000457713	0.00203966	0.00148914	0.000205956	0.00163793	0.0313406	0.00205261	0.00578188	0.00100236	0.00039121	0.00246836	0.00483801	0.00051448
866	10	Other	NA	Missing	NA	Missing	0	Missing	0	55.42	2	4	0.000223997	0.000183532	0.000695108	0.000361484	0.000691957	6.56e-05	0.000398451	0.00127893	0.000500792	0.00512847	0.000268985	0.00255326	0.000342943	8.39e-05	0.000777597	0.000859561	0.000480989	0.0119576	0.000306838	0.0139046	0.0016176	0.00129677	0.000481039	0.000339228	0.000337479	0.00168181	0.00106388	0.000217739	0.00139325	0.0139826	0.00214225	0.0035134	0.00081728	0.000263537	0.0022576	0.00412309	0.00051365
1603	10	Other	NA	Missing	NA	Missing	0	Missing	0	61.01	3	5	0.000248398	0.000219866	0.000706401	0.000439725	0.000760106	0.000107605	0.000452105	0.00137582	0.000694179	0.00526407	0.000237854	0.00354407	0.000564375	7.97e-05	0.000781645	0.000840687	0.000616438	0.0114506	0.000454266	0.0170739	0.00165726	0.00106123	0.000631161	0.000548189	0.00044646	0.00181401	0.00125299	0.000251972	0.00140318	0.0123959	0.00200955	0.00330501	0.000882244	0.000299275	0.00223402	0.0045342	0.000425714
2033	10	Other	NA	Missing	NA	Missing	0	Missing	0	63.15	3	5	0.000405091	0.000531656	0.000854665	0.000740344	0.00141972	0.000312653	0.000460197	0.00199778	0.000818069	0.00582591	0.000497461	0.00570886	0.00141362	0.000255954	0.000820932	0.00179458	0.000849988	0.0106868	0.000482083	0.0280407	0.00305501	0.00138777	0.000896322	0.000946379	0.000325859	0.00161493	0.00125922	0.000587407	0.00128095	0.0269874	0.00346082	0.00607992	0.000698044	0.00036688	0.00231963	0.00328033	0.000274875
2171	10	Other	NA	Missing	NA	Missing	0	Missing	0	67.09	3	5	0.000298381	0.000192597	0.000666003	0.000495684	0.000732722	6.02e-05	0.000511665	0.00130546	0.000678017	0.00647971	0.000294652	0.00289233	0.00033941	8.08e-05	0.000788653	0.000925267	0.000643443	0.0115966	0.000333824	0.0168272	0.00151672	0.000896309	0.000655435	0.000332532	0.000392405	0.00173301	0.00145851	0.000201053	0.00129036	0.0170824	0.00180505	0.00292874	0.00108318	0.00029284	0.0019584	0.0048296	0.000322247
2203	10	Other	NA	Missing	NA	Missing	0	Missing	0	62.61	3	5	0.000288137	0.000198462	0.0011612	0.000402206	0.000718407	7.67e-05	0.00059149	0.00269781	0.000729016	0.0053278	0.000395967	0.00197089	0.000491166	0.000113226	0.000892491	0.00160534	0.000564399	0.0107511	0.000350851	0.0154845	0.00165767	0.000685753	0.000529664	0.000481777	0.000350853	0.00288852	0.00160082	0.000337223	0.00163855	0.0186011	0.00190276	0.00309669	0.000828307	0.000293507	0.00229659	0.00442218	0.000697744
2359	10	Other	NA	Missing	NA	Missing	0	Missing	0	65.55	3	5	0.00024922	0.000199591	0.00120777	0.000631735	0.000905518	0.000110996	0.000431058	0.00318533	0.00112693	0.00448114	0.000608421	0.0046608	0.000605588	0.00019205	0.000856853	0.00188523	0.000688659	0.010232	0.000738964	0.0244098	0.00213759	0.0016565	0.000782693	0.00154583	0.00051479	0.00316473	0.00191596	0.000167595	0.00211736	0.029612	0.00227233	0.00601508	0.00128529	0.000657681	0.00338223	0.00408414	0.000923795
2568	10	Other	NA	Missing	NA	Missing	0	Missing	0	54.04	2	4	0.000239995	0.000186069	0.000653108	0.000410008	0.000719147	6.48e-05	0.000458707	0.00130855	0.000641969	0.00558828	0.000251082	0.00252283	0.000385745	7.55e-05	0.000776887	0.000987113	0.000668359	0.0100855	0.00033663	0.0152224	0.00141456	0.00119294	0.00059193	0.000478901	0.000344226	0.00213403	0.00142416	0.000145115	0.00138808	0.0165641	0.00165137	0.00378528	0.000934769	0.000268143	0.00244212	0.00482728	0.000444961
3013	10	Other	NA	Missing	NA	Missing	0	Missing	0	51.02	2	4	0.000262914	0.000218547	0.00081544	0.000559528	0.000875583	7.26e-05	0.000461785	0.001649	0.0010111	0.00554927	0.000323861	0.00274841	0.000624144	8.43e-05	0.000916472	0.00101597	0.000589462	0.0120387	0.000433211	0.0243507	0.00228592	0.00103622	0.000643134	0.000678506	0.000449549	0.00226063	0.00142072	0.000222509	0.0013981	0.033936	0.00190144	0.00378345	0.000988854	0.000399594	0.00279494	0.0047692	0.000546282
3275	10	Other	NA	Missing	NA	Missing	0	Missing	0	66.33	3	5	0.000234415	0.000187648	0.000719853	0.000365863	0.000774593	4.91e-05	0.000528652	0.00152052	0.000823599	0.00499244	0.000368417	0.000990361	0.000447739	5.84e-05	0.00100394	0.00121053	0.000526859	0.0100896	0.000184725	0.00981327	0.0019695	0.000680879	0.000445106	0.000481196	0.000414136	0.0021926	0.00133047	0.000230205	0.00161704	0.0231997	0.00175598	0.00373138	0.000717193	0.000275957	0.00260328	0.00447449	0.000593575
3344	10	Other	NA	Missing	NA	Missing	0	Missing	0	55.4	2	4	0.000193396	0.000166845	0.000586373	0.000375516	0.000609153	7.72e-05	0.000515315	0.00123025	0.00059693	0.00459888	0.000326174	0.00261365	0.000417605	8.32e-05	0.000773931	0.00074127	0.000495657	0.00885186	0.000366045	0.013779	0.00150911	0.00118988	0.000514396	0.000523693	0.000373372	0.00151593	0.0010482	0.000281138	0.00111607	0.0154417	0.00160928	0.00335996	0.000776533	0.0002808	0.00203189	0.00381615	0.000481792
3380	10	Other	NA	Missing	NA	Missing	0	Missing	0	59.16	2	4	0.000256363	0.000162397	0.000609096	0.000238899	0.00062736	5.86e-05	0.000478513	0.00127014	0.000304152	0.0056958	0.000255505	0.00181985	0.000264232	5.97e-05	0.000727847	0.000899375	0.000487247	0.00988279	0.000271666	0.0047478	0.00123139	0.00111641	0.000508831	0.000212853	0.000388438	0.00173989	0.000995314	0.000200993	0.00126919	0.00594038	0.00161599	0.00158067	0.000805547	0.000178234	0.00235208	0.00411646	0.000407584
3915	10	Other	NA	Missing	NA	Missing	0	Missing	0	50.68	2	4	0.000189851	0.00017887	0.000770263	0.00042852	0.000771139	8.16e-05	0.000411588	0.00162471	0.000868912	0.00426956	0.000422113	0.00269821	0.000565591	9.36e-05	0.00077401	0.00111789	0.000520004	0.00910654	0.000420293	0.0203145	0.00207109	0.000784688	0.000613054	0.000939126	0.000467243	0.00211967	0.00138843	0.000235029	0.00168573	0.0255184	0.00201929	0.00368479	0.0010256	0.000501238	0.0025233	0.00463661	0.000755595
385	5	Other	2	Negative	2	Negative	1	Positive	1	53.71	2	4	0.000149879	0.000173123	0.000462559	0.000412821	0.000755093	8.52e-05	0.000378332	0.000957119	0.00082585	0.00446632	0.000244606	0.00287272	0.000563412	8e-05	0.000766951	0.00105709	0.000591727	0.00982075	0.000464475	0.0166968	0.00228088	0.000999912	0.000504035	0.000568524	0.000392862	0.00183829	0.00157593	0.000229063	0.00133678	0.0250975	0.00156058	0.00305353	0.000738543	0.00029766	0.00244835	0.00390594	0.000354559
1592	5	Other	2	Negative	2	Negative	2	Negative	2	65.88	3	5	0.000154269	0.000167639	0.000614888	0.000360297	0.00062583	6.86e-05	0.000419488	0.00113569	0.000688482	0.00423998	0.000234961	0.00262378	0.00040165	5.39e-05	0.000779913	0.000830581	0.000475693	0.0096203	0.000413321	0.0139442	0.0016231	0.000862931	0.000440553	0.000303162	0.000379801	0.00152369	0.00123139	0.000241143	0.00132197	0.0196539	0.00176814	0.00216365	0.000654453	0.000198758	0.00230712	0.00401292	0.000519042
3273	5	Other	1	Positive	2	Negative	2	Negative	2	82.58	3	6	0.00027244	0.000260273	0.00104241	0.000710001	0.00099059	0.000199489	0.000460767	0.00223844	0.00103183	0.00563797	0.000324455	0.00677303	0.000846903	0.000172553	0.000873785	0.00124038	0.000711876	0.0139899	0.000843102	0.0262166	0.0029126	0.00170997	0.000828287	0.000873949	0.000545859	0.00225047	0.00189691	0.000181388	0.00235747	0.0242177	0.00242947	0.00443002	0.00137302	0.00063127	0.00294481	0.00491249	0.000875706
A03	5	Other	1	Positive	1	Positive	2	Negative	2	83.46	3	6	0.000276139	0.000203088	0.000892581	0.000649535	0.000978928	9.03e-05	0.000381209	0.00196826	0.00116085	0.00527535	0.000417442	0.00436221	0.000578685	0.00013012	0.000922338	0.00124924	0.000649777	0.0130919	0.000587821	0.0340265	0.00261426	0.00176646	0.000678458	0.000945651	0.000486857	0.00269578	0.00173119	0.000197658	0.0020863	0.0444889	0.00229733	0.00818528	0.00127789	0.000527915	0.00359989	0.00439681	0.000921284
3201	5	Other	2	Negative	2	Negative	2	Negative	3	49.72	2	3	0.000245506	0.000236753	0.00080921	0.000470666	0.000952454	0.000144162	0.000488199	0.00202237	0.00086702	0.00500661	0.000413194	0.00373102	0.000766814	0.000121434	0.000945149	0.00117026	0.000480943	0.00987387	0.000515745	0.0168357	0.00274221	0.00110621	0.000615141	0.00078527	0.000398254	0.00240004	0.00167949	0.000325326	0.00159608	0.0237732	0.00177708	0.00373219	0.00113794	0.000415936	0.00228859	0.00541104	0.000584552
Significance threshold below or equal to 0.05 with multiple testing correction and Bonferoni 5%			Significance threshold below or equal to 0.05 with multiple testing correction and Bonferoni 5%
p value significance	0.05		p value significance			0.05
Number of tests	101		Number of tests derived traits			53
Corrected significance treshold (Bonferoni 5%)	0.00049505		Corrected significance treshold (Bonferoni 5%)			0.000943396
t-test Control vs Ductal p-value													0.952806	0.826707	0.249656	0.13191	0.434284	0.0189525	0.22066	0.011929	0.174344	0.792063	0.0760368	0.145154	0.0483302	0.025372	0.394267	0.0884423	0.605437	0.786873	0.0714624	0.254323	0.0308831	0.265971	0.408992	0.00265362	0.732312	0.0115004	0.207002	0.499296	0.111863	0.100478	0.69429	0.242522	0.101315	0.0103712	0.0402402	0.25877	0.0111493
HB-correction												Rank	101	98	64	49	78	18	62	13	57	97	37	54	31	23	76	40	86	95	36	65	24	68	77	3	93	12	59	79	45	43	91	63	44	9	25	66	11
												adjusted p	0.952806	3.30683	9.48692	6.99123	10.4228	1.59201	8.82642	1.06168	7.84549	3.96032	4.94239	6.9674	3.43144	2.00439	10.2509	5.48342	9.687	5.50811	4.71652	9.40996	2.40888	9.043	10.2248	0.262709	6.59081	1.03504	8.9011	11.4838	6.37617	5.9282	7.63719	9.45837	5.87628	0.964525	3.0985	9.31572	1.01458
												adjusted α	0.05	0.0125	0.00131579	0.000943396	0.00208333	0.000595238	0.00125	0.000561798	0.00111111	0.01	0.000769231	0.00104167	0.000704225	0.000632911	0.00192308	0.000806452	0.003125	0.00714286	0.000757576	0.00135135	0.000641026	0.00147059	0.002	0.000505051	0.00555556	0.000555556	0.00116279	0.00217391	0.000877193	0.000847458	0.00454545	0.00128205	0.000862069	0.000537634	0.000649351	0.00138889	0.000549451
												HB-corrected significance	non-sig	non-sig	non-sig	non-sig	non-sig	non-sig	non-sig	non-sig	non-sig	non-sig	non-sig	non-sig	non-sig	non-sig	non-sig	non-sig	non-sig	non-sig	non-sig	non-sig	non-sig	non-sig	non-sig	non-sig	non-sig	non-sig	non-sig	non-sig	non-sig	non-sig	non-sig	non-sig	non-sig	non-sig	non-sig	non-sig	non-sig
												Bonferroni corrected significance	non-sig	non-sig	non-sig	non-sig	non-sig	non-sig	non-sig	non-sig	non-sig	non-sig	non-sig	non-sig	non-sig	non-sig	non-sig	non-sig	non-sig	non-sig	non-sig	non-sig	non-sig	non-sig	non-sig	non-sig	non-sig	non-sig	non-sig	non-sig	non-sig	non-sig	non-sig	non-sig	non-sig	non-sig	non-sig	non-sig	non-sig
t-test Control vs Lobular p-value													0.710744	0.576622	0.720196	0.216371	0.72948	0.0897922	0.292927	0.864024	0.638532	0.738466	0.73837	0.022688	0.164924	0.0463943	0.0518317	0.643077	0.444796	0.47915	0.112928	0.126886	0.402252	0.0974205	0.824871	0.0173756	0.548634	0.797169	0.69686	0.944809	0.69655	0.192874	0.843349	0.156751	0.310362	0.147072	0.803737	0.288249	0.141261
HB-correction												Rank	83	74	84	52	85	35	58	96	75	87	86	27	46	30	32	78	66	69	37	40	65	36	91	23	73	89	81	100	80	49	93	44	60	43	90	57	42
												adjusted p	13.5041	16.1454	12.9635	10.8186	12.4012	6.01608	12.8888	5.18414	17.2404	11.077	11.8139	1.7016	9.23572	3.34039	3.62822	15.4339	16.0126	15.8119	7.34031	7.86694	14.8833	6.42975	9.07358	1.37267	15.9104	10.3632	14.6341	1.88962	15.3241	10.2223	7.59014	9.09155	13.0352	8.67724	9.64484	12.9712	8.47565
												adjusted α	0.00263158	0.00178571	0.00277778	0.001	0.00294118	0.000746269	0.00113636	0.00833333	0.00185185	0.00333333	0.003125	0.000666667	0.000892857	0.000694444	0.000714286	0.00208333	0.00138889	0.00151515	0.000769231	0.000806452	0.00135135	0.000757576	0.00454545	0.000632911	0.00172414	0.00384615	0.00238095	0.025	0.00227273	0.000943396	0.00555556	0.000862069	0.00119048	0.000847458	0.00416667	0.00111111	0.000833333
												HB-corrected significance	non-sig	non-sig	non-sig	non-sig	non-sig	non-sig	non-sig	non-sig	non-sig	non-sig	non-sig	non-sig	non-sig	non-sig	non-sig	non-sig	non-sig	non-sig	non-sig	non-sig	non-sig	non-sig	non-sig	non-sig	non-sig	non-sig	non-sig	non-sig	non-sig	non-sig	non-sig	non-sig	non-sig	non-sig	non-sig	non-sig	non-sig
												Bonferroni corrected significance	non-sig	non-sig	non-sig	non-sig	non-sig	non-sig	non-sig	non-sig	non-sig	non-sig	non-sig	non-sig	non-sig	non-sig	non-sig	non-sig	non-sig	non-sig	non-sig	non-sig	non-sig	non-sig	non-sig	non-sig	non-sig	non-sig	non-sig	non-sig	non-sig	non-sig	non-sig	non-sig	non-sig	non-sig	non-sig	non-sig	non-sig
t-test Control vs Other p-value													0.303561	0.714114	0.388568	0.822454	0.514443	0.486217	0.577138	0.708029	0.889384	0.430481	0.77192	0.634927	0.699665	0.508594	0.293253	0.441877	0.740192	0.343202	0.773494	0.589215	0.908792	0.991787	0.334527	0.45845	0.29733	0.340174	0.618476	0.749181	0.631216	0.556689	0.440033	0.766617	0.470432	0.73682	0.170662	0.527192	0.627822
HB-correction												Rank	33	83	48	94	65	60	70	82	98	53	90	76	81	64	29	57	86	40	91	71	99	101	37	58	32	39	73	87	75	69	56	88	59	85	18	67	74
												adjusted p	20.9457	13.5682	20.9827	6.57963	19.0344	20.4211	18.4684	14.1606	3.55754	21.0936	9.26304	16.5081	14.693	19.3266	21.4075	19.8845	11.8431	21.2785	8.50844	18.2657	2.72638	0.991787	21.7443	20.1718	20.8131	21.4309	17.9358	11.2377	17.0428	18.3707	20.2415	10.7326	20.2286	12.5259	14.3356	18.4517	17.579
												adjusted α	0.000724638	0.00263158	0.000925926	0.00625	0.00135135	0.00119048	0.0015625	0.0025	0.0125	0.00102041	0.00416667	0.00192308	0.00238095	0.00131579	0.000684932	0.00111111	0.003125	0.000806452	0.00454545	0.0016129	0.0166667	0.05	0.000769231	0.00113636	0.000714286	0.000793651	0.00172414	0.00333333	0.00185185	0.00151515	0.00108696	0.00357143	0.00116279	0.00294118	0.000595238	0.00142857	0.00178571
												HB-corrected significance	non-sig	non-sig	non-sig	non-sig	non-sig	non-sig	non-sig	non-sig	non-sig	non-sig	non-sig	non-sig	non-sig	non-sig	non-sig	non-sig	non-sig	non-sig	non-sig	non-sig	non-sig	non-sig	non-sig	non-sig	non-sig	non-sig	non-sig	non-sig	non-sig	non-sig	non-sig	non-sig	non-sig	non-sig	non-sig	non-sig	non-sig
												Bonferroni corrected significance	non-sig	non-sig	non-sig	non-sig	non-sig	non-sig	non-sig	non-sig	non-sig	non-sig	non-sig	non-sig	non-sig	non-sig	non-sig	non-sig	non-sig	non-sig	non-sig	non-sig	non-sig	non-sig	non-sig	non-sig	non-sig	non-sig	non-sig	non-sig	non-sig	non-sig	non-sig	non-sig	non-sig	non-sig	non-sig	non-sig	non-sig
t-test Ductal vs Lobular p-value													0.671414	0.350043	0.331589	0.663433	0.390793	0.820667	0.647528	0.254445	0.801459	0.62471	0.252366	0.189187	0.844354	0.575165	0.142988	0.177563	0.677748	0.37773	0.530763	0.369234	0.712339	0.330305	0.79037	0.664253	0.312956	0.119903	0.77422	0.771706	0.646825	0.74588	0.993534	0.552067	0.9072	0.929737	0.176742	0.0830044	0.962537
HB-correction												Rank	72	42	41	70	49	90	67	34	87	61	33	29	92	59	25	28	73	47	56	46	80	40	86	71	38	23	84	83	66	82	101	57	96	98	27	17	100
												adjusted p	20.1424	21.0026	20.2269	21.2299	20.712	9.84801	22.6635	17.3022	12.0219	25.6131	17.4133	13.8106	8.44354	24.7321	11.0101	13.1396	19.6547	20.7752	24.4151	20.6771	15.6715	20.4789	12.6459	20.5918	20.0292	9.47232	13.936	14.6624	23.2857	14.9176	0.993534	24.843	5.4432	3.71895	13.2556	7.05538	1.92507
												adjusted α	0.00166667	0.000833333	0.000819672	0.0015625	0.000943396	0.00416667	0.00142857	0.000735294	0.00333333	0.00121951	0.000724638	0.000684932	0.005	0.00116279	0.000649351	0.000675676	0.00172414	0.000909091	0.00108696	0.000892857	0.00227273	0.000806452	0.003125	0.0016129	0.00078125	0.000632911	0.00277778	0.00263158	0.00138889	0.0025	0.05	0.00111111	0.00833333	0.0125	0.000666667	0.000588235	0.025
												HB-corrected significance	non-sig	non-sig	non-sig	non-sig	non-sig	non-sig	non-sig	non-sig	non-sig	non-sig	non-sig	non-sig	non-sig	non-sig	non-sig	non-sig	non-sig	non-sig	non-sig	non-sig	non-sig	non-sig	non-sig	non-sig	non-sig	non-sig	non-sig	non-sig	non-sig	non-sig	non-sig	non-sig	non-sig	non-sig	non-sig	non-sig	non-sig
												Bonferroni corrected significance	non-sig	non-sig	non-sig	non-sig	non-sig	non-sig	non-sig	non-sig	non-sig	non-sig	non-sig	non-sig	non-sig	non-sig	non-sig	non-sig	non-sig	non-sig	non-sig	non-sig	non-sig	non-sig	non-sig	non-sig	non-sig	non-sig	non-sig	non-sig	non-sig	non-sig	non-sig	non-sig	non-sig	non-sig	non-sig	non-sig	non-sig
t-test Ductal vs Other p-value													0.260951	0.535071	0.113429	0.453505	0.21347	0.492959	0.82932	0.0725675	0.488658	0.333758	0.211911	0.652064	0.447815	0.477525	0.613492	0.0840758	0.993272	0.252825	0.371044	0.859157	0.198933	0.476722	0.0828661	0.283723	0.100591	0.0205639	0.761689	0.513176	0.140139	0.654702	0.568304	0.677453	0.0694545	0.0850614	0.010425	0.182453	0.0703544
HB-correction												Rank	32	61	15	50	30	56	89	9	55	39	29	72	48	54	70	11	100	31	41	91	27	53	10	37	14	3	84	58	19	73	64	75	7	12	1	24	8
												adjusted p	18.2665	21.9379	9.86832	23.5823	15.3698	22.6761	10.7812	6.74878	22.9669	21.0268	15.4695	19.5619	24.182	22.9212	19.6317	7.65089	1.98654	17.9505	22.6337	9.45073	14.92	23.3594	7.62368	18.442	8.85198	2.03583	13.7104	22.5798	11.6315	18.9864	21.5955	18.2912	6.59818	7.65553	1.05293	14.2313	6.61332
												adjusted α	0.000714286	0.00121951	0.000574713	0.000961538	0.000694444	0.00108696	0.00384615	0.000537634	0.00106383	0.000793651	0.000684932	0.00166667	0.000925926	0.00104167	0.0015625	0.000549451	0.025	0.000704225	0.000819672	0.00454545	0.000666667	0.00102041	0.000543478	0.000769231	0.000568182	0.000505051	0.00277778	0.00113636	0.00060241	0.00172414	0.00131579	0.00185185	0.000526316	0.000555556	0.00049505	0.000641026	0.000531915
												HB-corrected significance	non-sig	non-sig	non-sig	non-sig	non-sig	non-sig	non-sig	non-sig	non-sig	non-sig	non-sig	non-sig	non-sig	non-sig	non-sig	non-sig	non-sig	non-sig	non-sig	non-sig	non-sig	non-sig	non-sig	non-sig	non-sig	non-sig	non-sig	non-sig	non-sig	non-sig	non-sig	non-sig	non-sig	non-sig	non-sig	non-sig	non-sig
												Bonferroni corrected significance	non-sig	non-sig	non-sig	non-sig	non-sig	non-sig	non-sig	non-sig	non-sig	non-sig	non-sig	non-sig	non-sig	non-sig	non-sig	non-sig	non-sig	non-sig	non-sig	non-sig	non-sig	non-sig	non-sig	non-sig	non-sig	non-sig	non-sig	non-sig	non-sig	non-sig	non-sig	non-sig	non-sig	non-sig	non-sig	non-sig	non-sig
t-test Lobular vs Other p-value													0.482519	0.823597	0.670608	0.368596	0.817837	0.445047	0.554978	0.615815	0.770081	0.696871	0.939996	0.164095	0.442169	0.233952	0.314474	0.815641	0.676392	0.908122	0.228477	0.466334	0.417936	0.0997846	0.211961	0.149331	0.728917	0.485866	0.97673	0.79776	0.504818	0.575138	0.713911	0.393063	0.0779451	0.0937783	0.187229	0.656202	0.196167
HB-correction												Rank	42	87	65	30	85	36	49	56	77	68	95	15	35	25	27	83	66	92	24	40	33	8	23	11	73	43	98	81	46	50	71	32	5	7	19	60	22
												adjusted p	28.9511	12.354	24.8125	26.5389	13.9032	29.3731	29.4138	28.3275	19.252	23.6936	6.57997	14.2762	29.6253	18.0143	23.5855	15.4972	24.3501	9.08122	17.8212	28.9127	28.8376	9.37976	16.7449	13.5892	21.1386	28.6661	3.90692	16.753	28.2698	29.9072	22.1313	27.5144	7.56067	8.90894	15.54	27.5605	15.6934
												adjusted α	0.000833333	0.00333333	0.00135135	0.000694444	0.00294118	0.000757576	0.000943396	0.00108696	0.002	0.00147059	0.00714286	0.000574713	0.000746269	0.000649351	0.000666667	0.00263158	0.00138889	0.005	0.000641026	0.000806452	0.000724638	0.000531915	0.000632911	0.000549451	0.00172414	0.000847458	0.0125	0.00238095	0.000892857	0.000961538	0.0016129	0.000714286	0.000515464	0.000526316	0.00060241	0.00119048	0.000625
												HB-corrected significance	non-sig	non-sig	non-sig	non-sig	non-sig	non-sig	non-sig	non-sig	non-sig	non-sig	non-sig	non-sig	non-sig	non-sig	non-sig	non-sig	non-sig	non-sig	non-sig	non-sig	non-sig	non-sig	non-sig	non-sig	non-sig	non-sig	non-sig	non-sig	non-sig	non-sig	non-sig	non-sig	non-sig	non-sig	non-sig	non-sig	non-sig
												Bonferroni corrected significance	non-sig	non-sig	non-sig	non-sig	non-sig	non-sig	non-sig	non-sig	non-sig	non-sig	non-sig	non-sig	non-sig	non-sig	non-sig	non-sig	non-sig	non-sig	non-sig	non-sig	non-sig	non-sig	non-sig	non-sig	non-sig	non-sig	non-sig	non-sig	non-sig	non-sig	non-sig	non-sig	non-sig	non-sig	non-sig	non-sig	non-sig
Average Control *			* bold is the highest group, if (p<0.05; ratio <0.9 or>1.1)										0.000274921	0.00021142	0.000796772	0.000469147	0.00082194	8.91182e-05	0.000482093	0.00155179	0.000777361	0.00538539	0.000336346	0.00306762	0.000518103	9.39352e-05	0.000881617	0.00113955	0.000576097	0.0111556	0.000420358	0.0175777	0.00196734	0.00121465	0.000637564	0.000572704	0.00044629	0.00212454	0.00137273	0.000230631	0.00155802	0.020922	0.00203623	0.00398884	0.00101474	0.00036427	0.00268562	0.00460467	0.000561185
SD Control													0.000128451	7.82667e-05	0.000356862	0.000191339	0.000235025	4.45607e-05	0.000108653	0.000764883	0.000273761	0.00106623	0.000116085	0.0021336	0.00019891	5.05329e-05	0.000154153	0.000404212	0.000126364	0.00180786	0.000264586	0.00899387	0.00063576	0.000730116	0.000187368	0.000300717	0.000132043	0.000746588	0.000310707	6.79095e-05	0.000394246	0.00966307	0.000363657	0.00183721	0.000331007	0.000168854	0.00114555	0.000774579	0.000186072
CV Control													0.46723	0.370195	0.447885	0.407845	0.28594	0.500018	0.225378	0.492902	0.352168	0.197985	0.345137	0.695524	0.383921	0.537955	0.174853	0.354712	0.219346	0.162058	0.62943	0.511664	0.323156	0.601094	0.293881	0.525083	0.295868	0.351412	0.226343	0.294451	0.253042	0.461862	0.178593	0.460588	0.326198	0.463539	0.426549	0.168216	0.331571
Average Ductal *													0.000275866	0.000213388	0.000849248	0.000505316	0.000844215	0.000103704	0.00046604	0.00181152	0.000825943	0.0054207	0.00036462	0.00347869	0.000571883	0.000109431	0.000865024	0.00122964	0.000584736	0.0112165	0.000480213	0.0188708	0.00216194	0.00131958	0.000655919	0.000701139	0.000451516	0.00237843	0.00142812	0.00022465	0.00163683	0.0231455	0.00201889	0.00428982	0.00108228	0.000424652	0.00299218	0.00471382	0.000626063
SD Ductal													0.000119041	5.35376e-05	0.000356264	0.000180895	0.000199794	5.47005e-05	9.05521e-05	0.000870654	0.000289988	0.00101754	0.000138216	0.00232968	0.000235092	5.98084e-05	0.000149452	0.000428547	0.000138845	0.00167938	0.000249643	0.0086612	0.000809745	0.000752284	0.000147181	0.000381481	9.35192e-05	0.000842398	0.000395062	7.17607e-05	0.000374708	0.0120422	0.000310821	0.00229871	0.000305442	0.000206882	0.0012019	0.000722158	0.000220339
CV Ductal													0.431515	0.250894	0.419505	0.357983	0.236662	0.52747	0.194301	0.480621	0.351099	0.187715	0.379068	0.669701	0.411084	0.546538	0.172772	0.348515	0.237449	0.149725	0.519859	0.458972	0.374546	0.570092	0.22439	0.544088	0.207123	0.354182	0.276632	0.319433	0.228924	0.520282	0.153957	0.535853	0.282221	0.48718	0.401682	0.1532	0.351944
Average Lobular *													0.000264237	0.000201681	0.00076761	0.00052537	0.000803557	0.00010659	0.000456149	0.00158159	0.00080787	0.00530508	0.000327381	0.0042906	0.000582889	0.0001173	0.000812572	0.00109753	0.000598403	0.0108637	0.000519968	0.0211495	0.0020917	0.00149639	0.000646831	0.000739871	0.000428347	0.00208171	0.00140121	0.000229554	0.00159406	0.024176	0.00201952	0.00463405	0.00109057	0.000420437	0.00262191	0.00441804	0.000628685
SD Lobular													8.22567e-05	4.25079e-05	0.000302775	0.00023212	0.000176329	4.21312e-05	8.4679e-05	0.000626139	0.000331713	0.000765671	0.000114347	0.00341429	0.000217784	4.92498e-05	0.000138628	0.000259081	0.000122666	0.00152393	0.000316375	0.0166357	0.000680613	0.000743043	0.000111141	0.000305936	0.000101171	0.000427188	0.000355328	6.08446e-05	0.000437764	0.0175515	0.00037834	0.00281154	0.000237035	0.000148647	0.00070048	0.000597613	0.000276891
CV Lobular													0.311299	0.210768	0.394439	0.441821	0.219436	0.395265	0.185639	0.395891	0.410602	0.144328	0.349278	0.795761	0.373628	0.419862	0.170603	0.236057	0.204989	0.140277	0.608451	0.786575	0.325388	0.496559	0.171823	0.413498	0.236189	0.20521	0.253587	0.265056	0.274622	0.725991	0.187341	0.606714	0.217349	0.353553	0.267164	0.135267	0.440429
Average Other *													0.000249317	0.000205631	0.000736959	0.0004776	0.000791499	9.56525e-05	0.000470128	0.00149515	0.000784923	0.00521981	0.000329638	0.00326737	0.000533996	0.000100687	0.00084951	0.00107781	0.000584496	0.0108143	0.000435229	0.018549	0.00195284	0.00121318	0.000601929	0.000617734	0.000419454	0.00198431	0.00140385	0.000235247	0.00152015	0.0220582	0.00197814	0.00409755	0.000967616	0.000353037	0.00238177	0.00450544	0.000542834
SD Other													6.53282e-05	7.17384e-05	0.000198056	0.000133899	0.000183258	5.38306e-05	7.89604e-05	0.000566865	0.000213956	0.000744679	9.43246e-05	0.0015202	0.000219057	4.65711e-05	0.000115474	0.000313169	0.000108424	0.00144198	0.000163106	0.00754313	0.000509845	0.000430484	0.000130964	0.000275097	7.75221e-05	0.000516152	0.000274588	8.63246e-05	0.000332665	0.00811611	0.000396052	0.0014954	0.000235849	0.000126759	0.000555971	0.000728348	0.000181004
CV Other													0.262028	0.34887	0.268748	0.280359	0.231532	0.562773	0.167955	0.379136	0.272582	0.142664	0.286146	0.465267	0.410223	0.462534	0.13593	0.290559	0.185499	0.13334	0.37476	0.406659	0.261078	0.354839	0.217574	0.445333	0.184817	0.260116	0.195597	0.366953	0.218837	0.367941	0.200214	0.364949	0.243742	0.359054	0.233428	0.16166	0.333444
Fold difference											Ductal vs Control		1.00344	1.00931	1.06586	1.0771	1.0271	1.16366	0.966701	1.16737	1.0625	1.00656	1.08406	1.134	1.1038	1.16497	0.981178	1.07906	1.015	1.00545	1.14239	1.07357	1.09891	1.08639	1.02879	1.22426	1.01171	1.1195	1.04035	0.974069	1.05058	1.10628	0.991482	1.07546	1.06656	1.16576	1.11415	1.0237	1.11561
											Lobular vs Control		0.961139	0.953935	0.9634	1.11984	0.977635	1.19605	0.946186	1.0192	1.03925	0.985088	0.973347	1.39867	1.12505	1.24873	0.921684	0.963131	1.03872	0.973837	1.23697	1.2032	1.06321	1.23195	1.01454	1.29189	0.959795	0.979841	1.02075	0.99533	1.02313	1.15553	0.991793	1.16175	1.07473	1.15419	0.976277	0.959469	1.12028
											Other vs Control		0.90687	0.972617	0.924932	1.01802	0.962964	1.07332	0.975182	0.963495	1.00973	0.969253	0.980058	1.06512	1.03068	1.07187	0.963582	0.945824	1.01458	0.969401	1.03538	1.05526	0.99263	0.998795	0.944108	1.07863	0.939868	0.933997	1.02267	1.02001	0.975693	1.05431	0.971473	1.02725	0.953559	0.969162	0.886859	0.978451	0.967299
											Ductal vs Lobular		1.04401	1.05805	1.10635	0.961829	1.0506	0.972922	1.02168	1.14538	1.02237	1.02179	1.11375	0.81077	0.981118	0.93292	1.06455	1.12036	0.977162	1.03247	0.923542	0.892259	1.03358	0.881848	1.01405	0.94765	1.05409	1.14254	1.0192	0.97864	1.02683	0.957377	0.999687	0.925717	0.992395	1.01003	1.14122	1.06695	0.99583
											Ductal vs Other		1.10649	1.03772	1.15237	1.05803	1.0666	1.08417	0.991303	1.2116	1.05226	1.03849	1.10612	1.06467	1.07095	1.08685	1.01826	1.14086	1.00041	1.03719	1.10336	1.01735	1.10707	1.08771	1.08969	1.13502	1.07644	1.19862	1.01729	0.954957	1.07675	1.04929	1.0206	1.04692	1.1185	1.20285	1.25628	1.04625	1.15332
											Lobular vs Other		1.05984	0.980792	1.04159	1.10002	1.01523	1.11434	0.970266	1.05782	1.02923	1.01634	0.993152	1.31316	1.09156	1.165	0.956518	1.0183	1.02379	1.00458	1.1947	1.1402	1.0711	1.23344	1.0746	1.19772	1.0212	1.04908	0.998122	0.9758	1.04862	1.09601	1.02092	1.13093	1.12707	1.19091	1.10083	0.980601	1.15815
[truncated: 162 more columns]

## Sheet: ER-status
PatientID	histology_1.Ductal_2.lobular_3.other	histology	ER_status1pos2neg	ER-status	PR_status_1	PR-status	Her2Neu_1	Her2-status	Stage	Age_bloodcollection	Age_3cat	Age_6cat	H4N2	H3N3	H5N2	H3N3F1	H4N3	H3N4	H3N3L1	H6N2	H4N3F1	H3N3E1	H5N3	H3N4F1	H4N4	H3N5	H4N3L1	H7N2	H3N3F1E1	H4N3E1	H6N3	H4N4F1	H5N4	H3N5F1	H3N3F2L1	H4N5	H5N3L1	H8N2	H4N3F1E1	H4N4L1	H5N3E1	H5N4F1	H4N4E1	H4N5F1	H4N3F2L1	H5N5	H9N2	H5N4L1	H6N3E1
1414	0	Control	0	Control	0	Control	Control	Control	Control	NA	Control	Control	0.000304517	0.000190986	0.000757147	0.000431343	0.000809362	6.22e-05	0.000575904	0.00136515	0.000754891	0.00544946	0.000338354	0.00169751	0.000468499	9.01e-05	0.000971804	0.00106156	0.000536557	0.0119183	0.000297766	0.014301	0.00203918	0.000742779	0.000641046	0.000488702	0.000502738	0.00189083	0.00156019	0.000287158	0.00157742	0.0206451	0.00198816	0.00374612	0.00105462	0.000332604	0.00199731	0.00543867	0.000464319
1055	0	Control	0	Control	0	Control	Control	Control	Control	NA	Control	Control	0.000198976	0.000191455	0.000826223	0.000358777	0.000755604	8.84e-05	0.000485543	0.0017231	0.000697916	0.00517845	0.000256981	0.00306806	0.000405813	9.44e-05	0.000910859	0.00147798	0.000731088	0.011391	0.000545059	0.0114967	0.00176824	0.0013666	0.000602934	0.000385954	0.000548425	0.00277807	0.00181372	0.000195536	0.00183124	0.0124154	0.00218386	0.00294257	0.00104943	0.000310286	0.00398568	0.00482015	0.000742772
1162	0	Control	0	Control	0	Control	Control	Control	Control	NA	Control	Control	0.000299245	0.000267064	0.000925538	0.000628488	0.000868049	0.000126524	0.000494342	0.00238445	0.000853139	0.00604887	0.000347567	0.00747116	0.000519414	0.00015943	0.000886015	0.00190275	0.000825617	0.0119541	0.000985445	0.0206266	0.00194585	0.00231667	0.000764102	0.000851045	0.000538923	0.00339353	0.0017586	0.000177164	0.001973	0.0174602	0.00213007	0.00459678	0.00123713	0.000493642	0.00417186	0.00545322	0.000723194
1705	0	Control	0	Control	0	Control	Control	Control	Control	NA	Control	Control	0.000187715	0.000132886	0.00053811	0.000275541	0.000602059	4.72e-05	0.000429919	0.00137492	0.000633453	0.00461483	0.000209075	0.000828813	0.000347145	5.21e-05	0.000835227	0.000933394	0.000512021	0.00935677	0.000160995	0.00942036	0.00156786	0.000601877	0.000611222	0.000444627	0.00034841	0.00226834	0.00125775	0.000189229	0.00100477	0.0245871	0.0013354	0.0025604	0.000785758	0.000271948	0.00294471	0.00447702	0.000356513
1536	0	Control	0	Control	0	Control	Control	Control	Control	NA	Control	Control	0.000264081	0.000234085	0.000875452	0.000568679	0.000875452	0.000112234	0.000449757	0.00191196	0.0010048	0.00517303	0.000459359	0.00447904	0.000655896	0.000115028	0.000897548	0.0014378	0.000600848	0.010808	0.000660117	0.0251927	0.00229451	0.0016611	0.000659239	0.000837639	0.000491424	0.00258655	0.00162116	0.000230039	0.00165179	0.0253195	0.0022496	0.00562005	0.00131358	0.000529362	0.00341253	0.00511181	0.000595928
2616	0	Control	0	Control	0	Control	Control	Control	Control	NA	Control	Control	0.000308947	0.000208314	0.000765874	0.000611262	0.000825091	0.000175096	0.000552692	0.00169718	0.000876415	0.00512817	0.000242132	0.00490727	0.000925635	0.000131187	0.000948238	0.00117793	0.000608938	0.00984645	0.000618399	0.0259203	0.00236103	0.00193581	0.000680436	0.000869446	0.00048112	0.00225476	0.00130145	0.000234133	0.00136811	0.0278354	0.00196649	0.00505066	0.0011235	0.000522579	0.0029342	0.00468395	0.000480142
1421	0	Control	0	Control	0	Control	Control	Control	Control	NA	Control	Control	0.000513865	0.000338056	0.000982422	0.000376592	0.000939061	8.36e-05	0.000530385	0.00208371	0.000667759	0.00695252	0.00044726	0.00163768	0.000586134	8.57e-05	0.00117156	0.00226523	0.000621818	0.00983112	0.000187711	0.0124898	0.00214233	0.000815751	0.000849556	0.000387227	0.000543538	0.00224283	0.00130177	0.000386232	0.00180404	0.0202729	0.00312323	0.00420306	0.000973566	0.000345342	0.00274007	0.00457942	0.000846061
2675	0	Control	0	Control	0	Control	Control	Control	Control	NA	Control	Control	0.000249986	0.000169705	0.000706495	0.000691715	0.000774731	7.47e-05	0.000420228	0.00169928	0.000954095	0.0042826	0.000349817	0.00692664	0.000456076	9.77e-05	0.000824931	0.00114544	0.000573596	0.00982951	0.000814654	0.0370769	0.00205492	0.00149535	0.000548483	0.000639714	0.000487681	0.00249938	0.00167531	0.000170085	0.00159557	0.0311087	0.00213239	0.00495092	0.00121949	0.000467887	0.00309517	0.00455114	0.000637604
1957	0	Control	0	Control	0	Control	Control	Control	Control	NA	Control	Control	0.000260649	0.000181929	0.000697672	0.000318409	0.000714213	8.99e-05	0.000471219	0.00119981	0.00049915	0.00607219	0.000191669	0.00165243	0.000531038	8.96e-05	0.000827464	0.000943953	0.000526721	0.0129695	0.000263925	0.00876447	0.00145128	0.000777469	0.000704987	0.000414713	0.000399122	0.00177357	0.00100916	0.000199884	0.00134202	0.0113551	0.00201005	0.00243483	0.000929814	0.000241477	0.00210272	0.00464695	0.000400971
3164	0	Control	0	Control	0	Control	Control	Control	Control	NA	Control	Control	0.000254632	0.000181635	0.000728472	0.000493703	0.000796515	7.81e-05	0.000481687	0.0013579	0.000839956	0.00585967	0.000282193	0.00319189	0.000473877	7.04e-05	0.000825865	0.000999641	0.000536407	0.0118956	0.000405333	0.0197044	0.00173481	0.000935633	0.000533284	0.000435063	0.00040962	0.0019635	0.0014939	0.000185195	0.00154267	0.019442	0.00229825	0.00284325	0.00101152	0.000337947	0.00248981	0.00493175	0.000515597
1101	0	Control	0	Control	0	Control	Control	Control	Control	NA	Control	Control	0.000142995	0.000152477	0.000449366	0.000286448	0.000600379	5.3e-05	0.000419109	0.00100366	0.000562018	0.0042418	0.000195152	0.00166817	0.000325554	4.4e-05	0.000843955	0.000635076	0.000448184	0.00970904	0.000236862	0.0106305	0.00124866	0.000739373	0.000482488	0.00035003	0.000348783	0.00115835	0.00112834	0.000225781	0.00108788	0.0127009	0.00165834	0.00256357	0.000674767	0.000180977	0.00135702	0.00387568	0.00036935
2586	0	Control	0	Control	0	Control	Control	Control	Control	NA	Control	Control	0.000212381	0.000198415	0.000762294	0.000287157	0.000745129	6.96e-05	0.000360803	0.00130977	0.00055966	0.00508606	0.000256988	0.0014672	0.000476138	7.27e-05	0.000777502	0.00110867	0.000485584	0.0119537	0.000201109	0.0106687	0.00202888	0.000647679	0.000544944	0.000365805	0.000409715	0.00206833	0.00106845	0.00024563	0.00134911	0.0156096	0.00221402	0.00249319	0.000755038	0.000331829	0.0026535	0.00396369	0.000366207
827	0	Control	0	Control	0	Control	Control	Control	Control	NA	Control	Control	0.000306481	0.000214	0.000599462	0.000439474	0.000862791	7.54e-05	0.000691975	0.000890212	0.00070811	0.00598247	0.000309975	0.00221107	0.000381456	7.35e-05	0.00105043	0.000952602	0.000508242	0.0116114	0.00029705	0.0156167	0.0018748	0.000871468	0.000750884	0.00030314	0.000517549	0.00161653	0.00104489	0.000236382	0.00147541	0.0192572	0.00183496	0.00336009	0.00119052	0.000289414	0.00181616	0.00584277	0.000352547
990	0	Control	0	Control	0	Control	Control	Control	Control	NA	Control	Control	0.00045691	0.000321103	0.0011468	0.000844119	0.00120308	0.000189329	0.000457075	0.00180563	0.00148242	0.00692713	0.000689293	0.00495252	0.00088901	0.000118704	0.000913378	0.00160421	0.000627981	0.00988733	0.000473964	0.0357985	0.00321722	0.00173981	0.000754635	0.000710813	0.000428851	0.00173666	0.00230809	0.000342249	0.00195227	0.061212	0.00251319	0.00738298	0.000974562	0.000436332	0.00209703	0.00407635	0.000661194
2665	0	Control	0	Control	0	Control	Control	Control	Control	NA	Control	Control	0.000291084	0.000197919	0.000807593	0.000436676	0.0007158	5.52e-05	0.00046586	0.00205651	0.000734127	0.00546981	0.000292789	0.00228374	0.000385526	7.1e-05	0.00086048	0.00134586	0.000680488	0.0105687	0.000322022	0.0157904	0.00160908	0.000715288	0.000586936	0.000346639	0.000391327	0.00239518	0.00177465	0.000190996	0.0012476	0.0173831	0.00168825	0.00223752	0.000880846	0.000317495	0.00289368	0.00444006	0.000421927
1492	0	Control	0	Control	0	Control	Control	Control	Control	NA	Control	Control	0.000248471	0.0002241	0.000686489	0.000415435	0.000946275	7.04e-05	0.000607201	0.00119168	0.000761161	0.00573651	0.000373341	0.00172969	0.000527699	6.09e-05	0.00101161	0.00103326	0.000603154	0.0110305	0.000276169	0.0156033	0.00216065	0.000702594	0.000533986	0.000379974	0.000494899	0.00202897	0.00143823	0.000294563	0.00153172	0.0215342	0.0021515	0.00305646	0.000845536	0.000277063	0.00224149	0.00505613	0.000555244
1397	0	Control	0	Control	0	Control	Control	Control	Control	NA	Control	Control	0.000235427	0.000189705	0.000883223	0.000536691	0.000734201	6.82e-05	0.000356137	0.00153562	0.00092519	0.00475593	0.00038138	0.00307112	0.000532224	6.72e-05	0.000804546	0.00120507	0.000460566	0.0111269	0.000435048	0.0255645	0.00200138	0.000696328	0.000411172	0.000429565	0.000432798	0.00220129	0.00143414	0.000270773	0.0014591	0.0262157	0.00224694	0.00304651	0.000672181	0.000312201	0.00281599	0.00377454	0.000523389
1410	0	Control	0	Control	0	Control	Control	Control	Control	NA	Control	Control	0.000319859	0.000170338	0.000767512	0.000373442	0.000779828	6.7e-05	0.000625492	0.00125887	0.000599999	0.00585516	0.00033415	0.0018297	0.000455325	7.53e-05	0.00101681	0.00104104	0.000519835	0.0113891	0.000243212	0.0103842	0.00186393	0.0007181	0.000622007	0.000509936	0.000383325	0.00198024	0.00110997	0.000292944	0.00148575	0.0136558	0.00203192	0.0021212	0.000846966	0.000302255	0.00208777	0.00511868	0.000610354
2759	0	Control	0	Control	0	Control	Control	Control	Control	NA	Control	Control	0.000251261	0.000234417	0.000867245	0.000491843	0.000889618	8.03e-05	0.000456156	0.00172052	0.000868801	0.0056828	0.000394608	0.00249868	0.000527316	8.02e-05	0.00101395	0.00111598	0.000529273	0.0119952	0.000376701	0.0197205	0.00221049	0.00122297	0.000637549	0.000514567	0.000520612	0.00249405	0.00112456	0.000286908	0.00192072	0.0247407	0.00241553	0.00466724	0.00108969	0.000411845	0.00331119	0.00536291	0.000852631
2584	0	Control	0	Control	0	Control	Control	Control	Control	NA	Control	Control	0.00027448	0.000182694	0.000805593	0.000323184	0.000734849	5.17e-05	0.000488485	0.00171241	0.000633662	0.00573924	0.000379573	0.00085779	0.000409358	6.59e-05	0.000896163	0.00115714	0.000460641	0.0112901	0.000153753	0.00829129	0.00198543	0.000628623	0.000481561	0.000461647	0.00034997	0.00224352	0.000991543	0.000231425	0.00136107	0.0218669	0.00181107	0.0028585	0.000734932	0.00027726	0.00293401	0.00451033	0.00051732
1057	0	Control	0	Control	0	Control	Control	Control	Control	NA	Control	Control	0.000229477	0.000187369	0.000762193	0.000325505	0.000752823	6.85e-05	0.000489023	0.00141156	0.000629313	0.00544541	0.000344388	0.00171106	0.0004973	5.81e-05	0.000823065	0.000981285	0.000564188	0.0106561	0.000265394	0.0104756	0.00193753	0.000564668	0.000521423	0.000439231	0.000421076	0.00185191	0.00149567	0.000243512	0.00136935	0.013765	0.00192101	0.00226037	0.000842442	0.000310886	0.00194307	0.00445105	0.000536962
3433	0	Control	0	Control	0	Control	Control	Control	Control	NA	Control	Control	0.000140404	0.000173157	0.000388123	0.000318377	0.000659826	6.53e-05	0.000361912	0.000907765	0.000581845	0.00378889	0.000276636	0.00121422	0.000499774	7.44e-05	0.000751983	0.000653076	0.000384052	0.00897355	0.00023207	0.0121193	0.00203745	0.000575288	0.000448656	0.000510076	0.0003423	0.00137689	0.000909993	0.000288509	0.00124521	0.0212347	0.00189594	0.00236477	0.00069168	0.000362448	0.00189542	0.00374916	0.000538231
1151	0	Control	0	Control	0	Control	Control	Control	Control	NA	Control	Control	0.000255343	0.000176309	0.000764636	0.000432434	0.000773449	8.57e-05	0.000562011	0.001472	0.000750459	0.00501887	0.000405222	0.00203701	0.000606364	9.21e-05	0.000901352	0.000915313	0.000528353	0.009887	0.000343649	0.0149894	0.00181172	0.00100935	0.000596667	0.000717685	0.000450367	0.00168916	0.00124139	0.00033808	0.00164049	0.0200737	0.00209375	0.00389445	0.000874816	0.000386435	0.00223372	0.00454676	0.000794829
1662	0	Control	0	Control	0	Control	Control	Control	Control	NA	Control	Control	0.000258614	0.000198757	0.000763378	0.00041884	0.000869873	6.56e-05	0.000475985	0.00173737	0.000739214	0.00580578	0.000365762	0.00202993	0.000449866	7.01e-05	0.00080371	0.000900257	0.000525276	0.0122351	0.000313146	0.0164166	0.00215832	0.000881304	0.000616998	0.00046632	0.00038164	0.00200786	0.00117536	0.000240634	0.00162572	0.0220966	0.00209615	0.00366374	0.000858833	0.00034381	0.00259567	0.00400957	0.000669953
1166	0	Control	0	Control	0	Control	Control	Control	Control	NA	Control	Control	0.000167658	0.000156182	0.000453185	0.000317897	0.000604491	6.65e-05	0.000420332	0.000922028	0.000600288	0.00435837	0.0002589	0.00156414	0.00040029	6.24e-05	0.0007957	0.000813551	0.000457428	0.00952195	0.000245997	0.010284	0.00141676	0.000946353	0.000530171	0.000525175	0.00039565	0.00161856	0.00098963	0.000189699	0.00111119	0.0145123	0.00165328	0.00389844	0.000836051	0.000279924	0.00220048	0.00396363	0.000403035
1064	0	Control	0	Control	0	Control	Control	Control	Control	NA	Control	Control	0.000314054	0.000300557	0.000785253	0.000684909	0.00101846	0.000116523	0.000599052	0.00191154	0.000813952	0.00618967	0.000314047	0.00638113	0.000560263	0.000139087	0.000989728	0.00130629	0.00061449	0.0124803	0.000855407	0.0213941	0.00198966	0.00191693	0.000772288	0.000599171	0.000512773	0.00279672	0.00171461	0.000278625	0.00171298	0.0162888	0.00216187	0.00451878	0.00157679	0.00043795	0.0032621	0.00605507	0.000497427
1538	0	Control	0	Control	0	Control	Control	Control	Control	NA	Control	Control	0.000268578	0.000194364	0.000680837	0.000449562	0.000818454	6.61e-05	0.000526002	0.000985186	0.000701699	0.00643269	0.000330344	0.00248356	0.000405841	9.48e-05	0.000898661	0.000951307	0.00047485	0.0139976	0.000333531	0.0152536	0.00181269	0.00123358	0.000675704	0.000453061	0.000494135	0.00178768	0.00126719	0.000176445	0.00152455	0.0157301	0.00217086	0.00437809	0.00109331	0.000319196	0.00226816	0.00485055	0.000403757
810	0	Control	0	Control	0	Control	Control	Control	Control	NA	Control	Control	0.000319968	0.000255605	0.00127209	0.000871893	0.00104562	0.000116462	0.00049295	0.00254188	0.00131318	0.00569946	0.000664752	0.00768452	0.000568537	0.000149999	0.00109906	0.00203218	0.000900101	0.0117144	0.00114984	0.0370328	0.00290517	0.00381045	0.000627768	0.000993351	0.000868739	0.00429052	0.00203128	5.02e-05	0.0030448	0.0347427	0.00196439	0.0104985	0.00163661	0.000655601	0.005919	0.00515694	0.00105798
1460	0	Control	0	Control	0	Control	Control	Control	Control	NA	Control	Control	0.000545891	0.00033202	0.0020657	0.000973315	0.00125097	0.000262907	0.000536151	0.00512224	0.00134806	0.00633498	0.00066118	0.0111054	0.00100776	0.000303591	0.000978849	0.00265432	0.000894364	0.0118988	0.00135848	0.0400138	0.00291755	0.00398665	0.00117074	0.00175031	0.000504319	0.00568495	0.00216649	9.38e-05	0.00262654	0.028548	0.00210705	0.00969879	0.00220306	0.000993546	0.0069865	0.00567293	0.00101366
650	0	Control	0	Control	0	Control	Control	Control	Control	NA	Control	Control	0.000180526	0.000169824	0.000525501	0.000290319	0.000608235	6.3e-05	0.00045069	0.000760484	0.000472431	0.00494755	0.00018325	0.00180921	0.000409838	5.45e-05	0.000919908	0.000768416	0.000468507	0.0103735	0.000225406	0.0101657	0.00133785	0.000907512	0.000555043	0.000313883	0.000387697	0.00146248	0.00114725	0.00025028	0.0010923	0.0116383	0.0022128	0.00245113	0.000773305	0.000182136	0.00181895	0.00481435	0.000353086
804	0	Control	0	Control	0	Control	Control	Control	Control	NA	Control	Control	0.000427056	0.000418032	0.000797312	0.000607254	0.00160206	0.000143948	0.000549486	0.00154309	0.00125061	0.00587451	0.000276114	0.00517205	0.000839402	0.000214733	0.00132107	0.00154321	0.000811344	0.0162347	0.000447485	0.0226701	0.00207935	0.00192015	0.00108694	0.000894825	0.000754601	0.00233213	0.00154769	0.000234755	0.00168135	0.0256369	0.003272	0.00551496	0.00169248	0.000325701	0.00269285	0.00468433	0.0007394
991	0	Control	0	Control	0	Control	Control	Control	Control	NA	Control	Control	0.000183868	0.000199765	0.000500739	0.00052736	0.00077526	9.28e-05	0.000357157	0.00104157	0.000919498	0.00455865	0.000255449	0.00472393	0.000548056	7.11e-05	0.000782694	0.000908907	0.00051122	0.0104254	0.000607969	0.0263639	0.00227346	0.00125127	0.000506674	0.000504143	0.000431295	0.00164963	0.00137756	0.000185208	0.00149765	0.0282713	0.00201225	0.00412435	0.00096743	0.000353292	0.0019685	0.00400699	0.000476473
1141	0	Control	0	Control	0	Control	Control	Control	Control	NA	Control	Control	0.000275441	0.000199991	0.000732018	0.000450126	0.00081428	6e-05	0.000547015	0.00146749	0.000694566	0.00558697	0.000381828	0.00226747	0.000503659	7.46e-05	0.000797731	0.00104509	0.000527086	0.00993398	0.000331728	0.0141486	0.00207383	0.00113318	0.000572512	0.000542376	0.000333507	0.00191392	0.00132877	0.000277768	0.00151988	0.0177416	0.00185449	0.00337642	0.000865531	0.000282501	0.00250337	0.00427372	0.000586116
1115	0	Control	0	Control	0	Control	Control	Control	Control	NA	Control	Control	0.000489803	0.000422407	0.00148572	0.000678134	0.00136239	0.000123137	0.000708769	0.00277905	0.00101563	0.00744706	0.000450938	0.00410074	0.000851167	0.000159049	0.00105665	0.00148432	0.000712144	0.0159154	0.000529007	0.0168205	0.00309157	0.00177458	0.00104173	0.000875801	0.000575786	0.00343922	0.00174328	0.000233714	0.00205734	0.0236492	0.00244919	0.00451161	0.00175124	0.000442679	0.00443093	0.00479555	0.00069191
3648	0	Control	0	Control	0	Control	Control	Control	Control	NA	Control	Control	0.000182451	0.000233091	0.000676053	0.000350496	0.000815701	0.00011411	0.00048532	0.00172492	0.000593938	0.00483827	0.00028249	0.00221486	0.000626826	0.000108112	0.00103515	0.00119504	0.000486397	0.0111907	0.000390394	0.0107447	0.00213633	0.00137009	0.000674288	0.000714444	0.000516298	0.00230863	0.0010248	0.000317577	0.00138654	0.0132532	0.0020804	0.00423492	0.00100814	0.000452866	0.00288286	0.00470264	0.000560294
1494	0	Control	0	Control	0	Control	Control	Control	Control	NA	Control	Control	0.000231895	0.00019261	0.000673184	0.000427277	0.000892581	7.07e-05	0.000490381	0.00102752	0.000860015	0.00530858	0.000259701	0.00242014	0.000511617	6.77e-05	0.000961232	0.000923009	0.00054855	0.0114175	0.000344977	0.0177889	0.00206422	0.00105366	0.00059117	0.000481692	0.000476665	0.0017283	0.00144517	0.000276905	0.00141054	0.0241919	0.00234081	0.00437017	0.000982405	0.000326704	0.00232829	0.00506097	0.000381827
814	0	Control	0	Control	0	Control	Control	Control	Control	NA	Control	Control	0.000260333	0.000152173	0.000378781	0.0002526	0.0006883	4.96e-05	0.0005471	0.000591576	0.000295908	0.00633763	0.000232309	0.00065395	0.00027224	8.93e-05	0.000937885	0.000724039	0.000442511	0.011488	0.000143719	0.00346474	0.00140397	0.000490046	0.000610615	0.000272779	0.000456304	0.0014861	0.00105932	0.000211906	0.00117996	0.00674969	0.0016852	0.00159504	0.000900783	0.000217033	0.00128795	0.00490638	0.000301514
1120	0	Control	0	Control	0	Control	Control	Control	Control	NA	Control	Control	0.000189742	0.000157766	0.000587912	0.000257796	0.000620977	5.1e-05	0.000380541	0.000935397	0.000557403	0.00501445	0.000184258	0.00151051	0.000287399	6.16e-05	0.000738615	0.00083472	0.000475782	0.0104859	0.000202503	0.00870241	0.00123054	0.000855402	0.000494745	0.000246805	0.000339471	0.00147428	0.00102698	0.000167263	0.00115704	0.0138349	0.00180971	0.00261015	0.000766485	0.000194895	0.00169463	0.00405284	0.000327079
1062	0	Control	0	Control	0	Control	Control	Control	Control	NA	Control	Control	0.00020415	0.000162435	0.000540647	0.000293319	0.00067153	4.72e-05	0.000467835	0.000720363	0.000504056	0.00561005	0.000252047	0.00140544	0.000324889	5.19e-05	0.000823937	0.000787174	0.000591873	0.0103797	0.000230064	0.00868885	0.00136779	0.000686382	0.000563714	0.000299368	0.000362704	0.00120523	0.00117244	0.000173164	0.00109614	0.0122426	0.00173194	0.00256453	0.000840459	0.000203293	0.00130866	0.00434695	0.000299624
1118	0	Control	0	Control	0	Control	Control	Control	Control	NA	Control	Control	0.000210963	0.000196247	0.0007886	0.000465666	0.000847277	9.22e-05	0.00043617	0.00162333	0.00109392	0.00493959	0.000413748	0.00254628	0.000595586	8.53e-05	0.000918271	0.00102019	0.000570684	0.0106526	0.000411459	0.0198886	0.00236562	0.00119851	0.000670234	0.000794301	0.000483936	0.00191464	0.00141359	0.00017436	0.00151397	0.0319829	0.00220903	0.00505997	0.00111762	0.000506747	0.00247137	0.00499828	0.000551823
996	0	Control	0	Control	0	Control	Control	Control	Control	NA	Control	Control	0.000438726	0.000302376	0.00148912	0.000960028	0.00124665	0.000119065	0.000487947	0.00234245	0.00173545	0.00574673	0.000432607	0.00535473	0.000875966	0.000139974	0.000935544	0.00137423	0.000757723	0.0120046	0.000650975	0.0381611	0.00329055	0.00200238	0.000806937	0.00114215	0.00061182	0.00284783	0.00163715	0.000252569	0.00189495	0.0562635	0.00270302	0.00707075	0.00153736	0.00072518	0.00411025	0.00488749	0.000929633
1751	0	Control	0	Control	0	Control	Control	Control	Control	NA	Control	Control	0.000210295	0.00018049	0.000757261	0.000423125	0.000655847	9.72e-05	0.000429175	0.00165262	0.00070273	0.00434818	0.000356046	0.00460464	0.000472832	0.000103543	0.000789587	0.00101543	0.000499898	0.00921382	0.000539816	0.0167659	0.00196788	0.00184697	0.00050249	0.000550786	0.000370975	0.00201323	0.00109889	0.000259423	0.00129591	0.0155487	0.00170674	0.00483927	0.000920655	0.00034662	0.00291879	0.00399824	0.000444327
1059	0	Control	0	Control	0	Control	Control	Control	Control	NA	Control	Control	0.000142586	0.000131615	0.000504123	0.000299394	0.000533599	6.19e-05	0.000330051	0.00108299	0.000445579	0.00419408	0.000168993	0.00196215	0.000351311	4.27e-05	0.000679239	0.000774218	0.00040571	0.0101342	0.000233294	0.0101593	0.00109145	0.00107972	0.000411084	0.000394943	0.00025979	0.00143811	0.000991634	0.000178713	0.000946017	0.00915878	0.00160153	0.00367213	0.000679765	0.000203094	0.00157582	0.00320031	0.000302121
2533	0	Control	0	Control	0	Control	Control	Control	Control	NA	Control	Control	0.000183834	0.000149102	0.000492154	0.000299945	0.000514928	5e-05	0.00036084	0.00107867	0.000414624	0.00527903	0.000213966	0.0020522	0.000259886	6.29e-05	0.000670874	0.000669679	0.000463621	0.0117282	0.00029695	0.00905166	0.00104264	0.00103619	0.000517619	0.000271957	0.000332157	0.00120887	0.00110133	0.000123877	0.00113335	0.00951255	0.0015705	0.0026961	0.000779599	0.00017848	0.00154519	0.00354482	0.000332564
1663	0	Control	0	Control	0	Control	Control	Control	Control	NA	Control	Control	0.000200019	0.0001573	0.000596058	0.00054649	0.000566645	7.9e-05	0.000292585	0.00140766	0.000733755	0.00407051	0.000248139	0.00635362	0.000414714	9e-05	0.000541767	0.000999337	0.000596654	0.00835001	0.00062161	0.0293348	0.0014585	0.00139583	0.000495135	0.000624474	0.000318233	0.00191547	0.00141253	0.00018567	0.00137406	0.0223996	0.0015596	0.00402473	0.000875983	0.000314079	0.00291698	0.00352672	0.000617415
820	0	Control	0	Control	0	Control	Control	Control	Control	NA	Control	Control	0.000152999	0.000162347	0.000422435	0.000257394	0.000598962	4.82e-05	0.000358866	0.000697721	0.000408663	0.0043533	0.000184661	0.00121381	0.000341264	4.38e-05	0.00077768	0.000663559	0.00035176	0.0106244	0.000187079	0.00628018	0.00143362	0.000665109	0.000473891	0.000241453	0.000332128	0.00115609	0.000858671	0.000256886	0.00101503	0.0101154	0.00184197	0.00177801	0.000617362	0.000182278	0.00148101	0.00386357	0.000324246
1079	0	Control	0	Control	0	Control	Control	Control	Control	NA	Control	Control	0.000634822	0.000498496	0.00187323	0.00100865	0.00125424	0.000247911	0.000474507	0.00403547	0.00139249	0.00624015	0.000674375	0.00883916	0.000893976	0.000226782	0.000769544	0.00358756	0.000662304	0.0110472	0.000897207	0.0371585	0.00289241	0.00241468	0.000865965	0.000779561	0.00020368	0.00350984	0.00172801	0.000400389	0.00178138	0.0290351	0.00284079	0.00933553	0.00114059	0.000503814	0.00463522	0.00320648	0.000592196
1406	0	Control	0	Control	0	Control	Control	Control	Control	NA	Control	Control	0.00020486	0.000148259	0.000605856	0.000480613	0.000652929	6.6e-05	0.000309433	0.00118181	0.000740596	0.00442731	0.000269652	0.00309077	0.000377091	6.5e-05	0.000689795	0.0009095	0.000547818	0.0100222	0.000405234	0.0215642	0.0014918	0.00105785	0.000435657	0.000383009	0.000369993	0.00182947	0.00155296	0.000143312	0.00142096	0.0268958	0.00157604	0.00385431	0.000793581	0.000280903	0.00258518	0.00343917	0.000546277
812	0	Control	0	Control	0	Control	Control	Control	Control	NA	Control	Control	0.00018733	0.000130213	0.000565737	0.00033231	0.000578861	4.82e-05	0.000432922	0.00101754	0.000657559	0.0045184	0.000265714	0.00211841	0.00032322	6.28e-05	0.000809098	0.00114591	0.000502541	0.0096466	0.00027765	0.01468	0.00141179	0.000992183	0.000504213	0.000442653	0.000348467	0.00205864	0.0014082	0.000200574	0.00119171	0.0234388	0.0015931	0.00422376	0.000790204	0.00027104	0.00243687	0.00453921	0.000390513
1052	0	Control	0	Control	0	Control	Control	Control	Control	NA	Control	Control	0.000505821	0.000358846	0.00174609	0.000696153	0.00134201	0.000107107	0.000490027	0.00267435	0.00124712	0.00716619	0.000573328	0.00284392	0.000721619	0.000114604	0.000927175	0.00156688	0.000587179	0.015266	0.000500505	0.0215574	0.00317661	0.00184414	0.000926347	0.000922178	0.000605834	0.00334302	0.001356	0.000265264	0.00281353	0.0362017	0.0029285	0.00815429	0.0016037	0.000650571	0.00487273	0.00540411	0.00105955
1339	0	Control	0	Control	0	Control	Control	Control	Control	NA	Control	Control	0.000215939	0.000138404	0.000444972	0.000281969	0.000548749	6.26e-05	0.000472994	0.000728902	0.000371604	0.00453538	0.00021825	0.00154518	0.000413709	7.1e-05	0.000776402	0.000650862	0.000451532	0.00886742	0.000222211	0.00913109	0.00144049	0.000780648	0.00056024	0.000412186	0.000301056	0.00116486	0.000993691	0.000209939	0.00109573	0.0105258	0.0016617	0.00291318	0.000892188	0.000227067	0.00140218	0.00426422	0.000439598
1604	0	Control	0	Control	0	Control	Control	Control	Control	NA	Control	Control	0.000262978	0.000193642	0.000746705	0.000529281	0.000745122	0.000111467	0.000428865	0.00167304	0.000699581	0.00623191	0.000269111	0.00471003	0.000431583	0.000131135	0.000829711	0.00113545	0.000689462	0.0128145	0.000559147	0.0202937	0.00156804	0.00174029	0.000629774	0.000528987	0.000351669	0.00227814	0.00162304	0.000164483	0.00161811	0.0150602	0.00219097	0.00369296	0.00105458	0.000264016	0.00233456	0.00501929	0.000632432
1555	0	Control	0	Control	0	Control	Control	Control	Control	NA	Control	Control	0.00017436	0.000159151	0.000704355	0.000262641	0.00062021	6.61e-05	0.000408714	0.00120855	0.000530094	0.00435916	0.00028419	0.0010842	0.000452625	6.61e-05	0.000805837	0.00106945	0.000401099	0.00965669	0.000206438	0.00932876	0.00176918	0.000712097	0.00055641	0.000519587	0.000402162	0.00207834	0.000831731	0.000250727	0.0014059	0.0165713	0.00201927	0.00294268	0.000672409	0.000325274	0.00280105	0.00404598	0.000584982
1552	0	Control	0	Control	0	Control	Control	Control	Control	NA	Control	Control	0.000388848	0.000219633	0.000970279	0.00058601	0.00100716	9.75e-05	0.000618032	0.00152318	0.00078357	0.00671884	0.000407981	0.0043509	0.00046622	0.000137836	0.00102577	0.00119959	0.000688026	0.0131965	0.000611362	0.0197156	0.00222205	0.00194561	0.000861766	0.000726572	0.000656711	0.00245997	0.00171461	0.000169842	0.00189165	0.0185814	0.00211634	0.00691272	0.00157692	0.000411085	0.00296409	0.00592082	0.000476633
1434	0	Control	0	Control	0	Control	Control	Control	Control	NA	Control	Control	0.000186964	0.000166876	0.000532876	0.000474139	0.000704124	7.45e-05	0.000335361	0.000975115	0.00081999	0.00446842	0.00023952	0.00291011	0.000504385	6.36e-05	0.000754185	0.000761508	0.00041767	0.0113813	0.000382279	0.0231741	0.00176993	0.000875717	0.000498574	0.000491161	0.000402836	0.00152397	0.00112209	0.000179316	0.00138502	0.026679	0.00188276	0.00352966	0.000991795	0.000380664	0.00177998	0.00423741	0.000467657
1664	0	Control	0	Control	0	Control	Control	Control	Control	NA	Control	Control	0.000282311	0.000220192	0.00112812	0.000639518	0.000951574	0.000198446	0.000352758	0.00271598	0.00112519	0.00508599	0.00044959	0.00500941	0.00106554	0.000172148	0.000793812	0.0014302	0.000608728	0.0108881	0.000743608	0.0351771	0.00296898	0.00217771	0.000755643	0.0012533	0.000523101	0.00260982	0.00146709	0.000197895	0.00171851	0.0342201	0.0021752	0.00766883	0.0011461	0.000567925	0.0028832	0.00378754	0.00067273
671	0	Control	0	Control	0	Control	Control	Control	Control	NA	Control	Control	0.00018585	0.000179618	0.000481263	0.000332905	0.000666532	5.4e-05	0.000455744	0.000893804	0.000535844	0.00500062	0.000183774	0.00167116	0.000315697	5.77e-05	0.000803053	0.000916834	0.000464418	0.0099477	0.000238674	0.0112464	0.00149469	0.000717307	0.000500823	0.000264968	0.000412311	0.00174416	0.00101163	0.000188659	0.000988791	0.0136266	0.0016243	0.00258358	0.00078932	0.000185322	0.00201521	0.00414264	0.000261836
793	0	Control	0	Control	0	Control	Control	Control	Control	NA	Control	Control	0.000187379	0.000170968	0.000430058	0.000528913	0.000705879	7.22e-05	0.000495538	0.000753193	0.000883878	0.0048134	0.0003192	0.00237241	0.000431194	6.48e-05	0.000909822	0.000716661	0.00061451	0.00950576	0.000292891	0.0211694	0.00169583	0.000671892	0.000610739	0.000450466	0.000403437	0.00136077	0.00166713	0.000229465	0.00129604	0.0289732	0.00189331	0.00318121	0.000897108	0.000295074	0.00140106	0.0037873	0.000363019
2574	0	Control	0	Control	0	Control	Control	Control	Control	NA	Control	Control	0.000412606	0.000335916	0.00141195	0.000640312	0.00142857	0.00020106	0.000477563	0.00361664	0.000825796	0.00671255	0.000504555	0.00691793	0.000884594	0.000174994	0.00106947	0.00176119	0.000651952	0.0181881	0.000953683	0.0217533	0.00365388	0.00240505	0.000882315	0.000888642	0.000722616	0.0034315	0.00134896	0.000281975	0.00270999	0.017086	0.00276144	0.0048174	0.0015708	0.00058332	0.00640564	0.00618286	0.000935236
1435	0	Control	0	Control	0	Control	Control	Control	Control	NA	Control	Control	0.000414001	0.000444988	0.000799247	0.00059405	0.00147767	0.000207203	0.000757126	0.00236384	0.000839584	0.00572517	0.000210087	0.00645931	0.000909615	0.000186044	0.0010344	0.00145231	0.00073699	0.0131759	0.00070612	0.0181896	0.00197949	0.00252891	0.00107016	0.00122823	0.000368454	0.00205492	0.00114441	0.000337343	0.00166941	0.0167397	0.00286081	0.00450375	0.00103879	0.000241136	0.00250994	0.00374335	0.00080836
1111	0	Control	0	Control	0	Control	Control	Control	Control	NA	Control	Control	0.000236477	0.000143597	0.000639683	0.00037277	0.000633013	5.88e-05	0.000514724	0.00111048	0.000576191	0.00490828	0.000214497	0.00228973	0.000409573	6.75e-05	0.000672789	0.000964243	0.000538	0.00915144	0.000297799	0.0146078	0.00145177	0.00101787	0.000515875	0.000355797	0.000309493	0.00155807	0.00150745	0.000191507	0.00128837	0.0162739	0.00162416	0.00316468	0.000794836	0.000239379	0.00189983	0.00373547	0.000436224
A05	0	Control	0	Control	0	Control	Control	Control	Control	NA	Control	Control	0.000254416	0.000213147	0.000726958	0.000516654	0.000835072	7.94e-05	0.000435083	0.00163609	0.000990869	0.00564314	0.000309291	0.00288693	0.000572234	8.12e-05	0.000846811	0.0011453	0.000764707	0.0110726	0.000408142	0.0198771	0.00212795	0.000999218	0.000543604	0.00044038	0.000474545	0.00212109	0.0018274	0.000196506	0.00163336	0.025549	0.00198378	0.00375818	0.000905513	0.000338021	0.00250125	0.00445322	0.00048458
980	0	Control	0	Control	0	Control	Control	Control	Control	NA	Control	Control	0.000238271	0.000221336	0.00072005	0.000482726	0.000866343	6.95e-05	0.000560648	0.00155278	0.000792687	0.0052721	0.000317803	0.00228425	0.000494208	7.65e-05	0.00101704	0.00105441	0.000633146	0.0108157	0.00040098	0.0153516	0.00191283	0.000769184	0.00060375	0.000450178	0.000506199	0.00210108	0.00146473	0.000268197	0.00171873	0.0225986	0.00211952	0.00284799	0.000882804	0.000326754	0.00255557	0.00473301	0.000598553
1497	0	Control	0	Control	0	Control	Control	Control	Control	NA	Control	Control	0.000250397	0.000192899	0.000676492	0.000416867	0.000840007	5.49e-05	0.000475239	0.00106409	0.000818567	0.00558666	0.000366383	0.00153681	0.000437603	5.45e-05	0.00100337	0.000790657	0.000573649	0.0119594	0.000281909	0.0144739	0.00189515	0.000658834	0.000541989	0.000341719	0.000450731	0.00128589	0.00139905	0.000237347	0.00160528	0.0208259	0.00218563	0.00264167	0.000798796	0.000273197	0.00183411	0.0046012	0.000453414
1748	0	Control	0	Control	0	Control	Control	Control	Control	NA	Control	Control	0.000323291	0.000245767	0.000989738	0.000599556	0.000970781	9.85e-05	0.00051068	0.00214895	0.00108061	0.00581268	0.000497717	0.003219	0.000741446	9.3e-05	0.000872203	0.00147852	0.000612587	0.010874	0.000406077	0.0252183	0.0024472	0.000942441	0.000592556	0.000659012	0.000506177	0.00244237	0.0015248	0.00025404	0.00162164	0.0342866	0.00230767	0.00470769	0.00110663	0.000483149	0.00250273	0.00498155	0.00041226
1461	0	Control	0	Control	0	Control	Control	Control	Control	NA	Control	Control	0.000237891	0.000215661	0.000730377	0.000505037	0.000927357	7.79e-05	0.000618521	0.000942101	0.000975595	0.00602807	0.000354106	0.00233348	0.000506671	6.04e-05	0.00112097	0.000998599	0.000643215	0.0128653	0.000333058	0.0206664	0.00192648	0.000967002	0.00061322	0.000475425	0.000540603	0.00165672	0.00143571	0.000289011	0.00152306	0.0265303	0.00218446	0.00449753	0.000852341	0.000244751	0.00190491	0.00543086	0.000532532
668	0	Control	0	Control	0	Control	Control	Control	Control	NA	Control	Control	0.000285292	0.000182677	0.000687819	0.000420823	0.000718138	8.29e-05	0.000552574	0.000946388	0.000743288	0.00626181	0.000310311	0.00203125	0.000498823	7.87e-05	0.000796428	0.0011627	0.000658568	0.0114781	0.00027015	0.013415	0.00168174	0.000955643	0.000666666	0.000402815	0.000452776	0.00187092	0.00168379	0.000182868	0.00138485	0.0180442	0.00184129	0.00362922	0.000919209	0.000260407	0.0021832	0.00453368	0.000309769
2620	0	Control	0	Control	0	Control	Control	Control	Control	NA	Control	Control	0.000321865	0.000250274	0.000780941	0.000600708	0.000862966	9.11e-05	0.000556671	0.001614	0.000759007	0.00705535	0.000300488	0.00466244	0.000408761	0.000105859	0.000829356	0.000974988	0.000750871	0.0130875	0.000540862	0.022419	0.00167417	0.0016557	0.000660754	0.000531259	0.000404633	0.00190052	0.00159465	0.00023016	0.00153898	0.0170732	0.00215877	0.00418936	0.00097382	0.000303832	0.00214477	0.00471504	0.000371301
1148	0	Control	0	Control	0	Control	Control	Control	Control	NA	Control	Control	0.000176703	0.000196261	0.000547701	0.00036378	0.000708271	7.24e-05	0.000494541	0.00112504	0.000677583	0.00527073	0.000254831	0.00179892	0.000494055	6.47e-05	0.000993351	0.000800144	0.000490449	0.0105889	0.000262555	0.0109197	0.00164966	0.00085457	0.000639969	0.000498903	0.000435696	0.00145578	0.0011289	0.000280312	0.00133326	0.0143274	0.00183343	0.00277776	0.000783935	0.000281143	0.00163923	0.00483417	0.000329036
1557	0	Control	0	Control	0	Control	Control	Control	Control	NA	Control	Control	0.000937264	0.000630208	0.00150738	0.00103858	0.00192879	0.00012705	0.00101205	0.00183901	0.000976275	0.0102544	0.000406689	0.00284191	0.00119036	0.000265576	0.00154136	0.000963549	0.0012475	0.0181885	0.000320005	0.0130019	0.00447138	0.00181767	0.00190466	0.00153338	0.00147379	0.00312249	0.00232058	0.000285868	0.00339865	0.017842	0.00271673	0.00465549	0.00299161	0.00132493	0.00383548	0.00682669	0.000910525
1146	0	Control	0	Control	0	Control	Control	Control	Control	NA	Control	Control	0.000208087	0.000181764	0.000536989	0.000605332	0.000728247	9.69e-05	0.000468262	0.00107743	0.000909456	0.00413595	0.000292664	0.00466376	0.000571254	6.14e-05	0.000737549	0.000765422	0.000645859	0.00830687	0.00056951	0.0285635	0.00185124	0.00113769	0.000488966	0.00055555	0.000390461	0.00151637	0.0014472	0.000250592	0.0012797	0.026438	0.00169922	0.00425859	0.00089692	0.000294198	0.0018061	0.00381951	0.000464472
1659	0	Control	0	Control	0	Control	Control	Control	Control	NA	Control	Control	0.000299886	0.000298425	0.00121456	0.000555684	0.00114567	0.000133335	0.000551848	0.00266983	0.000862529	0.00566162	0.00042827	0.00312067	0.000735428	0.000122762	0.00111845	0.00157905	0.000675429	0.0131844	0.000640882	0.0178702	0.00284168	0.00191515	0.000755945	0.000857364	0.000690223	0.00286638	0.00129297	0.000325061	0.00210332	0.0188942	0.00232314	0.00822879	0.00117012	0.000467911	0.00431386	0.00522405	0.00088679
2650	0	Control	0	Control	0	Control	Control	Control	Control	NA	Control	Control	0.00029546	0.000232315	0.000814539	0.000522981	0.000834699	8.37e-05	0.000455871	0.00160875	0.000751411	0.00608248	0.000256069	0.00349828	0.000418859	7.22e-05	0.000809358	0.00118892	0.000600061	0.0140005	0.000448979	0.0188855	0.00173734	0.00120875	0.000649275	0.000424316	0.00042238	0.00222795	0.00158996	0.000168324	0.00146204	0.0199131	0.00214044	0.00353086	0.000997993	0.000314557	0.0027812	0.00469261	0.000460323
645	0	Control	0	Control	0	Control	Control	Control	Control	NA	Control	Control	0.000165109	0.00019061	0.000725591	0.000275512	0.000783673	7.59e-05	0.00053088	0.00103717	0.000543183	0.00521654	0.000275526	0.00141521	0.000491363	7.64e-05	0.00117567	0.00103097	0.000548498	0.0120322	0.00027904	0.0079149	0.00167603	0.000806667	0.000632392	0.000408329	0.000524794	0.0020312	0.0010815	0.000257036	0.00150316	0.0112934	0.00217799	0.0024173	0.00081798	0.000242295	0.00256415	0.00483244	0.00048294
2724	0	Control	0	Control	0	Control	Control	Control	Control	NA	Control	Control	0.000218839	0.000187794	0.000817412	0.00040142	0.000758704	8.13e-05	0.000550591	0.0011899	0.000656435	0.00493743	0.000314936	0.00259213	0.000471701	5.98e-05	0.00100154	0.00097912	0.000534273	0.0101041	0.000365183	0.014911	0.00189427	0.000990077	0.000556753	0.000350797	0.000477908	0.00156123	0.00119926	0.000247411	0.00151172	0.0183004	0.00214349	0.00311175	0.000845494	0.000248355	0.00187308	0.00457498	0.00058661
2646	0	Control	0	Control	0	Control	Control	Control	Control	NA	Control	Control	0.000632665	0.000498699	0.00193022	0.000936709	0.00144227	0.000128583	0.000558955	0.00224994	0.00114077	0.00775779	0.000436525	0.00698301	0.000681448	8.47e-05	0.00119097	0.00159683	0.000729264	0.0185854	0.00087544	0.0288577	0.00253827	0.00171665	0.000963271	0.000548377	0.000610268	0.0029081	0.00155674	0.000280396	0.00213454	0.0204824	0.00287086	0.0043465	0.001528	0.000544287	0.00381592	0.00525772	0.000690968
A06	0	Control	0	Control	0	Control	Control	Control	Control	NA	Control	Control	0.000291575	0.000245245	0.000939177	0.000452925	0.00096102	0.000110372	0.000523044	0.00175948	0.000754055	0.00595418	0.000359182	0.00334401	0.000610416	8.94e-05	0.0011089	0.00107614	0.000545367	0.0140626	0.000537006	0.017157	0.0023146	0.00142461	0.000663175	0.000490542	0.000550266	0.00208289	0.000935052	0.00032378	0.00187725	0.0179544	0.00293887	0.00398253	0.00103481	0.000339223	0.00322376	0.00533756	0.000795927
1054	0	Control	0	Control	0	Control	Control	Control	Control	NA	Control	Control	0.000146577	0.000162148	0.000555471	0.000396635	0.000708849	8.73e-05	0.000458607	0.00148901	0.000732052	0.00528907	0.000289638	0.0023926	0.000361741	7.79e-05	0.000859683	0.00109636	0.000816749	0.0100759	0.000383707	0.0129871	0.00133073	0.00111032	0.000609634	0.000568765	0.000445641	0.00209272	0.00163351	0.000214952	0.00158541	0.0167119	0.00174997	0.00377505	0.00103096	0.000343125	0.0022491	0.00438896	0.000498787
2536	0	Control	0	Control	0	Control	Control	Control	Control	NA	Control	Control	0.000363046	0.000317324	0.00115759	0.000801404	0.00125636	0.00010593	0.000566294	0.00254896	0.00147641	0.00627055	0.00049744	0.00347345	0.00081036	9.93e-05	0.0012127	0.00164825	0.000660719	0.0136061	0.000587723	0.0325126	0.00278249	0.00127571	0.000773089	0.000900933	0.000638366	0.00296741	0.00181227	0.000332531	0.00219306	0.0406173	0.00256374	0.00632783	0.00143746	0.000517698	0.00477347	0.00622927	0.000740644
1099	0	Control	0	Control	0	Control	Control	Control	Control	NA	Control	Control	0.000330466	0.000253146	0.000923517	0.000658078	0.000894768	0.000106461	0.00045852	0.00195677	0.00101561	0.00601923	0.000421933	0.00434141	0.000642402	8.99e-05	0.000745707	0.0013098	0.000603243	0.0116062	0.00054636	0.0298932	0.00217126	0.00116922	0.000587699	0.000585665	0.000439091	0.00222995	0.00144555	0.000202805	0.00168837	0.0288618	0.00203743	0.00430434	0.00102663	0.000402173	0.00255647	0.00423073	0.000586689
1103	0	Control	0	Control	0	Control	Control	Control	Control	NA	Control	Control	0.000168031	0.000158474	0.000486995	0.00042437	0.000621393	5.81e-05	0.000485039	0.000947853	0.000735458	0.00454184	0.000191839	0.00237128	0.000367163	5.84e-05	0.000940188	0.000671212	0.00055132	0.00963662	0.000297411	0.0177935	0.00127807	0.00072947	0.00042566	0.000372143	0.000347379	0.00132737	0.00143154	0.00022714	0.000946115	0.0188292	0.00158323	0.00300911	0.000639195	0.000183302	0.0015464	0.00412428	0.000282115
1121	0	Control	0	Control	0	Control	Control	Control	Control	NA	Control	Control	0.000190111	0.000203508	0.000512889	0.000447962	0.000798872	6.54e-05	0.000450236	0.00109656	0.000762938	0.00511788	0.000224715	0.00205681	0.000433787	7.42e-05	0.000963403	0.000783228	0.000556872	0.0125793	0.000318513	0.0150334	0.00181559	0.000964236	0.000658499	0.000482383	0.00039104	0.00156003	0.00144397	0.000218757	0.00172619	0.0214463	0.0021017	0.00329939	0.000969286	0.00029581	0.00180343	0.00424835	0.000611476
1137	0	Control	0	Control	0	Control	Control	Control	Control	NA	Control	Control	0.00040512	0.000227807	0.000793779	0.000674656	0.000889264	9.42e-05	0.000590341	0.00122523	0.000943115	0.00651091	0.000368942	0.00393632	0.000555998	0.000107861	0.00100948	0.0013296	0.000634467	0.0110916	0.00054179	0.02414	0.00185817	0.0012103	0.000699881	0.000609097	0.000373695	0.00224824	0.00151715	0.000181957	0.00148716	0.0239007	0.00200567	0.00476512	0.00114069	0.000355394	0.00264592	0.00520116	0.000463941
672	0	Control	0	Control	0	Control	Control	Control	Control	NA	Control	Control	0.000162833	0.000179018	0.000569858	0.000319781	0.000652396	4.06e-05	0.000412259	0.000953215	0.000588175	0.0050327	0.000233976	0.00129603	0.000294309	4.8e-05	0.000761012	0.00109656	0.000595714	0.0104705	0.000201613	0.00761292	0.00141504	0.000696604	0.000529061	0.000318014	0.000367709	0.00196902	0.00149056	0.000219186	0.00112375	0.0119602	0.00180178	0.00289938	0.000715527	0.000206876	0.00230644	0.00396145	0.000302358
1408	0	Control	0	Control	0	Control	Control	Control	Control	NA	Control	Control	0.000369541	0.000432329	0.000790443	0.000681749	0.0015054	0.00020642	0.00061648	0.00144142	0.00121635	0.00477245	0.000387262	0.00353502	0.00114551	0.000112629	0.00101361	0.00137172	0.000581864	0.0148343	0.000331647	0.027785	0.0023548	0.00110934	0.000869129	0.000766333	0.000377141	0.00163461	0.00148707	0.00055142	0.00167489	0.0361295	0.00297493	0.0052865	0.00066159	0.000337378	0.00215844	0.00306947	0.00066139
1667	0	Control	0	Control	0	Control	Control	Control	Control	NA	Control	Control	0.000295625	0.000264587	0.00073485	0.000619796	0.0010462	9.31e-05	0.000642918	0.00160449	0.00114691	0.00600418	0.000402796	0.00295008	0.000653971	8.77e-05	0.00112399	0.00105832	0.00071477	0.0125891	0.000407353	0.0204838	0.00280605	0.000890745	0.000629542	0.000416616	0.000501808	0.00175649	0.00158008	0.000305899	0.00164967	0.0280567	0.00252179	0.00311114	0.00103564	0.000651845	0.00215647	0.00469207	0.000521533
1749	0	Control	0	Control	0	Control	Control	Control	Control	NA	Control	Control	0.00024954	0.00026251	0.00109163	0.000598099	0.00106551	0.000114774	0.000415357	0.00264285	0.000897259	0.00517677	0.000459563	0.00443967	0.000680946	9.6e-05	0.00103708	0.0015394	0.00055734	0.0117323	0.00070014	0.0243218	0.00279419	0.00171794	0.000669136	0.000824276	0.000586037	0.00322156	0.00141347	0.000291705	0.00195677	0.0254797	0.00227386	0.0057951	0.00119018	0.000512904	0.00487629	0.0054113	0.000831366
1432	0	Control	0	Control	0	Control	Control	Control	Control	NA	Control	Control	0.000200074	0.000185073	0.000680918	0.000367795	0.000801098	6.94e-05	0.000615932	0.001319	0.000764269	0.00529243	0.000330495	0.0023645	0.000365391	7.66e-05	0.00107966	0.000909609	0.000568504	0.0104293	0.000411087	0.0139394	0.0014949	0.00123854	0.000592214	0.000471554	0.000543097	0.00200943	0.00114372	0.000320509	0.0013708	0.018573	0.00203538	0.00390947	0.000952864	0.000314283	0.00227727	0.00488916	0.000560486
644	0	Control	0	Control	0	Control	Control	Control	Control	NA	Control	Control	0.000292331	0.000215306	0.00101164	0.000598102	0.000955698	8.78e-05	0.000537423	0.00141211	0.00097803	0.00601612	0.000399712	0.00319037	0.000685444	7.38e-05	0.00111544	0.00131019	0.000547255	0.0145601	0.000475534	0.0256289	0.00234582	0.00118829	0.000630427	0.000526447	0.000490387	0.00243446	0.00135883	0.000251871	0.00180185	0.029553	0.0025767	0.00496271	0.00099989	0.000366934	0.00302959	0.00491826	0.000549066
1136	0	Control	0	Control	0	Control	Control	Control	Control	NA	Control	Control	0.000190201	0.000211566	0.000595915	0.000428637	0.00080915	8.88e-05	0.000464146	0.0011217	0.000803127	0.00536437	0.000275273	0.00259832	0.000510923	9.99e-05	0.000979726	0.000926259	0.000654923	0.0114196	0.00035469	0.0147659	0.00163147	0.00121683	0.00066929	0.00050746	0.000528672	0.00190453	0.00161723	0.000232375	0.00150801	0.0187475	0.00214262	0.00344397	0.00117807	0.000345822	0.00244088	0.00494873	0.000486046
3190	0	Control	0	Control	0	Control	Control	Control	Control	NA	Control	Control	0.000617322	0.000465115	0.00312973	0.00148679	0.00146861	0.000354892	0.000458205	0.00630295	0.00144687	0.00630377	0.000919469	0.0199453	0.00130094	0.000433346	0.00107882	0.00275353	0.000801946	0.0146937	0.00268366	0.053011	0.00473476	0.00744554	0.00123774	0.00221466	0.000676194	0.00589791	0.00115439	0.000277139	0.00265863	0.0327701	0.00292357	0.0124211	0.00269656	0.0012023	0.00952551	0.00537343	0.00127033
1459	0	Control	0	Control	0	Control	Control	Control	Control	NA	Control	Control	0.000165624	0.000165432	0.000588562	0.000256437	0.000689112	4.22e-05	0.000423638	0.00108934	0.000597605	0.00525778	0.000272368	0.00137025	0.000293424	4.3e-05	0.000852407	0.000735616	0.000505179	0.0115237	0.000211874	0.0082878	0.00138121	0.000631653	0.000528056	0.000254302	0.000393814	0.00126613	0.00132189	0.000200875	0.00149193	0.012596	0.00203101	0.00211626	0.000758321	0.000211751	0.0015995	0.00428204	0.000551007
2831	0	Control	0	Control	0	Control	Control	Control	Control	NA	Control	Control	0.000251536	0.000194836	0.000868141	0.000606896	0.00080525	0.000116539	0.000510507	0.00169611	0.00101746	0.00489945	0.00036134	0.00459731	0.000582058	9.78e-05	0.0010126	0.00113579	0.000750508	0.0104912	0.000659326	0.0226118	0.0018226	0.00106535	0.000668407	0.000583458	0.000540404	0.00217521	0.00202197	0.00020722	0.00191818	0.0227525	0.00212147	0.00262041	0.00116695	0.000382148	0.00271175	0.00493148	0.000855333
2585	0	Control	0	Control	0	Control	Control	Control	Control	NA	Control	Control	0.000230675	0.000186289	0.000646541	0.000325279	0.000582393	7.93e-05	0.000470107	0.00132986	0.000435195	0.00549785	0.00026131	0.0029318	0.000381918	6.42e-05	0.000787039	0.000996937	0.000489796	0.0101512	0.000330198	0.0102943	0.00122089	0.000943252	0.000573178	0.000285546	0.000315383	0.00159646	0.00103066	0.00028664	0.00102502	0.00964563	0.00199428	0.00256991	0.000707297	0.000214241	0.00200621	0.0043042	0.000299115
794	0	Control	0	Control	0	Control	Control	Control	Control	NA	Control	Control	0.000171534	0.000179025	0.000626299	0.000328441	0.000804762	5.54e-05	0.000479822	0.000938505	0.000626227	0.00526947	0.000310394	0.0015798	0.000396712	6.06e-05	0.00104739	0.00106896	0.000626419	0.0109234	0.000288948	0.00904703	0.00162397	0.000844032	0.000651771	0.000459528	0.00051291	0.00194536	0.00153681	0.00023008	0.00160011	0.0125614	0.00207452	0.00315698	0.000957185	0.000275014	0.00222124	0.00519479	0.000577397
813	0	Control	0	Control	0	Control	Control	Control	Control	NA	Control	Control	0.000212613	0.000217439	0.000711252	0.000523504	0.00089569	8.84e-05	0.000533043	0.000961543	0.000909919	0.00542085	0.000322802	0.00373007	0.00052798	9.16e-05	0.000978838	0.00107182	0.000638034	0.0116263	0.000521755	0.0224997	0.00201717	0.00118961	0.000676671	0.000564888	0.000503941	0.00222779	0.00176201	0.000218438	0.00161151	0.024437	0.00218069	0.00378291	0.00106182	0.000378105	0.00240602	0.00515256	0.000467357
2891	0	Control	0	Control	0	Control	Control	Control	Control	NA	Control	Control	0.000204327	0.000161362	0.000603701	0.000292875	0.000641558	6.64e-05	0.000544248	0.000958096	0.000508218	0.00479737	0.000213166	0.0017008	0.000338505	8.88e-05	0.000860214	0.000808128	0.000529436	0.00961055	0.000275595	0.00839369	0.00124087	0.000821371	0.000572932	0.000368832	0.000404156	0.00180296	0.0012438	0.000200003	0.00125637	0.0101579	0.00170167	0.00227453	0.000825394	0.000200438	0.00227253	0.0041709	0.000504853
819	0	Control	0	Control	0	Control	Control	Control	Control	NA	Control	Control	0.000199647	0.000208036	0.000562755	0.000431595	0.000814649	6.97e-05	0.000480328	0.00106792	0.000673959	0.00552934	0.000271032	0.00231364	0.000390403	7.53e-05	0.000866749	0.00101688	0.000616815	0.0114036	0.000348033	0.0124343	0.00171837	0.000799451	0.000610197	0.000435226	0.000484156	0.00195176	0.0014441	0.00023239	0.00137159	0.0143119	0.00202759	0.00283397	0.000859717	0.000302565	0.00235327	0.00463215	0.000428345
998	0	Control	0	Control	0	Control	Control	Control	Control	NA	Control	Control	0.000320615	0.000249888	0.00107625	0.000674965	0.000930845	0.000209461	0.000506106	0.00187421	0.00113441	0.00525485	0.000492681	0.00482343	0.00120739	0.000139641	0.000891912	0.00131978	0.000630902	0.0112191	0.000631973	0.0381907	0.00304254	0.00132238	0.000666399	0.000953268	0.000505292	0.00215178	0.00138381	0.000330635	0.00177589	0.0360249	0.00207893	0.00576113	0.000908134	0.00046779	0.00273406	0.00475154	0.000667839
1144	0	Control	0	Control	0	Control	Control	Control	Control	NA	Control	Control	0.000186784	0.000224982	0.000700813	0.000533119	0.000840226	0.000152062	0.000473729	0.00129594	0.000926403	0.00506614	0.000315328	0.00447449	0.000800271	0.00011407	0.000955173	0.00101051	0.000562262	0.0117753	0.00055315	0.0225699	0.00233421	0.00183132	0.000658162	0.000758753	0.000511544	0.00174933	0.00124151	0.000301054	0.00178091	0.020729	0.00245237	0.00553932	0.00103026	0.000456472	0.00206577	0.00496753	0.000753463
1072	0	Control	0	Control	0	Control	Control	Control	Control	NA	Control	Control	0.000162087	0.000180138	0.000518814	0.000309532	0.000700564	6.8e-05	0.000521241	0.00126404	0.000646876	0.004453	0.000236314	0.00157474	0.000584311	5.88e-05	0.00102201	0.00111027	0.000514189	0.00982515	0.000204444	0.0105835	0.00220317	0.000717484	0.000549644	0.000407928	0.000464159	0.00175206	0.0012205	0.000353403	0.00126511	0.0167407	0.00192554	0.00239504	0.000754112	0.00024505	0.00186645	0.00484416	0.000383662
1436	0	Control	0	Control	0	Control	Control	Control	Control	NA	Control	Control	0.000347393	0.000224895	0.000986697	0.000812165	0.000908117	0.000144039	0.000528928	0.00221894	0.00121787	0.00566731	0.000456545	0.00623026	0.000755025	0.000106661	0.000742696	0.0012464	0.000592446	0.0119305	0.000668393	0.0389589	0.00252607	0.00205522	0.000590706	0.000700662	0.000477409	0.00239428	0.00130722	0.00023328	0.001728	0.0430288	0.00231907	0.00521079	0.00114525	0.000513965	0.00341728	0.00439693	0.000706584
649	0	Control	0	Control	0	Control	Control	Control	Control	NA	Control	Control	0.000301846	0.000188171	0.00088954	0.000288426	0.000710513	6.33e-05	0.000407334	0.000914857	0.000448378	0.00555861	0.000230006	0.00158066	0.000369153	5.5e-05	0.000785334	0.00107482	0.000511787	0.0120066	0.000226173	0.00817622	0.00156873	0.000813844	0.0005434	0.000332935	0.000422425	0.00204971	0.00127956	0.000170212	0.00150925	0.00971571	0.00193363	0.00216319	0.000864283	0.000239048	0.00243286	0.00476819	0.000478519
1932	0	Control	0	Control	0	Control	Control	Control	Control	NA	Control	Control	0.000320393	0.000235962	0.00111988	0.000559969	0.000952275	7.36e-05	0.000539591	0.00187326	0.00116638	0.00540141	0.000363403	0.00299198	0.00048304	0.000105848	0.00101867	0.00175135	0.000628129	0.012172	0.000465103	0.022721	0.0022705	0.00144936	0.000659845	0.00069653	0.000555777	0.00363432	0.00144434	0.000226381	0.0018205	0.0334467	0.00211202	0.00570107	0.0012304	0.000469252	0.00525814	0.00539159	0.000689063
A07	0	Control	0	Control	0	Control	Control	Control	Control	NA	Control	Control	0.000242683	0.000233544	0.000883128	0.000577294	0.0008917	0.000129864	0.000478953	0.00125953	0.00105321	0.00538948	0.000399967	0.00528286	0.000667071	0.000124936	0.0009949	0.00142801	0.00060215	0.0118677	0.000754379	0.0257954	0.00247414	0.00243579	0.000703803	0.000804179	0.000615853	0.00276822	0.00146884	0.000215919	0.00171693	0.0313615	0.00211968	0.00595652	0.00140681	0.000566478	0.00316045	0.00556499	0.000669656
1155	0	Control	0	Control	0	Control	Control	Control	Control	NA	Control	Control	0.000220153	0.000194337	0.000724406	0.000398315	0.000733955	6.45e-05	0.000403585	0.00109118	0.000620265	0.00529516	0.000306252	0.00285006	0.000330021	6.68e-05	0.000838848	0.000933422	0.000597731	0.0119137	0.000421037	0.0113298	0.00152684	0.000907115	0.000642088	0.000397799	0.000450571	0.00174402	0.00147374	0.000158538	0.00187945	0.0108107	0.00226738	0.00229391	0.000990909	0.000309487	0.00211083	0.00460809	0.000659373
2521	0	Control	0	Control	0	Control	Control	Control	Control	NA	Control	Control	0.000332574	0.000267391	0.000979483	0.000525596	0.00112179	8.06e-05	0.000582842	0.00198379	0.000973122	0.00643939	0.000445211	0.00230193	0.000566752	0.000118238	0.00108733	0.00156387	0.000706714	0.0128852	0.000390456	0.0177951	0.00249044	0.0006979	0.000764236	0.000659927	0.000560218	0.00295694	0.00184679	0.000193607	0.00195664	0.0225023	0.00239313	0.00296175	0.00133334	0.000532141	0.00351935	0.00631902	0.000638375
2826	0	Control	0	Control	0	Control	Control	Control	Control	NA	Control	Control	0.000272284	0.00020353	0.000781987	0.000351918	0.000794714	6.66e-05	0.000570605	0.00160287	0.000634132	0.00573909	0.000403184	0.00192728	0.000441122	7.48e-05	0.000920029	0.00115259	0.000526759	0.0105976	0.000306957	0.0101286	0.00190411	0.00108427	0.000576423	0.000419195	0.000435081	0.00221446	0.00123518	0.000253853	0.00166234	0.0142277	0.00199176	0.00334324	0.000943785	0.000334836	0.00274108	0.00500878	0.000615485
2618	0	Control	0	Control	0	Control	Control	Control	Control	NA	Control	Control	0.000188994	0.000198679	0.000741489	0.000382645	0.000697643	9.74e-05	0.000346221	0.00175772	0.000650143	0.00471325	0.00028007	0.00310489	0.000454193	7.69e-05	0.000738206	0.00117765	0.000614114	0.0108679	0.000465171	0.01091	0.00173975	0.000972912	0.000510558	0.000304544	0.000477281	0.00198172	0.00152991	0.000235289	0.00185645	0.0140522	0.00212134	0.00221652	0.000857962	0.000307056	0.00290629	0.00431554	0.00084512
1145	0	Control	0	Control	0	Control	Control	Control	Control	NA	Control	Control	0.000269953	0.000172211	0.000836404	0.000386551	0.000736785	0.000100689	0.000428849	0.00173414	0.000515808	0.00485635	0.000370143	0.00222174	0.000550117	0.00011091	0.000701223	0.00124214	0.000563408	0.00977213	0.000360496	0.0148244	0.00204367	0.00109837	0.000669968	0.000749423	0.000315111	0.00227959	0.0011778	0.000227372	0.00170338	0.0161823	0.00195389	0.00381129	0.000902055	0.000373131	0.00311355	0.00415141	0.00064154
2530	0	Control	0	Control	0	Control	Control	Control	Control	NA	Control	Control	0.000298099	0.000188809	0.000645178	0.000403717	0.000719116	9.18e-05	0.000365355	0.00109279	0.000488729	0.00473008	0.000371801	0.0038147	0.000393826	0.000118651	0.00082484	0.000682545	0.000452232	0.0102594	0.000472046	0.0130538	0.00148507	0.00215398	0.00061686	0.000698492	0.000391697	0.00141628	0.000919828	0.000200159	0.00165767	0.0103476	0.00172966	0.00434196	0.00100173	0.00038372	0.00181778	0.00352778	0.000658617
1938	0	Control	0	Control	0	Control	Control	Control	Control	NA	Control	Control	0.000161145	0.000140815	0.000443528	0.000272722	0.000564923	6.12e-05	0.000505965	0.000666414	0.000626112	0.00408972	0.000207338	0.00134991	0.000355528	6.67e-05	0.000803441	0.000681623	0.000574726	0.00818195	0.000202547	0.0103376	0.00124431	0.000751751	0.00047865	0.000393158	0.000267231	0.00115613	0.00141166	0.000293655	0.000932035	0.0160476	0.00147252	0.00297871	0.00072314	0.000180137	0.00110282	0.00384974	0.000333022
825	0	Control	0	Control	0	Control	Control	Control	Control	NA	Control	Control	0.000366071	0.000232338	0.000768265	0.000412525	0.000868457	5.32e-05	0.000614778	0.00113254	0.000696754	0.00658747	0.000426167	0.00171795	0.000405067	9.67e-05	0.00106031	0.00119629	0.000681036	0.0124988	0.000305114	0.0104132	0.0017258	0.000713199	0.000687446	0.000308141	0.000585602	0.00233604	0.00159948	0.000205164	0.00215176	0.0143251	0.00248165	0.00232132	0.00120327	0.000337189	0.00264964	0.00603232	0.000741735
2121	0	Control	0	Control	0	Control	Control	Control	Control	NA	Control	Control	0.000287253	0.000170513	0.000640519	0.000392193	0.000662843	8.07e-05	0.000444262	0.00100362	0.000529872	0.0055424	0.000163396	0.0025287	0.00031946	9.8e-05	0.000730229	0.00102644	0.000709367	0.0101973	0.00034011	0.00937258	0.00117498	0.00138883	0.000669302	0.000356113	0.00036874	0.00174656	0.00191273	7.41e-05	0.00124506	0.00878887	0.00147821	0.00310429	0.00115503	0.000272295	0.00187088	0.00469014	0.000328703
1537	0	Control	0	Control	0	Control	Control	Control	Control	NA	Control	Control	0.000276528	0.000185721	0.000726385	0.000289102	0.000738667	7.22e-05	0.000578539	0.00125686	0.000497849	0.00635815	0.000290941	0.00147001	0.000462104	8.4e-05	0.000841126	0.00112151	0.000558092	0.0127631	0.000243368	0.00800357	0.00166852	0.000731728	0.000731611	0.000422416	0.000408751	0.00229478	0.00121678	0.000249616	0.00159064	0.0099296	0.00214318	0.00217294	0.000988612	0.000248592	0.00279436	0.0054647	0.000481857
A08	0	Control	0	Control	0	Control	Control	Control	Control	NA	Control	Control	0.000186028	0.000178352	0.000600708	0.000326466	0.000761162	5.29e-05	0.000427662	0.00088581	0.000571954	0.0049118	0.000216132	0.00212092	0.000344404	4.98e-05	0.000783871	0.00104298	0.000439454	0.011747	0.000308417	0.0115246	0.00162171	0.00104261	0.00053109	0.000388886	0.000424749	0.00180352	0.00118134	0.000235466	0.00124418	0.0127238	0.0019354	0.00309444	0.000889744	0.000271039	0.00225782	0.00447342	0.000262513
[truncated: 235 more rows]
[truncated: 162 more columns]

## Sheet: PR-status
PatientID	histology_1.Ductal_2.lobular_3.other	histology	ER_status1pos2neg	ER-status	PR_status_1	PR-status	Her2Neu_1	Her2-status	Stage	Age_bloodcollection	Age_3cat	Age_6cat	H4N2	H3N3	H5N2	H3N3F1	H4N3	H3N4	H3N3L1	H6N2	H4N3F1	H3N3E1	H5N3	H3N4F1	H4N4	H3N5	H4N3L1	H7N2	H3N3F1E1	H4N3E1	H6N3	H4N4F1	H5N4	H3N5F1	H3N3F2L1	H4N5	H5N3L1	H8N2	H4N3F1E1	H4N4L1	H5N3E1	H5N4F1	H4N4E1	H4N5F1	H4N3F2L1	H5N5	H9N2	H5N4L1	H6N3E1
[truncated: 351 more rows]
[truncated: 162 more columns]

[truncated: 4 more sheets: Her2-status, Stage, Intermediate HB-correction, Holm-Bonferroni correction]
