# Supplementary material for: Serum N-glycan profiles differ for various breast cancer subtypes
Source: Glycoconj J. 2021 Apr 20;38(3):387–95. doi: 10.1007/s10719-021-10001-3 (PMC8116229; doi:10.1007/s10719-021-10001-3)
Supplement: Supplementary file 4 — (XLSX 761 KB) [file 10719_2021_10001_MOESM4_ESM.xlsx]

## Sheet: S0- Title page
	Table of content:
	Table S-1	Glycan detection
	Table S-2	Calculation derived traits
	Table S-3	Individual glycan analysis
	Table S-4	Derived trait analysis

## Sheet: S1 - Glycan detection
Table S-1: Overview of detected glycans and relative quantification results
Detected compositions in MALDI-FTICR-MS analysis. The glycans were released from a plasma standard and the N-acetylneuraminicacids of the glycans were derivatized by ethyl esterification. All species are assigned [M+Na]+.
H = hexose; N = N-acetylhexosamine; F = deoxyhexose (fucose); L = lactonized N-acetylneuraminic acid (α2,3-linked); E = ethyl esterified N-acetylneuraminic acid (α2,6-linked).
Observed m/z		Input composition						Modifiers				Calculated			Error
		H	N	F	L	E		H2O	Na+	Ac		Composition	Mass
m/z		162.053	203.079	146.058	273.085	319.127		18.0106	22.9892	42.0106			m/z		error (Da)	error (ppm)
1095.37		4	2	0	0	0		1	1	0		H4N2	1095.37		-0.000324098	-0.29588
1136.4		3	3	0	0	0		1	1	0		H3N3	1136.4		0.000116801	0.102782
1257.42		5	2	0	0	0		1	1	0		H5N2	1257.42		0.00184248	1.46529
1282.46		3	3	1	0	0		1	1	0		H3N3F1	1282.45		0.003468	2.70419
1298.45		4	3	0	0	0		1	1	0		H4N3	1298.45		0.00299338	2.30535
1339.48		3	4	0	0	0		1	1	0		H3N4	1339.48		0.00262428	1.95919
1409.48		3	3	0	1	0		1	1	0		H3N3L1	1409.48		0.00268498	1.90494
1419.48		6	2	0	0	0		1	1	0		H6N2	1419.48		0.00266907	1.88032
1444.51		4	3	1	0	0		1	1	0		H4N3F1	1444.51		0.00193458	1.33927
1455.53		3	3	0	0	1		1	1	0		H3N3E1	1455.52		0.00217017	1.49099
1460.5		5	3	0	0	0		1	1	0		H5N3	1460.5		0.00273996	1.87604
1485.53		3	4	1	0	0		1	1	0		H3N4F1	1485.53		-0.000534517	-0.359815
1501.53		4	4	0	0	0		1	1	0		H4N4	1501.53		0.000920863	0.613284
1542.56		3	5	0	0	0		1	1	0		H3N5	1542.56		0.00234176	1.51811
1571.54		4	3	0	1	0		1	1	0		H4N3L1	1571.53		0.00356156	2.2663
1581.53		7	2	0	0	0		1	1	0		H7N2	1581.53		0.00444565	2.81098
1601.58		3	3	1	0	1		1	1	0		H3N3F1E1	1601.58		0.00313137	1.95517
1617.58		4	3	0	0	1		1	1	0		H4N3E1	1617.58		0.000906748	0.56056
1622.56		6	3	0	0	0		1	1	0		H6N3	1622.55		0.000176546	0.108807
1647.59		4	4	1	0	0		1	1	0		H4N4F1	1647.59		0.000622064	0.377561
1663.58		5	4	0	0	0		1	1	0		H5N4	1663.58		0.00140744	0.846033
1688.62		3	5	1	0	0		1	1	0		H3N5F1	1688.61		0.00335296	1.98563
1701.6		3	3	2	1	0		1	1	0		H3N3F2L1	1701.6		0.00295738	1.738
1704.61		4	5	0	0	0		1	1	0		H4N5	1704.61		0.00233834	1.37178
1733.59		5	3	0	1	0		1	1	0		H5N3L1	1733.59		0.00190814	1.10069
1743.58		8	2	0	0	0		1	1	0		H8N2	1743.58		0.00315223	1.8079
1763.64		4	3	1	0	1		1	1	0		H4N3F1E1	1763.63		0.00405795	2.3009
1774.62		4	4	0	1	0		1	1	0		H4N4L1	1774.61		0.00190904	1.07575
1779.63		5	3	0	0	1		1	1	0		H5N3E1	1779.63		0.00229333	1.28866
1809.64		5	4	1	0	0		1	1	0		H5N4F1	1809.64		0.00304865	1.68467
1820.66		4	4	0	0	1		1	1	0		H4N4E1	1820.66		0.00177423	0.9745
1850.67		4	5	1	0	0		1	1	0		H4N5F1	1850.67		0.00311954	1.68563
1863.65		4	3	2	1	0		1	1	0		H4N3F2L1	1863.65		0.00336396	1.80504
1866.66		5	5	0	0	0		1	1	0		H5N5	1866.66		8.49253e-05	0.0454958
1905.64		9	2	0	0	0		1	1	0		H9N2	1905.63		0.00232881	1.22207
1936.67		5	4	0	1	0		1	1	0		H5N4L1	1936.67		0.00159562	0.823901
1941.68		6	3	0	0	1		1	1	0		H6N3E1	1941.68		0.00265991	1.3699
1955.7		5	4	2	0	0		1	1	0		H5N4F2	1955.7		0.00192985	0.986782
1966.72		4	4	1	0	1		1	1	0		H4N4F1E1	1966.71		0.00321543	1.63493
1982.71		5	4	0	0	1		1	1	0		H5N4E1	1982.71		0.00255081	1.28653
2012.72		5	5	1	0	0		1	1	0		H5N5F1	2012.72		0.00267613	1.32961
2082.73		5	4	1	1	0		1	1	0		H5N4F1L1	2082.72		0.00370682	1.7798
2128.77		5	4	1	0	1		1	1	0		H5N4F1E1	2128.77		0.00101201	0.475398
2169.8		4	5	1	0	1		1	1	0		H4N5F1E1	2169.79		0.00288291	1.32866
2185.79		5	5	0	0	1		1	1	0		H5N5E1	2185.79		0.00240829	1.1018
2209.75		5	4	0	2	0		1	1	0		H5N4L2	2209.75		0.000853799	0.386378
2223.8		3	4	2	1	1		1	1	0		H3N4F2L1E1	2223.8		0.00131823	0.59278
2227.8		5	5	0	0	1		1	1	1		H5N5E1Ac1	2227.8		0.000338291	0.15185
2255.79		5	4	0	1	1		1	1	0		H5N4L1E1	2255.79		0.000218987	0.0970777
2301.84		5	4	0	0	2		1	1	0		H5N4E2	2301.83		0.00126418	0.549203
2331.85		5	5	1	0	1		1	1	0		H5N5F1E1	2331.85		0.000759492	0.325704
2347.84		6	5	0	0	1		1	1	0		H6N5E1	2347.84		-0.000925128	-0.394034
2355.81		5	4	1	2	0		1	1	0		H5N4F1L2	2355.81		0.003575	1.51753
2401.85		5	4	1	1	1		1	1	0		H5N4F1L1E1	2401.85		0.000500188	0.208251
2412.8		5	5	0	2	0		1	1	0		H5N5L2	2412.83		-0.0306587	-12.7065
2447.89		5	4	1	0	2		1	1	0		H5N4F1E2	2447.89		-0.00138462	-0.565639
2493.9		6	5	1	0	1		1	1	0		H6N5F1E1	2493.9		-0.00162393	-0.65116
2504.92		5	5	0	0	2		1	1	0		H5N5E2	2504.91		0.00168166	0.671343
2620.93		6	5	0	1	1		1	1	0		H6N5L1E1	2620.93		0.00519305	1.98138
2650.98		5	5	1	0	2		1	1	0		H5N5F1E2	2650.97		0.00671286	2.53222
2666.96		6	5	0	0	2		1	1	0		H6N5E2	2666.97		-0.00445176	-1.66922
2766.97		6	5	1	1	1		1	1	0		H6N5F1L1E1	2766.98		-0.00834575	-3.01619
2813.02		6	5	1	0	2		1	1	0		H6N5F1E2	2813.02		-0.00208056	-0.739617
2847.95		6	5	0	3	0		1	1	0		H6N5L3	2847.97		-0.014044	-4.93122
2859.03		7	6	1	0	1		1	1	0		H7N6F1E1	2859.03		0.00183014	0.640124
2894		6	5	0	2	1		1	1	0		H6N5L2E1	2894.01		-0.00879877	-3.04034
2940.04		6	5	0	1	2		1	1	0		H6N5L1E2	2940.05		-0.00739359	-2.51478
2986.08		6	5	0	0	3		1	1	0		H6N5E3	2986.09		-0.0094584	-3.16748
2994.02		6	5	1	3	0		1	1	0		H6N5F1L3	2994.03		-0.00305276	-1.01962
3032.09		7	6	0	0	2		1	1	0		H7N6E2	3032.1		-0.0084977	-2.80258
3040.06		6	5	1	2	1		1	1	0		H6N5F1L2E1	3040.07		-0.0124776	-4.10437
3086.1		6	5	1	1	2		1	1	0		H6N5F1L1E2	3086.11		-0.00791238	-2.56387
3132.17		6	5	1	0	3		1	1	0		H6N5F1E3	3132.15		0.0136128	4.34615
3186.14		6	5	2	2	1		1	1	0		H6N5F2L2E1	3186.13		0.0119236	3.74236
3232.15		6	5	2	1	2		1	1	0		H6N5F2L1E2	3232.17		-0.0145312	-4.4958
3232.15		7	6	2	2	0		1	1	0		H7N6F2L2	3232.13		0.0218543	6.76158
3259.15		7	6	0	2	1		1	1	0		H7N6L2E1	3259.14		0.0114753	3.52095
3305.17		7	6	0	1	2		1	1	0		H7N6L1E2	3305.18		-0.0147695	-4.46859
3405.19		7	6	1	2	1		1	1	0		H7N6F1L2E1	3405.2		-0.0142435	-4.18287
3451.26		7	6	1	1	2		1	1	0		H7N6F1L1E2	3451.24		0.0205717	5.96066
3532.24		7	6	0	3	1		1	1	0		H7N6L3E1	3532.23		0.0137635	3.89654
3551.27		7	6	2	2	1		1	1	0		H7N6F2L2E1	3551.26		0.0150177	4.22884
3578.28		7	6	0	2	2		1	1	0		H7N6L2E2	3578.27		0.00894865	2.50083
3597.28		7	6	2	1	2		1	1	0		H7N6F2L1E2	3597.3		-0.0182971	-5.08635
3624.29		8	7	0	2	1		1	1	0		H8N7L2E1	3624.27		0.0132494	3.65572
3624.29		7	6	0	1	3		1	1	0		H7N6L1E3	3624.31		-0.0231362	-6.3836
3632.22		7	6	1	4	0		1	1	0		H7N6F1L4	3632.24		-0.0235405	-6.48099
3670.31		7	6	0	0	4		1	1	0		H7N6E4	3670.35		-0.039481	-10.7567
3678.3		7	6	1	3	1		1	1	0		H7N6F1L3E1	3678.28		0.0162947	4.42996
3724.32		7	6	1	2	2		1	1	0		H7N6F1L2E2	3724.33		-0.00211015	-0.566584
3770.34		7	6	1	1	3		1	1	0		H7N6F1L1E3	3770.37		-0.031695	-8.40633
3824.36		7	6	2	3	1		1	1	0		H7N6F2L3E1	3824.34		0.0129059	3.37466
3870.4		7	6	2	2	2		1	1	0		H7N6F2L2E2	3870.38		0.0165011	4.26341
3897.35		8	7	0	3	1		1	1	0		H8N7L3E1	3897.36		-0.00491247	-1.26046
3943.36		8	7	0	2	2		1	1	0		H8N7L2E2	3943.4		-0.0457773	-11.6086
3943.36		9	8	0	3	0		1	1	0		H9N8L3	3943.36		-0.00939178	-2.38167
3989.41		8	7	0	1	3		1	1	0		H8N7L1E3	3989.44		-0.0290821	-7.28976
4043.43		8	7	1	3	1		1	1	0		H8N7F1L3E1	4043.42		0.00850873	2.10434
4089.47		8	7	1	2	2		1	1	0		H8N7F1L2E2	4089.46		0.0143739	3.51487
4308.49		9	8	0	2	2		1	1	0		H9N8L2E2	4308.53		-0.0464532	-10.7817
4581.68		10	9	0	4	0		1	1	0		H10N9L4	4581.58		0.10095	22.034

## Sheet: S2 - Calculation derived traits
Table S-2:
Calculation of derived traits by R-software.
H = hexose; N = N-acetylhexosamine; F = deoxyhexose (fucose); L = lactonized N-acetylneuraminic acid (α2,3-linked); E = ethyl esterified N-acetylneuraminic acid (α2,6-linked).
Derived traits data
	Trait	Description of trait
General	TC	Complex type in total spectrum
	TM	High mannose type in total spectrum
	THy	Hybrid type in total spectrum
	CA2	Diantennary species of complex glycans in spectrum
	CA3	Triantennary species of complex glycans in spectrum
	CA4	Tetraantennary species of complex glycans in spectrum
	CF	Fucosylated species of complex glycans in spectrum
	CFa	Antenna-fucosylation of complex glycans
	CB0	Non-bisected species of complex glycans in spectrum
	CB	Bisected species of complex glycans in spectrum
Fucosylation	A2F	Fucosylation of diantennary glycans
	A3F	Fucosylation of triantennary glycans
	A4F	Fucosylation of tetraantennary glycans
	A3Fa	Antenna-fucosylation of triantennary glycans
	A4Fa	Antenna-fucosylation of tetraantennary glycans
	A2SF	Fucosylation of sialylated diantennary glycans
	A2LF	Fucosylation of α2,3-sialylated diantennary glycans
	A3LF	Fucosylation of α2,3-sialylated triantennary glycans
	A4LF	Fucosylation of α2,3-sialylated tetraantennary glycans
	A2EF	Fucosylation of α2,6-sialylated diantennary glycans
	A3EF	Fucosylation of α2,6-sialylated triantennary glycans
	A4EF	Fucosylation of α2,6-sialylated tetraantennary glycans
Bisection	A2B	Bisecting of diantennary glycans
	A2F0B	Bisecting of nonfucosylated diantennary glycans
	A2FB	Bisecting of fucosylated diantennary glycans
Sialylation	A2S	Sialylation of diantennary glycans
	A3S	Sialylation of triantennary glycans
	A4S	Sialylation of tetraantennary glycans
	A2F0S	Sialylation per galactose of nonfucosylated diantennary glycans
	A3F0S	Sialylation of nonfucosylated triantennary glycans
	A4F0S	Sialylation of nonfucosylated tetraantennary glycans
	A2FS	Sialylation of fucosylated diantennary glycans
	A3FS	Sialylation of fucosylated triantennary glycans
	A4FS	Sialylation of fucosylated tetraantennary glycans
α2,3-sialylation	A2L	α2,3-sialylation of diantennary glycans
	A3L	α2,3-sialylation of triantennary glycans
	A4L	α2,3-sialylation of tetraantennary glycans
	A2F0L	α2,3-sialylation of nonfucosylated diantennary glycans
	A3F0L	α2,3-sialylation of nonfucosylated triantennary glycans
	A4F0L	α2,3-sialylation of nonfucosylated tetraantennary glycans
	A2FL	α2,3-sialylation of fucosylated diantennary glycans
	A3FL	α2,3-sialylation of fucosylated triantennary glycans
	A4FL	α2,3-sialylation of fucosylated tetraantennary glycans
	A2GL	α2,3-sialylation per galactose of diantennary glycans
α2,6-sialylation	A2E	α2,6-sialylation of diantennary glycans
	A3E	α2,6-sialylation of triantennary glycans
	A4E	α2,6-sialylation tetraantennary glycans
	A2F0E	α2,6-sialylation of nonfucosylated diantennary glycans
	A3F0E	α2,6-sialylation of nonfucosylated triantennary glycans
	A4F0E	α2,6-sialylation of nonfucosylated tetraantennary glycans
	A2FE	α2,6-sialylation of fucosylated diantennary glycans
	A3FE	α2,6-sialylation of fucosylated triantennary glycans
	A4FE	α2,6-sialylation of fucosylated tetraantennary glycans
Derived trait calculations
TM	TM = ( H4N2 + H5N2 + H6N2 + H7N2 + H8N2 + H9N2 ) / ( H4N2 + H3N3 + H5N2 + H3N3F1 + H4N3 + H3N4 + H3N3L1 + H6N2 + H4N3F1 + H3N3E1 + H5N3 + H3N4F1 + H4N4 + H3N5 + H4N3L1 + H7N2 + H3N3F1E1 + H4N3E1 + H6N3 + H4N4F1 + H5N4 + H3N5F1 + H3N3F2L1 + H4N5 + H5N3L1 + H8N2 + H4N3F1E1 + H4N4L1 + H5N3E1 + H5N4F1 + H4N4E1 + H4N5F1 + H4N3F2L1 + H5N5 + H9N2 + H5N4L1 + H6N3E1 + H5N4F2 + H4N4F1E1 + H5N4E1 + H5N5F1 +…
THy	THy = ( H5N3 + H6N3 + H5N3L1 + H5N3E1 + H6N3E1 ) / ( H4N2 + H3N3 + H5N2 + H3N3F1 + H4N3 + H3N4 + H3N3L1 + H6N2 + H4N3F1 + H3N3E1 + H5N3 + H3N4F1 + H4N4 + H3N5 + H4N3L1 + H7N2 + H3N3F1E1 + H4N3E1 + H6N3 + H4N4F1 + H5N4 + H3N5F1 + H3N3F2L1 + H4N5 + H5N3L1 + H8N2 + H4N3F1E1 + H4N4L1 + H5N3E1 + H5N4F1 + H4N4E1 + H4N5F1 + H4N3F2L1 + H5N5 + H9N2 + H5N4L1 + H6N3E1 + H5N4F2 + H4N4F1E1 + H5N4E1 + H5N5F1 +…
TC	TC = ( H3N4 + H3N3L1 + H3N3E1 + H3N4F1 + H4N4 + H3N5 + H4N3L1 + H3N3F1E1 + H4N3E1 + H4N4F1 + H5N4 + H3N5F1 + H3N3F2L1 + H4N5 + H4N3F1E1 + H4N4L1 + H5N4F1 + H4N4E1 + H4N5F1 + H4N3F2L1 + H5N5 + H5N4L1 + H5N4F2 + H4N4F1E1 + H5N4E1 + H5N5F1 + H5N4F1L1 + H5N4F1E1 + H4N5F1E1 + H5N5E1 + H5N4L2 + H3N4F2L1E1 + H5N5E1Ac1 + H5N4L1E1 + H5N4E2 + H5N5F1E1 + H6N5E1 + H5N4F1L2 + H5N4F1L1E1 + H5N5L2 + H5N4F1E2 + …
CA2	CA2 = ( H3N4 + H3N4F1 + H4N4 + H3N5 + H4N4F1 + H5N4 + H3N5F1 + H4N5 + H4N4L1 + H5N4F1 + H4N4E1 + H4N5F1 + H5N5 + H5N4L1 + H5N4F2 + H4N4F1E1 + H5N4E1 + H5N5F1 + H5N4F1L1 + H5N4F1E1 + H4N5F1E1 + H5N5E1 + H5N4L2 + H3N4F2L1E1 + H5N5E1Ac1 + H5N4L1E1 + H5N4E2 + H5N5F1E1 + H5N4F1L2 + H5N4F1L1E1 + H5N5L2 + H5N4F1E2 + H5N5E2 + H5N5F1E2 ) / ( H3N4 + H3N3L1 + H3N3E1 + H3N4F1 + H4N4 + H3N5 + H4N3L1 + H3N3F1E…
CA3	CA3 = ( H6N5E1 + H6N5F1E1 + H6N5L1E1 + H6N5E2 + H6N5F1L1E1 + H6N5F1E2 + H6N5L3 + H6N5L2E1 + H6N5L1E2 + H6N5E3 + H6N5F1L3 + H6N5F1L2E1 + H6N5F1L1E2 + H6N5F1E3 + H6N5F2L2E1 + H6N5F2L1E2 ) / ( H3N4 + H3N3L1 + H3N3E1 + H3N4F1 + H4N4 + H3N5 + H4N3L1 + H3N3F1E1 + H4N3E1 + H4N4F1 + H5N4 + H3N5F1 + H3N3F2L1 + H4N5 + H4N3F1E1 + H4N4L1 + H5N4F1 + H4N4E1 + H4N5F1 + H4N3F2L1 + H5N5 + H5N4L1 + H5N4F2 + H4N4F1…
CA4	CA4 = ( H7N6F1E1 + H7N6E2 + H7N6F2L2 + H7N6L2E1 + H7N6L1E2 + H7N6F1L2E1 + H7N6F1L1E2 + H7N6L3E1 + H7N6F2L2E1 + H7N6L2E2 + H7N6F2L1E2 + H7N6L1E3 + H7N6F1L4 + H7N6E4 + H7N6F1L3E1 + H7N6F1L2E2 + H7N6F1L1E3 + H7N6F2L3E1 + H7N6F2L2E2 ) / ( H3N4 + H3N3L1 + H3N3E1 + H3N4F1 + H4N4 + H3N5 + H4N3L1 + H3N3F1E1 + H4N3E1 + H4N4F1 + H5N4 + H3N5F1 + H3N3F2L1 + H4N5 + H4N3F1E1 + H4N4L1 + H5N4F1 + H4N4E1 + H4N5F1…
CF	CF = ( H3N4F1 + H3N3F1E1 + H4N4F1 + H3N5F1 + H3N3F2L1 + H4N3F1E1 + H5N4F1 + H4N5F1 + H4N3F2L1 + H5N4F2 + H4N4F1E1 + H5N5F1 + H5N4F1L1 + H5N4F1E1 + H4N5F1E1 + H3N4F2L1E1 + H5N5F1E1 + H5N4F1L2 + H5N4F1L1E1 + H5N4F1E2 + H6N5F1E1 + H5N5F1E2 + H6N5F1L1E1 + H6N5F1E2 + H7N6F1E1 + H6N5F1L3 + H6N5F1L2E1 + H6N5F1L1E2 + H6N5F1E3 + H6N5F2L2E1 + H6N5F2L1E2 + H7N6F2L2 + H7N6F1L2E1 + H7N6F1L1E2 + H7N6F2L2E1 + H…
CFa	CFa = ( H3N3F2L1 + H4N3F2L1 + H5N4F2 + H3N4F2L1E1 + H6N5F2L2E1 + H6N5F2L1E2 + H7N6F2L2 + H7N6F2L2E1 + H7N6F2L1E2 + H7N6F2L3E1 + H7N6F2L2E2 ) / ( H3N4 + H3N3L1 + H3N3E1 + H3N4F1 + H4N4 + H3N5 + H4N3L1 + H3N3F1E1 + H4N3E1 + H4N4F1 + H5N4 + H3N5F1 + H3N3F2L1 + H4N5 + H4N3F1E1 + H4N4L1 + H5N4F1 + H4N4E1 + H4N5F1 + H4N3F2L1 + H5N5 + H5N4L1 + H5N4F2 + H4N4F1E1 + H5N4E1 + H5N5F1 + H5N4F1L1 + H5N4F1E1 + …
CB0	CB0 = ( H3N4 + H3N4F1 + H4N4 + H4N4F1 + H5N4 + H4N4L1 + H5N4F1 + H4N4E1 + H5N4L1 + H5N4F2 + H4N4F1E1 + H5N4E1 + H5N4F1L1 + H5N4F1E1 + H5N4L2 + H3N4F2L1E1 + H5N4L1E1 + H5N4E2 + H5N4F1L2 + H5N4F1L1E1 + H5N4F1E2 ) / ( H3N4 + H3N3L1 + H3N3E1 + H3N4F1 + H4N4 + H3N5 + H4N3L1 + H3N3F1E1 + H4N3E1 + H4N4F1 + H5N4 + H3N5F1 + H3N3F2L1 + H4N5 + H4N3F1E1 + H4N4L1 + H5N4F1 + H4N4E1 + H4N5F1 + H4N3F2L1 + H5N5 +…
CB	CB = ( H3N5 + H3N5F1 + H4N5 + H4N5F1 + H5N5 + H5N5F1 + H4N5F1E1 + H5N5E1 + H5N5E1Ac1 + H5N5F1E1 + H5N5L2 + H5N5E2 + H5N5F1E2 ) / ( H3N4 + H3N3L1 + H3N3E1 + H3N4F1 + H4N4 + H3N5 + H4N3L1 + H3N3F1E1 + H4N3E1 + H4N4F1 + H5N4 + H3N5F1 + H3N3F2L1 + H4N5 + H4N3F1E1 + H4N4L1 + H5N4F1 + H4N4E1 + H4N5F1 + H4N3F2L1 + H5N5 + H5N4L1 + H5N4F2 + H4N4F1E1 + H5N4E1 + H5N5F1 + H5N4F1L1 + H5N4F1E1 + H4N5F1E1 + H5N…
A2F	A2F = ( H3N4F1 + H4N4F1 + H3N5F1 + H5N4F1 + H4N5F1 + H5N4F2 + H4N4F1E1 + H5N5F1 + H5N4F1L1 + H5N4F1E1 + H4N5F1E1 + H3N4F2L1E1 + H5N5F1E1 + H5N4F1L2 + H5N4F1L1E1 + H5N4F1E2 + H5N5F1E2 ) / ( H3N4 + H3N4F1 + H4N4 + H3N5 + H4N4F1 + H5N4 + H3N5F1 + H4N5 + H4N4L1 + H5N4F1 + H4N4E1 + H4N5F1 + H5N5 + H5N4L1 + H5N4F2 + H4N4F1E1 + H5N4E1 + H5N5F1 + H5N4F1L1 + H5N4F1E1 + H4N5F1E1 + H5N5E1 + H5N4L2 + H3N4F2L…
A3F	A3F = ( H6N5F1E1 + H6N5F1L1E1 + H6N5F1E2 + H6N5F1L3 + H6N5F1L2E1 + H6N5F1L1E2 + H6N5F1E3 + H6N5F2L2E1 + H6N5F2L1E2 ) / ( H6N5E1 + H6N5F1E1 + H6N5L1E1 + H6N5E2 + H6N5F1L1E1 + H6N5F1E2 + H6N5L3 + H6N5L2E1 + H6N5L1E2 + H6N5E3 + H6N5F1L3 + H6N5F1L2E1 + H6N5F1L1E2 + H6N5F1E3 + H6N5F2L2E1 + H6N5F2L1E2 )
A4F	A4F = ( H7N6F1E1 + H7N6F2L2 + H7N6F1L2E1 + H7N6F1L1E2 + H7N6F2L2E1 + H7N6F2L1E2 + H7N6F1L4 + H7N6F1L3E1 + H7N6F1L2E2 + H7N6F1L1E3 + H7N6F2L3E1 + H7N6F2L2E2 ) / ( H7N6F1E1 + H7N6E2 + H7N6F2L2 + H7N6L2E1 + H7N6L1E2 + H7N6F1L2E1 + H7N6F1L1E2 + H7N6L3E1 + H7N6F2L2E1 + H7N6L2E2 + H7N6F2L1E2 + H7N6L1E3 + H7N6F1L4 + H7N6E4 + H7N6F1L3E1 + H7N6F1L2E2 + H7N6F1L1E3 + H7N6F2L3E1 + H7N6F2L2E2 )
A3Fa	A3Fa = ( H6N5F2L2E1 + H6N5F2L1E2 ) / ( H6N5E1 + H6N5F1E1 + H6N5L1E1 + H6N5E2 + H6N5F1L1E1 + H6N5F1E2 + H6N5L3 + H6N5L2E1 + H6N5L1E2 + H6N5E3 + H6N5F1L3 + H6N5F1L2E1 + H6N5F1L1E2 + H6N5F1E3 + H6N5F2L2E1 + H6N5F2L1E2 )
A4Fa	A4Fa = ( H7N6F2L2 + H7N6F2L2E1 + H7N6F2L1E2 + H7N6F2L3E1 + H7N6F2L2E2 ) / ( H7N6F1E1 + H7N6E2 + H7N6F2L2 + H7N6L2E1 + H7N6L1E2 + H7N6F1L2E1 + H7N6F1L1E2 + H7N6L3E1 + H7N6F2L2E1 + H7N6L2E2 + H7N6F2L1E2 + H7N6L1E3 + H7N6F1L4 + H7N6E4 + H7N6F1L3E1 + H7N6F1L2E2 + H7N6F1L1E3 + H7N6F2L3E1 + H7N6F2L2E2 )
A2SF	A2SF = ( H4N4F1E1 + H5N4F1L1 + H5N4F1E1 + H4N5F1E1 + H3N4F2L1E1 + H5N5F1E1 + H5N4F1L2 + H5N4F1L1E1 + H5N4F1E2 + H5N5F1E2 ) / ( H4N4L1 + H4N4E1 + H5N4L1 + H4N4F1E1 + H5N4E1 + H5N4F1L1 + H5N4F1E1 + H4N5F1E1 + H5N5E1 + H5N4L2 + H3N4F2L1E1 + H5N5E1Ac1 + H5N4L1E1 + H5N4E2 + H5N5F1E1 + H5N4F1L2 + H5N4F1L1E1 + H5N5L2 + H5N4F1E2 + H5N5E2 + H5N5F1E2 )
A2LF	A2LF = ( H5N4F1L1 + H3N4F2L1E1 + H5N4F1L2 + H5N4F1L1E1 ) / ( H4N4L1 + H5N4L1 + H5N4F1L1 + H5N4L2 + H3N4F2L1E1 + H5N4L1E1 + H5N4F1L2 + H5N4F1L1E1 + H5N5L2 )
A3LF	A3LF = ( H6N5F1L1E1 + H6N5F1L3 + H6N5F1L2E1 + H6N5F1L1E2 + H6N5F2L2E1 + H6N5F2L1E2 ) / ( H6N5L1E1 + H6N5F1L1E1 + H6N5L3 + H6N5L2E1 + H6N5L1E2 + H6N5F1L3 + H6N5F1L2E1 + H6N5F1L1E2 + H6N5F2L2E1 + H6N5F2L1E2 )
A4LF	A4LF = ( H7N6F2L2 + H7N6F1L2E1 + H7N6F1L1E2 + H7N6F2L2E1 + H7N6F2L1E2 + H7N6F1L4 + H7N6F1L3E1 + H7N6F1L2E2 + H7N6F1L1E3 + H7N6F2L3E1 + H7N6F2L2E2 ) / ( H7N6F2L2 + H7N6L2E1 + H7N6L1E2 + H7N6F1L2E1 + H7N6F1L1E2 + H7N6L3E1 + H7N6F2L2E1 + H7N6L2E2 + H7N6F2L1E2 + H7N6L1E3 + H7N6F1L4 + H7N6F1L3E1 + H7N6F1L2E2 + H7N6F1L1E3 + H7N6F2L3E1 + H7N6F2L2E2 )
A2EF	A2EF = ( H4N4F1E1 + H5N4F1E1 + H4N5F1E1 + H3N4F2L1E1 + H5N5F1E1 + H5N4F1L1E1 + H5N4F1E2 + H5N5F1E2 ) / ( H4N4E1 + H4N4F1E1 + H5N4E1 + H5N4F1E1 + H4N5F1E1 + H5N5E1 + H3N4F2L1E1 + H5N5E1Ac1 + H5N4L1E1 + H5N4E2 + H5N5F1E1 + H5N4F1L1E1 + H5N4F1E2 + H5N5E2 + H5N5F1E2 )
A3EF	A3EF = ( H6N5F1E1 + H6N5F1L1E1 + H6N5F1E2 + H6N5F1L2E1 + H6N5F1L1E2 + H6N5F1E3 + H6N5F2L2E1 + H6N5F2L1E2 ) / ( H6N5E1 + H6N5F1E1 + H6N5L1E1 + H6N5E2 + H6N5F1L1E1 + H6N5F1E2 + H6N5L2E1 + H6N5L1E2 + H6N5E3 + H6N5F1L2E1 + H6N5F1L1E2 + H6N5F1E3 + H6N5F2L2E1 + H6N5F2L1E2 )
A4EF	A4EF = ( H7N6F1E1 + H7N6F1L2E1 + H7N6F1L1E2 + H7N6F2L2E1 + H7N6F2L1E2 + H7N6F1L3E1 + H7N6F1L2E2 + H7N6F1L1E3 + H7N6F2L3E1 + H7N6F2L2E2 ) / ( H7N6F1E1 + H7N6E2 + H7N6L2E1 + H7N6L1E2 + H7N6F1L2E1 + H7N6F1L1E2 + H7N6L3E1 + H7N6F2L2E1 + H7N6L2E2 + H7N6F2L1E2 + H7N6L1E3 + H7N6E4 + H7N6F1L3E1 + H7N6F1L2E2 + H7N6F1L1E3 + H7N6F2L3E1 + H7N6F2L2E2 )
A2B	A2B = ( H3N5 + H3N5F1 + H4N5 + H4N5F1 + H5N5 + H5N5F1 + H4N5F1E1 + H5N5E1 + H5N5E1Ac1 + H5N5F1E1 + H5N5L2 + H5N5E2 + H5N5F1E2 ) / ( H3N4 + H3N4F1 + H4N4 + H3N5 + H4N4F1 + H5N4 + H3N5F1 + H4N5 + H4N4L1 + H5N4F1 + H4N4E1 + H4N5F1 + H5N5 + H5N4L1 + H5N4F2 + H4N4F1E1 + H5N4E1 + H5N5F1 + H5N4F1L1 + H5N4F1E1 + H4N5F1E1 + H5N5E1 + H5N4L2 + H3N4F2L1E1 + H5N5E1Ac1 + H5N4L1E1 + H5N4E2 + H5N5F1E1 + H5N4F1L2…
A2F0B	A2F0B = ( H3N5 + H4N5 + H5N5 + H5N5E1 + H5N5E1Ac1 + H5N5L2 + H5N5E2 ) / ( H3N4 + H4N4 + H3N5 + H5N4 + H4N5 + H4N4L1 + H4N4E1 + H5N5 + H5N4L1 + H5N4E1 + H5N5E1 + H5N4L2 + H5N5E1Ac1 + H5N4L1E1 + H5N4E2 + H5N5L2 + H5N5E2 )
A2FB	A2FB = ( H3N5F1 + H4N5F1 + H5N5F1 + H4N5F1E1 + H5N5F1E1 + H5N5F1E2 ) / ( H3N4F1 + H4N4F1 + H3N5F1 + H5N4F1 + H4N5F1 + H5N4F2 + H4N4F1E1 + H5N5F1 + H5N4F1L1 + H5N4F1E1 + H4N5F1E1 + H3N4F2L1E1 + H5N5F1E1 + H5N4F1L2 + H5N4F1L1E1 + H5N4F1E2 + H5N5F1E2 )
A2S	A2S = ( 0/2 * ( H3N4 + H3N4F1 + H4N4 + H3N5 + H4N4F1 + H5N4 + H3N5F1 + H4N5 + H5N4F1 + H4N5F1 + H5N5 + H5N4F2 + H5N5F1 ) + 1/2 * ( H4N4L1 + H4N4E1 + H5N4L1 + H4N4F1E1 + H5N4E1 + H5N4F1L1 + H5N4F1E1 + H4N5F1E1 + H5N5E1 + H5N5E1Ac1 + H5N5F1E1 ) + 2/2 * ( H5N4L2 + H3N4F2L1E1 + H5N4L1E1 + H5N4E2 + H5N4F1L2 + H5N4F1L1E1 + H5N5L2 + H5N4F1E2 + H5N5E2 + H5N5F1E2 ) ) / ( H3N4 + H3N4F1 + H4N4 + H3N5 + H4N4…
A3S	A3S = ( 0/3 * (0) + 1/3 * ( H6N5E1 + H6N5F1E1 ) + 2/3 * ( H6N5L1E1 + H6N5E2 + H6N5F1L1E1 + H6N5F1E2 ) + 3/3 * ( H6N5L3 + H6N5L2E1 + H6N5L1E2 + H6N5E3 + H6N5F1L3 + H6N5F1L2E1 + H6N5F1L1E2 + H6N5F1E3 + H6N5F2L2E1 + H6N5F2L1E2 ) ) / ( H6N5E1 + H6N5F1E1 + H6N5L1E1 + H6N5E2 + H6N5F1L1E1 + H6N5F1E2 + H6N5L3 + H6N5L2E1 + H6N5L1E2 + H6N5E3 + H6N5F1L3 + H6N5F1L2E1 + H6N5F1L1E2 + H6N5F1E3 + H6N5F2L2E1 + H6…
A4S	A4S = ( 0/4 * (0) + 1/4 * ( H7N6F1E1 ) + 2/4 * ( H7N6E2 + H7N6F2L2 ) + 3/4 * ( H7N6L2E1 + H7N6L1E2 + H7N6F1L2E1 + H7N6F1L1E2 + H7N6F2L2E1 + H7N6F2L1E2 ) + 4/4 * ( H7N6L3E1 + H7N6L2E2 + H7N6L1E3 + H7N6F1L4 + H7N6E4 + H7N6F1L3E1 + H7N6F1L2E2 + H7N6F1L1E3 + H7N6F2L3E1 + H7N6F2L2E2 ) ) / ( H7N6F1E1 + H7N6E2 + H7N6F2L2 + H7N6L2E1 + H7N6L1E2 + H7N6F1L2E1 + H7N6F1L1E2 + H7N6L3E1 + H7N6F2L2E1 + H7N6L2E2 …
A2F0S	A2F0S = ( 0/2 * ( H3N4 + H4N4 + H3N5 + H5N4 + H4N5 + H5N5 ) + 1/2 * ( H4N4L1 + H4N4E1 + H5N4L1 + H5N4E1 + H5N5E1 + H5N5E1Ac1 ) + 2/2 * ( H5N4L2 + H5N4L1E1 + H5N4E2 + H5N5L2 + H5N5E2 ) ) / ( H3N4 + H4N4 + H3N5 + H5N4 + H4N5 + H4N4L1 + H4N4E1 + H5N5 + H5N4L1 + H5N4E1 + H5N5E1 + H5N4L2 + H5N5E1Ac1 + H5N4L1E1 + H5N4E2 + H5N5L2 + H5N5E2 )
A3F0S	A3F0S = ( 0/3 * (0) + 1/3 * ( H6N5E1 ) + 2/3 * ( H6N5L1E1 + H6N5E2 ) + 3/3 * ( H6N5L3 + H6N5L2E1 + H6N5L1E2 + H6N5E3 ) ) / ( H6N5E1 + H6N5L1E1 + H6N5E2 + H6N5L3 + H6N5L2E1 + H6N5L1E2 + H6N5E3 )
A4F0S	A4F0S = ( 0/4 * (0) + 1/4 * (0) + 2/4 * ( H7N6E2 ) + 3/4 * ( H7N6L2E1 + H7N6L1E2 ) + 4/4 * ( H7N6L3E1 + H7N6L2E2 + H7N6L1E3 + H7N6E4 ) ) / ( H7N6F1E1 + H7N6E2 + H7N6F2L2 + H7N6L2E1 + H7N6L1E2 + H7N6F1L2E1 + H7N6F1L1E2 + H7N6L3E1 + H7N6F2L2E1 + H7N6L2E2 + H7N6F2L1E2 + H7N6L1E3 + H7N6F1L4 + H7N6E4 + H7N6F1L3E1 + H7N6F1L2E2 + H7N6F1L1E3 + H7N6F2L3E1 + H7N6F2L2E2 )
A2FS	A2FS = ( 0/2 * ( H3N4F1 + H4N4F1 + H3N5F1 + H5N4F1 + H4N5F1 + H5N4F2 + H5N5F1 ) + 1/2 * ( H4N4F1E1 + H5N4F1L1 + H5N4F1E1 + H4N5F1E1 + H5N5F1E1 ) + 2/2 * ( H3N4F2L1E1 + H5N4F1L2 + H5N4F1L1E1 + H5N4F1E2 + H5N5F1E2 ) ) / ( H3N4F1 + H4N4F1 + H3N5F1 + H5N4F1 + H4N5F1 + H5N4F2 + H4N4F1E1 + H5N5F1 + H5N4F1L1 + H5N4F1E1 + H4N5F1E1 + H3N4F2L1E1 + H5N5F1E1 + H5N4F1L2 + H5N4F1L1E1 + H5N4F1E2 + H5N5F1E2 )
A3FS	A3FS = ( 0/3 * (0) + 1/3 * ( H6N5F1E1 ) + 2/3 * ( H6N5F1L1E1 + H6N5F1E2 ) + 3/3 * ( H6N5F1L3 + H6N5F1L2E1 + H6N5F1L1E2 + H6N5F1E3 + H6N5F2L2E1 + H6N5F2L1E2 ) ) / ( H6N5F1E1 + H6N5F1L1E1 + H6N5F1E2 + H6N5F1L3 + H6N5F1L2E1 + H6N5F1L1E2 + H6N5F1E3 + H6N5F2L2E1 + H6N5F2L1E2 )
A4FS	A4FS = ( 0/4 * (0) + 1/4 * ( H7N6F1E1 ) + 2/4 * ( H7N6F2L2 ) + 3/4 * ( H7N6F1L2E1 + H7N6F1L1E2 + H7N6F2L2E1 + H7N6F2L1E2 ) + 4/4 * ( H7N6F1L4 + H7N6F1L3E1 + H7N6F1L2E2 + H7N6F1L1E3 + H7N6F2L3E1 + H7N6F2L2E2 ) ) / ( H7N6F1E1 + H7N6E2 + H7N6F2L2 + H7N6L2E1 + H7N6L1E2 + H7N6F1L2E1 + H7N6F1L1E2 + H7N6L3E1 + H7N6F2L2E1 + H7N6L2E2 + H7N6F2L1E2 + H7N6L1E3 + H7N6F1L4 + H7N6E4 + H7N6F1L3E1 + H7N6F1L2E2 + …
A2L	A2L = ( 0/2 * ( H3N4 + H3N4F1 + H4N4 + H3N5 + H4N4F1 + H5N4 + H3N5F1 + H4N5 + H5N4F1 + H4N4E1 + H4N5F1 + H5N5 + H5N4F2 + H4N4F1E1 + H5N4E1 + H5N5F1 + H5N4F1E1 + H4N5F1E1 + H5N5E1 + H5N5E1Ac1 + H5N4E2 + H5N5F1E1 + H5N4F1E2 + H5N5E2 + H5N5F1E2 ) + 1/2 * ( H4N4L1 + H5N4L1 + H5N4F1L1 + H3N4F2L1E1 + H5N4L1E1 + H5N4F1L1E1 ) + 2/2 * ( H5N4L2 + H5N4F1L2 + H5N5L2 ) ) / ( H3N4 + H3N4F1 + H4N4 + H3N5 + H4N4…
A3L	A3L = ( 0/3 * ( H6N5E1 + H6N5F1E1 + H6N5E2 + H6N5F1E2 + H6N5E3 + H6N5F1E3 ) + 1/3 * ( H6N5L1E1 + H6N5F1L1E1 + H6N5L1E2 + H6N5F1L1E2 + H6N5F2L1E2 ) + 2/3 * ( H6N5L2E1 + H6N5F1L2E1 + H6N5F2L2E1 ) + 3/3 * ( H6N5L3 + H6N5F1L3 ) ) / ( H6N5E1 + H6N5F1E1 + H6N5L1E1 + H6N5E2 + H6N5F1L1E1 + H6N5F1E2 + H6N5L3 + H6N5L2E1 + H6N5L1E2 + H6N5E3 + H6N5F1L3 + H6N5F1L2E1 + H6N5F1L1E2 + H6N5F1E3 + H6N5F2L2E1 + H6N5…
A4L	A4L = ( 0/4 * ( H7N6F1E1 + H7N6E2 + H7N6E4 ) + 1/4 * ( H7N6L1E2 + H7N6F1L1E2 + H7N6F2L1E2 + H7N6L1E3 + H7N6F1L1E3 ) + 2/4 * ( H7N6F2L2 + H7N6L2E1 + H7N6F1L2E1 + H7N6F2L2E1 + H7N6L2E2 + H7N6F1L2E2 + H7N6F2L2E2 ) + 3/4 * ( H7N6L3E1 + H7N6F1L3E1 + H7N6F2L3E1 ) + 4/4 * ( H7N6F1L4 ) ) / ( H7N6F1E1 + H7N6E2 + H7N6F2L2 + H7N6L2E1 + H7N6L1E2 + H7N6F1L2E1 + H7N6F1L1E2 + H7N6L3E1 + H7N6F2L2E1 + H7N6L2E2 + …
A2F0L	A2F0L = ( 0/2 * ( H3N4 + H4N4 + H3N5 + H5N4 + H4N5 + H4N4E1 + H5N5 + H5N4E1 + H5N5E1 + H5N5E1Ac1 + H5N4E2 + H5N5E2 ) + 1/2 * ( H4N4L1 + H5N4L1 + H5N4L1E1 ) + 2/2 * ( H5N4L2 + H5N5L2 ) ) / ( H3N4 + H4N4 + H3N5 + H5N4 + H4N5 + H4N4L1 + H4N4E1 + H5N5 + H5N4L1 + H5N4E1 + H5N5E1 + H5N4L2 + H5N5E1Ac1 + H5N4L1E1 + H5N4E2 + H5N5L2 + H5N5E2 )
A3F0L	A3F0L = ( 0/3 * ( H6N5E1 + H6N5E2 + H6N5E3 ) + 1/3 * ( H6N5L1E1 + H6N5L1E2 ) + 2/3 * ( H6N5L2E1 ) + 3/3 * ( H6N5L3 ) ) / ( H6N5E1 + H6N5L1E1 + H6N5E2 + H6N5L3 + H6N5L2E1 + H6N5L1E2 + H6N5E3 )
A4F0L	A4F0L = ( 0/4 * ( H7N6E2 + H7N6E4 ) + 1/4 * ( H7N6L1E2 + H7N6L1E3 ) + 2/4 * ( H7N6L2E1 + H7N6L2E2 ) + 3/4 * ( H7N6L3E1 ) + 4/4 * (0) ) / ( H7N6F1E1 + H7N6E2 + H7N6F2L2 + H7N6L2E1 + H7N6L1E2 + H7N6F1L2E1 + H7N6F1L1E2 + H7N6L3E1 + H7N6F2L2E1 + H7N6L2E2 + H7N6F2L1E2 + H7N6L1E3 + H7N6F1L4 + H7N6E4 + H7N6F1L3E1 + H7N6F1L2E2 + H7N6F1L1E3 + H7N6F2L3E1 + H7N6F2L2E2 )
A2FL	A2FL = ( 0/2 * ( H3N4F1 + H4N4F1 + H3N5F1 + H5N4F1 + H4N5F1 + H5N4F2 + H4N4F1E1 + H5N5F1 + H5N4F1E1 + H4N5F1E1 + H5N5F1E1 + H5N4F1E2 + H5N5F1E2 ) + 1/2 * ( H5N4F1L1 + H3N4F2L1E1 + H5N4F1L1E1 ) + 2/2 * ( H5N4F1L2 ) ) / ( H3N4F1 + H4N4F1 + H3N5F1 + H5N4F1 + H4N5F1 + H5N4F2 + H4N4F1E1 + H5N5F1 + H5N4F1L1 + H5N4F1E1 + H4N5F1E1 + H3N4F2L1E1 + H5N5F1E1 + H5N4F1L2 + H5N4F1L1E1 + H5N4F1E2 + H5N5F1E2 )
A3FL	A3FL = ( 0/3 * ( H6N5F1E1 + H6N5F1E2 + H6N5F1E3 ) + 1/3 * ( H6N5F1L1E1 + H6N5F1L1E2 + H6N5F2L1E2 ) + 2/3 * ( H6N5F1L2E1 + H6N5F2L2E1 ) + 3/3 * ( H6N5F1L3 ) ) / ( H6N5F1E1 + H6N5F1L1E1 + H6N5F1E2 + H6N5F1L3 + H6N5F1L2E1 + H6N5F1L1E2 + H6N5F1E3 + H6N5F2L2E1 + H6N5F2L1E2 )
A4FL	A4FL = ( 0/4 * ( H7N6F1E1 ) + 1/4 * ( H7N6F1L1E2 + H7N6F2L1E2 + H7N6F1L1E3 ) + 2/4 * ( H7N6F2L2 + H7N6F1L2E1 + H7N6F2L2E1 + H7N6F1L2E2 + H7N6F2L2E2 ) + 3/4 * ( H7N6F1L3E1 + H7N6F2L3E1 ) + 4/4 * ( H7N6F1L4 ) ) / ( H7N6F1E1 + H7N6E2 + H7N6F2L2 + H7N6L2E1 + H7N6L1E2 + H7N6F1L2E1 + H7N6F1L1E2 + H7N6L3E1 + H7N6F2L2E1 + H7N6L2E2 + H7N6F2L1E2 + H7N6L1E3 + H7N6F1L4 + H7N6E4 + H7N6F1L3E1 + H7N6F1L2E2 + H7…
A2GL	A2GL = ( ( 0/2 * ( H3N4 + H3N4F1 + H4N4 + H3N5 + H4N4F1 + H5N4 + H3N5F1 + H4N5 + H5N4F1 + H4N4E1 + H4N5F1 + H5N5 + H5N4F2 + H4N4F1E1 + H5N4E1 + H5N5F1 + H5N4F1E1 + H4N5F1E1 + H5N5E1 + H5N5E1Ac1 + H5N4E2 + H5N5F1E1 + H5N4F1E2 + H5N5E2 + H5N5F1E2 ) + 1/2 * ( H4N4L1 + H5N4L1 + H5N4F1L1 + H3N4F2L1E1 + H5N4L1E1 + H5N4F1L1E1 ) + 2/2 * ( H5N4L2 + H5N4F1L2 + H5N5L2 ) ) / ( H3N4 + H3N4F1 + H4N4 + H3N5 + H…
A2E	A2E = ( 0/2 * ( H3N4 + H3N4F1 + H4N4 + H3N5 + H4N4F1 + H5N4 + H3N5F1 + H4N5 + H4N4L1 + H5N4F1 + H4N5F1 + H5N5 + H5N4L1 + H5N4F2 + H5N5F1 + H5N4F1L1 + H5N4L2 + H5N4F1L2 + H5N5L2 ) + 1/2 * ( H4N4E1 + H4N4F1E1 + H5N4E1 + H5N4F1E1 + H4N5F1E1 + H5N5E1 + H3N4F2L1E1 + H5N5E1Ac1 + H5N4L1E1 + H5N5F1E1 + H5N4F1L1E1 ) + 2/2 * ( H5N4E2 + H5N4F1E2 + H5N5E2 + H5N5F1E2 ) ) / ( H3N4 + H3N4F1 + H4N4 + H3N5 + H4N4…
A3E	A3E = ( 0/3 * ( H6N5L3 + H6N5F1L3 ) + 1/3 * ( H6N5E1 + H6N5F1E1 + H6N5L1E1 + H6N5F1L1E1 + H6N5L2E1 + H6N5F1L2E1 + H6N5F2L2E1 ) + 2/3 * ( H6N5E2 + H6N5F1E2 + H6N5L1E2 + H6N5F1L1E2 + H6N5F2L1E2 ) + 3/3 * ( H6N5E3 + H6N5F1E3 ) ) / ( H6N5E1 + H6N5F1E1 + H6N5L1E1 + H6N5E2 + H6N5F1L1E1 + H6N5F1E2 + H6N5L3 + H6N5L2E1 + H6N5L1E2 + H6N5E3 + H6N5F1L3 + H6N5F1L2E1 + H6N5F1L1E2 + H6N5F1E3 + H6N5F2L2E1 + H6N5…
A4E	A4E = ( 0/4 * ( H7N6F2L2 + H7N6F1L4 ) + 1/4 * ( H7N6F1E1 + H7N6L2E1 + H7N6F1L2E1 + H7N6L3E1 + H7N6F2L2E1 + H7N6F1L3E1 + H7N6F2L3E1 ) + 2/4 * ( H7N6E2 + H7N6L1E2 + H7N6F1L1E2 + H7N6L2E2 + H7N6F2L1E2 + H7N6F1L2E2 + H7N6F2L2E2 ) + 3/4 * ( H7N6L1E3 + H7N6F1L1E3 ) + 4/4 * ( H7N6E4 ) ) / ( H7N6F1E1 + H7N6E2 + H7N6F2L2 + H7N6L2E1 + H7N6L1E2 + H7N6F1L2E1 + H7N6F1L1E2 + H7N6L3E1 + H7N6F2L2E1 + H7N6L2E2 + …
A2F0E	A2F0E = ( 0/2 * ( H3N4 + H4N4 + H3N5 + H5N4 + H4N5 + H4N4L1 + H5N5 + H5N4L1 + H5N4L2 + H5N5L2 ) + 1/2 * ( H4N4E1 + H5N4E1 + H5N5E1 + H5N5E1Ac1 + H5N4L1E1 ) + 2/2 * ( H5N4E2 + H5N5E2 ) ) / ( H3N4 + H4N4 + H3N5 + H5N4 + H4N5 + H4N4L1 + H4N4E1 + H5N5 + H5N4L1 + H5N4E1 + H5N5E1 + H5N4L2 + H5N5E1Ac1 + H5N4L1E1 + H5N4E2 + H5N5L2 + H5N5E2 )
A3F0E	A3F0E = ( 0/3 * ( H6N5L3 ) + 1/3 * ( H6N5E1 + H6N5L1E1 + H6N5L2E1 ) + 2/3 * ( H6N5E2 + H6N5L1E2 ) + 3/3 * ( H6N5E3 ) ) / ( H6N5E1 + H6N5L1E1 + H6N5E2 + H6N5L3 + H6N5L2E1 + H6N5L1E2 + H6N5E3 )
A4F0E	A4F0E = ( 0/4 * (0) + 1/4 * ( H7N6L2E1 + H7N6L3E1 ) + 2/4 * ( H7N6E2 + H7N6L1E2 + H7N6L2E2 ) + 3/4 * ( H7N6L1E3 ) + 4/4 * ( H7N6E4 ) ) / ( H7N6F1E1 + H7N6E2 + H7N6F2L2 + H7N6L2E1 + H7N6L1E2 + H7N6F1L2E1 + H7N6F1L1E2 + H7N6L3E1 + H7N6F2L2E1 + H7N6L2E2 + H7N6F2L1E2 + H7N6L1E3 + H7N6F1L4 + H7N6E4 + H7N6F1L3E1 + H7N6F1L2E2 + H7N6F1L1E3 + H7N6F2L3E1 + H7N6F2L2E2 )
A2FE	A2FE = ( 0/2 * ( H3N4F1 + H4N4F1 + H3N5F1 + H5N4F1 + H4N5F1 + H5N4F2 + H5N5F1 + H5N4F1L1 + H5N4F1L2 ) + 1/2 * ( H4N4F1E1 + H5N4F1E1 + H4N5F1E1 + H3N4F2L1E1 + H5N5F1E1 + H5N4F1L1E1 ) + 2/2 * ( H5N4F1E2 + H5N5F1E2 ) ) / ( H3N4F1 + H4N4F1 + H3N5F1 + H5N4F1 + H4N5F1 + H5N4F2 + H4N4F1E1 + H5N5F1 + H5N4F1L1 + H5N4F1E1 + H4N5F1E1 + H3N4F2L1E1 + H5N5F1E1 + H5N4F1L2 + H5N4F1L1E1 + H5N4F1E2 + H5N5F1E2 )
A3FE	A3FE = ( 0/3 * ( H6N5F1L3 ) + 1/3 * ( H6N5F1E1 + H6N5F1L1E1 + H6N5F1L2E1 + H6N5F2L2E1 ) + 2/3 * ( H6N5F1E2 + H6N5F1L1E2 + H6N5F2L1E2 ) + 3/3 * ( H6N5F1E3 ) ) / ( H6N5F1E1 + H6N5F1L1E1 + H6N5F1E2 + H6N5F1L3 + H6N5F1L2E1 + H6N5F1L1E2 + H6N5F1E3 + H6N5F2L2E1 + H6N5F2L1E2 )
A4FE	A4FE = ( 0/4 * ( H7N6F2L2 + H7N6F1L4 ) + 1/4 * ( H7N6F1E1 + H7N6F1L2E1 + H7N6F2L2E1 + H7N6F1L3E1 + H7N6F2L3E1 ) + 2/4 * ( H7N6F1L1E2 + H7N6F2L1E2 + H7N6F1L2E2 + H7N6F2L2E2 ) + 3/4 * ( H7N6F1L1E3 ) + 4/4 * (0) ) / ( H7N6F1E1 + H7N6E2 + H7N6F2L2 + H7N6L2E1 + H7N6L1E2 + H7N6F1L2E1 + H7N6F1L1E2 + H7N6L3E1 + H7N6F2L2E1 + H7N6L2E2 + H7N6F2L1E2 + H7N6L1E3 + H7N6F1L4 + H7N6E4 + H7N6F1L3E1 + H7N6F1L2E2 + …

## Sheet: S3 - Individual glycans
Table S-3:
Associations of total serum N-glycome with breast cancer determined on normalized data with logistic regression. Oddsratios and corresponding confidence intervals (95%) were calculated. P-values were considered significant when being below 4.95×10-4 (green), which threshold was determined with Bonferroni correction.
	Association of TPNG with breast cancer
Glycans	mean of relative intensity (SD) %		p values (145 versus 171)	p values (159 versus 173)	odds ratio	confidence interval		Significance threshold below or equal to 0.05 with multiple testing correction and Bonferoni 5%
	Controls	Cases	Cases / Controls	Cases / Controls	Cases / Controls	Cases / Controls		p value significance	0.05
H4N2	0.03 (0.01)	0.03 (0.01)	0.661663	0.661003	0.951078	(0.75-1.19)		Number of tests	101
H3N3	0.02 (0.01)	0.02 (0.01)	0.874948	0.874475	0.982257	(0.78-1.23)		Corrected significance treshold cohorts (Bonferoni 5%) discovery cohort	0.00049505
H5N2	0.08 (0.04)	0.08 (0.03)	0.624501	0.623818	1.05699	(0.85-1.32)
H3N3F1	0.05 (0.02)	0.05 (0.02)	0.110265	0.112993	1.19989	(0.96-1.51)
H4N3	0.08 (0.02)	0.08 (0.02)	0.80017	0.799444	1.02911	(0.82-1.29)
H3N4	0.01 (0)	0.01 (0.01)	0.0144974	0.0185044	1.34035	(1.06-1.73)
H3N3L1	0.05 (0.01)	0.05 (0.01)	0.137641	0.141425	0.839092	(0.66-1.05)
H6N2	0.16 (0.08)	0.17 (0.08)	0.0610763	0.0662111	1.24223	(0.99-1.58)
H4N3F1	0.08 (0.03)	0.08 (0.03)	0.225739	0.226446	1.14742	(0.92-1.44)
H3N3E1	0.54 (0.11)	0.54 (0.09)	0.859061	0.858551	0.979991	(0.78-1.22)
H5N3	0.03 (0.01)	0.04 (0.01)	0.241331	0.242813	1.14256	(0.91-1.44)
H3N4F1	0.31 (0.21)	0.36 (0.24)	0.0564266	0.0642769	1.25251	(1-1.61)
H4N4	0.05 (0.02)	0.06 (0.02)	0.0466119	0.0492037	1.25555	(1-1.58)
H3N5	0.01 (0.01)	0.01 (0.01)	0.0131158	0.0169952	1.34426	(1.06-1.74)
H4N3L1	0.09 (0.02)	0.09 (0.01)	0.106633	0.1079	0.830612	(0.66-1.04)
H7N2	0.11 (0.04)	0.12 (0.04)	0.355493	0.355999	1.11052	(0.89-1.39)
H3N3F1E1	0.06 (0.01)	0.06 (0.01)	0.46594	0.465266	1.08625	(0.87-1.36)
H4N3E1	1.12 (0.18)	1.11 (0.16)	0.727083	0.726151	0.961078	(0.77-1.2)
H6N3	0.04 (0.03)	0.05 (0.02)	0.0500342	0.0587472	1.26628	(1-1.64)
H4N4F1	1.76 (0.9)	1.91 (1)	0.144466	0.148726	1.18239	(0.95-1.5)
H5N4	0.2 (0.06)	0.21 (0.07)	0.0642457	0.0690591	1.23933	(0.99-1.58)
H3N5F1	0.12 (0.07)	0.13 (0.07)	0.175108	0.184771	1.17135	(0.93-1.5)
H3N3F2L1	0.06 (0.02)	0.06 (0.01)	0.726632	0.72589	1.04039	(0.83-1.3)
H4N5	0.06 (0.03)	0.07 (0.04)	0.00148009	0.00250182	1.47185	(1.16-1.91)
H5N3L1	0.04 (0.01)	0.04 (0.01)	0.740563	0.739895	0.962874	(0.76-1.2)
H8N2	0.21 (0.07)	0.23 (0.08)	0.112877	0.116153	1.19859	(0.96-1.51)
H4N3F1E1	0.14 (0.03)	0.14 (0.04)	0.22055	0.22198	1.14975	(0.92-1.44)
H4N4L1	0.02 (0.01)	0.02 (0.01)	0.684756	0.683788	0.954819	(0.76-1.19)
H5N3E1	0.16 (0.04)	0.16 (0.04)	0.251825	0.2522	1.13901	(0.91-1.43)
H5N4F1	2.09 (0.97)	2.31 (1.23)	0.0811414	0.0862345	1.22329	(0.98-1.55)
H4N4E1	0.2 (0.04)	0.2 (0.03)	0.527158	0.526012	0.930469	(0.74-1.16)
H4N5F1	0.4 (0.18)	0.43 (0.22)	0.17264	0.177962	1.16959	(0.94-1.48)
H4N3F2L1	0.1 (0.03)	0.11 (0.03)	0.185776	0.189001	1.16309	(0.93-1.47)
H5N5	0.04 (0.02)	0.04 (0.02)	0.0225895	0.0276103	1.31133	(1.04-1.69)
H9N2	0.27 (0.11)	0.28 (0.11)	0.282357	0.283819	1.12991	(0.9-1.42)
H5N4L1	0.46 (0.08)	0.46 (0.07)	0.757303	0.756484	1.03567	(0.83-1.3)
H6N3E1	0.06 (0.02)	0.06 (0.02)	0.0335194	0.0353842	1.27543	(1.02-1.61)
H5N4F2	0.02 (0.01)	0.02 (0.01)	0.991217	0.991182	1.00125	(0.8-1.25)
H4N4F1E1	0.21 (0.07)	0.24 (0.09)	0.0063072	0.00835817	1.39112	(1.1-1.79)
H5N4E1	5.23 (1.03)	5.25 (1.12)	0.857889	0.857341	1.02053	(0.82-1.27)
H5N5F1	0.22 (0.08)	0.24 (0.09)	0.016148	0.0198166	1.32886	(1.05-1.71)
H5N4F1L1	0.46 (0.09)	0.47 (0.08)	0.168843	0.169962	1.16974	(0.94-1.47)
H5N4F1E1	2.01 (0.68)	2.24 (0.99)	0.015065	0.0199819	1.35278	(1.06-1.77)
H4N5F1E1	0.08 (0.03)	0.09 (0.07)	0.020167	0.0123051	1.76619	(1.16-2.82)
H5N5E1	0.26 (0.09)	0.3 (0.13)	0.00309059	0.00456567	1.43716	(1.13-1.87)
H5N4L2	0.13 (0.03)	0.14 (0.03)	0.483049	0.482084	1.0828	(0.87-1.35)
H3N4F2L1E1	0.04 (0.01)	0.04 (0.01)	0.306676	0.306172	1.12322	(0.9-1.41)
H5N5E1Ac1	0.22 (0.03)	0.22 (0.03)	0.357036	0.356303	1.11019	(0.89-1.39)
H5N4L1E1	4.16 (0.95)	3.91 (0.76)	0.0099344	0.011234	0.738578	(0.58-0.93)
H5N4E2	38.93 (4.14)	38.81 (4.03)	0.785839	0.785045	0.969619	(0.78-1.21)
H5N5F1E1	0.71 (0.3)	0.86 (0.66)	0.0125482	0.0122726	1.61286	(1.14-2.39)
H6N5E1	0.55 (0.13)	0.57 (0.11)	0.355587	0.354816	1.11053	(0.89-1.39)
H5N4F1L2	0.07 (0.02)	0.06 (0.02)	0.612495	0.611926	0.943559	(0.75-1.18)
H5N4F1L1E1	0.63 (0.22)	0.69 (0.26)	0.0175696	0.0195724	1.31429	(1.05-1.66)
H5N5L2	0.13 (0.04)	0.14 (0.05)	0.0330504	0.0344108	1.2759	(1.02-1.6)
H5N4F1E2	2.07 (0.63)	2.11 (0.71)	0.591015	0.589909	1.0628	(0.85-1.33)
H6N5F1E1	0.14 (0.04)	0.15 (0.04)	0.0366621	0.0380737	1.26961	(1.02-1.6)
H5N5E2	0.16 (0.04)	0.18 (0.06)	0.00839389	0.0105418	1.45426	(1.11-1.96)
H6N5L1E1	0.99 (0.16)	0.97 (0.19)	0.32478	0.324347	0.893595	(0.71-1.12)
H5N5F1E2	1.05 (0.44)	1.19 (0.87)	0.0652528	0.0818939	1.26473	(0.99-1.69)
H6N5E2	0.62 (0.15)	0.62 (0.14)	0.904085	0.903709	0.986408	(0.79-1.23)
H6N5F1L1E1	0.18 (0.08)	0.2 (0.09)	0.169781	0.170549	1.16877	(0.94-1.47)
H6N5F1E2	0.15 (0.05)	0.16 (0.07)	0.0631493	0.0665709	1.23868	(0.99-1.57)
H6N5L3	0.04 (0.02)	0.04 (0.01)	0.345599	0.346568	0.896525	(0.71-1.12)
H7N6F1E1	0.02 (0.01)	0.02 (0.01)	0.420061	0.419358	1.09576	(0.88-1.37)
H6N5L2E1	1.38 (0.43)	1.22 (0.35)	0.000416047	0.00062028	0.654696	(0.51-0.83)
H6N5L1E2	15.62 (5.28)	13.81 (5.2)	0.00242698	0.00285589	0.703176	(0.56-0.88)
H6N5E3	2.4 (0.72)	2.43 (0.75)	0.738378	0.737496	1.03859	(0.83-1.3)
H6N5F1L3	0.13 (0.04)	0.12 (0.03)	0.000246287	0.000366101	0.647666	(0.51-0.82)
H7N6E2	0.17 (0.05)	0.17 (0.05)	0.164398	0.165566	1.17154	(0.94-1.47)
H6N5F1L2E1	0.41 (0.14)	0.42 (0.14)	0.582708	0.581563	1.0643	(0.85-1.33)
H6N5F1L1E2	2.88 (1.41)	3.18 (1.6)	0.0723036	0.0737728	1.22686	(0.98-1.54)
H6N5F1E3	0.19 (0.07)	0.21 (0.08)	0.100638	0.102588	1.20591	(0.97-1.52)
H6N5F2L2E1	0.09 (0.06)	0.11 (0.08)	0.00822441	0.00979961	1.35764	(1.08-1.72)
H6N5F2L1E2	0.13 (0.06)	0.14 (0.06)	0.415339	0.414595	1.09671	(0.88-1.37)
H7N6F2L2	0.23 (0.08)	0.24 (0.08)	0.473463	0.472486	1.08469	(0.87-1.36)
H7N6L2E1	0.81 (0.2)	0.87 (0.25)	0.0230847	0.0247028	1.29764	(1.04-1.64)
H7N6L1E2	0.5 (0.16)	0.54 (0.2)	0.0474182	0.0490002	1.25443	(1-1.58)
H7N6F1L2E1	0.15 (0.08)	0.18 (0.11)	0.00852785	0.0110574	1.37119	(1.08-1.77)
H7N6F1L1E2	0.1 (0.05)	0.12 (0.07)	0.00248254	0.00342006	1.4278	(1.13-1.83)
H7N6L3E1	1.77 (0.77)	1.77 (0.79)	0.994195	0.994171	0.999174	(0.8-1.25)
H7N6F2L2E1	0.05 (0.03)	0.07 (0.05)	0.00135986	0.00248088	1.51217	(1.17-2.01)
H7N6L2E2	1.73 (0.68)	1.79 (0.8)	0.517002	0.51606	1.07627	(0.86-1.35)
H7N6F2L1E2	0.01 (0.01)	0.02 (0.02)	0.00597051	0.0102912	1.45968	(1.12-1.99)
H8N7L2E1	0.36 (0.14)	0.39 (0.16)	0.0885666	0.09093	1.21507	(0.97-1.53)
H7N6L1E3	0.32 (0.13)	0.35 (0.15)	0.1081	0.110413	1.20156	(0.96-1.51)
H7N6F1L4	0.07 (0.02)	0.06 (0.02)	0.010161	0.0110742	0.742382	(0.59-0.93)
H7N6E4	0.11 (0.05)	0.13 (0.07)	0.00847811	0.00978553	1.35375	(1.08-1.71)
H7N6F1L3E1	0.48 (0.24)	0.54 (0.29)	0.0396493	0.0426935	1.26757	(1.01-1.6)
H7N6F1L2E2	0.33 (0.18)	0.4 (0.25)	0.00195374	0.00307574	1.46137	(1.15-1.9)
H7N6F1L1E3	0.04 (0.03)	0.05 (0.05)	0.000383883	0.00115026	1.64112	(1.24-2.26)
H7N6F2L3E1	0.1 (0.08)	0.14 (0.15)	0.00170573	0.0025801	1.56965	(1.19-2.13)
H7N6F2L2E2	0.05 (0.05)	0.09 (0.1)	0.000534946	0.000915823	1.77026	(1.29-2.53)
H8N7L3E1	0.1 (0.05)	0.12 (0.07)	0.0127203	0.0147047	1.33395	(1.06-1.69)
H8N7L2E2	0.12 (0.07)	0.14 (0.1)	0.0870753	0.090567	1.21634	(0.97-1.54)
H9N8L3	0.19 (0.1)	0.22 (0.15)	0.110347	0.113158	1.19999	(0.96-1.51)
H8N7L1E3	0.04 (0.02)	0.05 (0.03)	0.0212487	0.0234259	1.30298	(1.04-1.65)
H8N7F1L3E1	0.03 (0.02)	0.04 (0.03)	0.00978156	0.012186	1.35576	(1.08-1.74)
H8N7F1L2E2	0.03 (0.02)	0.04 (0.03)	0.00357421	0.00569344	1.43538	(1.13-1.88)
H9N8L2E2	0.03 (0.02)	0.03 (0.02)	0.134498	0.137843	1.18623	(0.95-1.5)
H10N9L4	0.03 (0.01)	0.03 (0.01)	0.265558	0.266715	0.879123	(0.7-1.1)

## Sheet: S4 - Derived traits
Table S-4:
Associations of total serum N-glycome with breast cancer determined on normalized data with logistic regression. Oddsratios and corresponding confidence intervals (95%) were calculated. P-values were considered significant when being below 9.43×10-4 (green), which threshold was determined with Bonferroni correction.
	Association of TPNG with breast cancer
Derived traits	mean of relative intensity (SD) %		p values (145 versus 171)	p values (159 versus 173)	odds ratio	confidence interval		Significance threshold below or equal to 0.05 with multiple testing correction and Bonferoni 5%
	Controls	Cases	Cases / Controls	Cases / Controls	Cases / Controls	Cases / Controls		p value significance	0.05
TM	0.91 (0.3)	0.89 (0.29)	0.18642	0.505499	0.926575	(0.74-1.16)		Number of tests	53
THy	0.36 (0.09)	0.35 (0.09)	0.107214	0.364482	0.901377	(0.72-1.13)		Corrected significance treshold cohorts (Bonferoni 5%) discovery cohort	0.000943396
TC	98.49 (0.43)	98.53 (0.42)	0.15868	0.428795	1.09497	(0.88-1.38)
CA2	64.93 (6.34)	64.37 (6.62)	0.191859	0.446117	0.91727	(0.73-1.15)
CA3	24.73 (5.32)	25.14 (5.58)	0.0103086	0.505616	1.07828	(0.86-1.35)
CA4	7.09 (2.18)	7.3 (2.34)	0.054003	0.416844	1.09628	(0.88-1.37)
CF	19.64 (4.45)	19.63 (4.34)	0.000828479	0.990217	0.998614	(0.8-1.25)
CFa	0.97 (0.44)	0.96 (0.43)	0.00259029	0.829036	0.97576	(0.77-1.22)
CB0	61.2 (5.86)	60.65 (6.01)	0.447358	0.41785	0.912242	(0.73-1.14)
CB	3.73 (0.97)	3.72 (1.05)	0.00727015	0.900646	0.985972	(0.79-1.23)
A2F	19.82 (4.24)	19.94 (4.53)	0.0122862	0.800465	1.02898	(0.82-1.29)
A3F	19.3 (10.26)	18.6 (9.33)	0.00656213	0.529444	0.930988	(0.74-1.16)
A4F	25.27 (9.97)	24.39 (9.04)	0.0238669	0.415689	0.91152	(0.73-1.14)
A3Fa	1.03 (0.7)	0.96 (0.6)	0.00828411	0.365094	0.900692	(0.71-1.13)
A4Fa	7.44 (3.81)	7.08 (3.34)	0.0289875	0.373486	0.902977	(0.72-1.13)
A2SF	13.1 (2.59)	13.06 (2.93)	0.011165	0.910585	0.987375	(0.79-1.23)
A2LF	20.57 (4.76)	20.61 (4.74)	0.000783501	0.940296	1.0085	(0.81-1.26)
A3LF	20.98 (12.29)	20.15 (11.08)	0.00516247	0.527352	0.930627	(0.74-1.16)
A4LF	26.12 (10.28)	25.25 (9.33)	0.0220323	0.434479	0.914929	(0.73-1.14)
A2EF	12.45 (2.63)	12.42 (2.95)	0.0112559	0.939764	0.991489	(0.79-1.24)
A3EF	18.92 (10.33)	18.22 (9.36)	0.00590522	0.530698	0.931191	(0.74-1.16)
A4EF	21.76 (9.9)	20.94 (9.01)	0.0100454	0.44164	0.916157	(0.73-1.14)
A2B	5.73 (1.25)	5.73 (1.3)	0.00548721	0.958804	1.00586	(0.8-1.26)
A2F0B	1.85 (0.37)	1.85 (0.43)	0.00072988	0.957697	1.00601	(0.8-1.26)
A2FB	21.58 (3.89)	21.49 (3.68)	0.227522	0.831611	0.976221	(0.78-1.22)
A2S	83.54 (3.66)	83.34 (3.5)	0.0353532	0.617308	0.945089	(0.76-1.18)
A3S	95.06 (1.53)	95.15 (1.56)	0.0570531	0.628015	1.05647	(0.85-1.32)
A4S	90.78 (2.07)	90.77 (1.77)	0.647603	0.934682	0.99078	(0.79-1.24)
A2F0S	92.82 (1.07)	92.82 (0.99)	0.169049	0.980708	0.99727	(0.8-1.25)
A3F0S	94.9 (1.95)	95.04 (1.87)	0.0258535	0.512917	1.07725	(0.86-1.35)
A4F0S	68.75 (10.01)	69.5 (8.89)	0.0243477	0.482527	1.08306	(0.87-1.36)
A2FS	46.69 (7.09)	45.91 (7.06)	0.31947	0.331218	0.89554	(0.72-1.12)
A3FS	94.67 (1.44)	94.71 (1.9)	0.52673	0.823775	1.02558	(0.82-1.29)
A4FS	22.04 (8.96)	21.26 (8.21)	0.0169348	0.427726	0.913689	(0.73-1.14)
A2L	5.21 (0.8)	5.03 (0.82)	0.0382652	0.0530138	0.797925	(0.63-1)
A3L	30.77 (1.54)	30.56 (1.58)	0.00585283	0.226681	0.871523	(0.7-1.09)
A4L	52.98 (2.57)	52.72 (2.65)	0.204585	0.365101	0.902411	(0.72-1.13)
A2F0L	5.19 (0.97)	5.01 (0.94)	0.0508001	0.097014	0.824625	(0.65-1.03)
A3F0L	29.49 (2.2)	29.36 (2.1)	0.00115196	0.589483	0.940807	(0.75-1.17)
A4F0L	38.4 (6.07)	38.65 (5.58)	0.0118206	0.70823	1.04328	(0.84-1.3)
A2FL	5.52 (1.66)	5.33 (1.56)	0.698322	0.300316	0.887811	(0.71-1.11)
A3FL	35.57 (1.56)	35.28 (1.43)	0.0018689	0.0937994	0.824605	(0.66-1.03)
A4FL	14.58 (5.53)	14.07 (5.07)	0.0375893	0.393101	0.907329	(0.72-1.13)
A2E	78.33 (3.67)	78.31 (3.36)	0.0870096	0.953889	0.993485	(0.8-1.24)
A3E	64.29 (1.55)	64.59 (1.46)	0.4126	0.0824997	1.22082	(0.98-1.53)
A4E	37.8 (2.07)	38.05 (1.96)	0.247039	0.27733	1.13239	(0.91-1.42)
A2F0E	87.62 (1.5)	87.8 (1.38)	0.837965	0.277573	1.13185	(0.91-1.42)
A3F0E	65.41 (1.67)	65.68 (1.57)	0.10018	0.140549	1.18371	(0.95-1.49)
A4F0E	30.34 (4.55)	30.85 (4.02)	0.113889	0.298608	1.12591	(0.9-1.41)
A2FE	41.16 (6.49)	40.58 (6.25)	0.319972	0.41535	0.911716	(0.73-1.14)
A3FE	59.1 (2.04)	59.42 (2.18)	0.00737611	0.17052	1.17185	(0.94-1.48)
A4FE	7.46 (3.47)	7.2 (3.19)	0.00467437	0.492779	0.924967	(0.74-1.15)
A2GL	5.37 (0.82)	5.19 (0.83)	0.0476656	0.0496901	0.795286	(0.63-1)

## Sheet: S5 - Relative MS abundance
1=case;2=control	STADIUM;0=DCIS	histology	H4N2	H3N3	H5N2	H3N3F1	H4N3	H3N4	H3N3L1	H6N2	H4N3F1	H3N3E1	H5N3	H3N4F1	H4N4	H3N5	H4N3L1	H7N2	H3N3F1E1	H4N3E1	H6N3	H4N4F1	H5N4	H3N5F1	H3N3F2L1	H4N5	H5N3L1	H8N2	H4N3F1E1	H4N4L1	H5N3E1	H5N4F1	H4N4E1	H4N5F1	H4N3F2L1	H5N5	H9N2	H5N4L1	H6N3E1	H5N4F2	H4N4F1E1	H5N4E1	H5N5F1	H5N4F1L1	H5N4F1E1	H4N5F1E1	H5N5E1	H5N4L2	H3N4F2L1E1
1	1	2	0.000183659	0.000257346	0.000910655	0.000433143	0.000859848	0.000258536	0.000454404	0.00242663	0.000621258	0.00474426	0.000282881	0.00353794	0.00107548	0.000207689	0.00109286	0.00142476	0.000503614	0.0114009	0.000727283	0.0159897	0.00297465	0.0013482	0.000783393	0.0011086	0.000511638	0.00241867	0.000972894	0.000477373	0.00202641	0.0192387	0.00278256	0.00366134	0.000940445	0.000558719	0.00376948	0.0048473	0.000902116	0.000223321	0.00182495	0.0725208	0.00230424	0.00536203	0.0220224	0.000862118	0.00559423	0.00199691	0.000317277
1	2	2	0.000281146	0.000232807	0.00104713	0.000741037	0.00092525	0.000130091	0.000573382	0.00227024	0.00126552	0.00490228	0.000349063	0.00638238	0.000807984	9.13655e-05	0.00106567	0.00159277	0.000750003	0.0101478	0.000934674	0.0347446	0.00272175	0.00200271	0.000635658	0.000914083	0.000475737	0.00331894	0.00206602	0.00028763	0.00196137	0.0407717	0.00198882	0.00714426	0.00110654	0.000471881	0.00417534	0.00525869	0.000883994	0.000221067	0.00315469	0.0529829	0.0031682	0.0049877	0.0334629	0.00101336	0.0029745	0.00189606	0.000370151
1	1	2	0.000197741	0.000194125	0.000577554	0.000322453	0.000742972	9.19861e-05	0.000510465	0.00111226	0.000502962	0.00509205	0.000270411	0.00258689	0.000372219	8.82079e-05	0.000966605	0.000804424	0.000609211	0.0102501	0.000424326	0.00920878	0.00147774	0.000975416	0.00057589	0.000396711	0.0004725	0.00148347	0.00104444	0.000260654	0.00157223	0.00887243	0.00208248	0.00201422	0.000894523	0.000208304	0.0017298	0.00460355	0.000653586	0.000106435	0.00157076	0.0545385	0.00164817	0.00525195	0.013862	0.0009459	0.00263605	0.00167949	0.000354493
1	0	1	0.000288137	0.000198462	0.0011612	0.000402206	0.000718407	7.66665e-05	0.00059149	0.00269781	0.000729016	0.0053278	0.000395967	0.00197089	0.000491166	0.000113226	0.000892491	0.00160534	0.000564399	0.0107511	0.000350851	0.0154845	0.00165767	0.000685753	0.000529664	0.000481777	0.000350853	0.00288852	0.00160082	0.000337223	0.00163855	0.0186011	0.00190276	0.00309669	0.000828307	0.000293507	0.00229659	0.00442218	0.000697744	0.000177647	0.00241102	0.0458745	0.00180382	0.00492037	0.0203956	0.000848418	0.00274162	0.00132396	0.000407998
1	1	2	0.000303351	0.000235677	0.00105649	0.000580936	0.000927861	0.000137499	0.000456294	0.00200335	0.000855477	0.00595028	0.000344748	0.00571805	0.000459707	0.000145326	0.000859636	0.00136237	0.000652627	0.0126525	0.0007138	0.0204226	0.00194828	0.00220441	0.00068125	0.000630872	0.000512344	0.00291138	0.00163301	0.000144546	0.00165715	0.016784	0.00192163	0.00425997	0.00117525	0.000412623	0.00413873	0.00483928	0.000644284	0.000219511	0.00217018	0.044225	0.00217789	0.0056749	0.0207664	0.000913456	0.00217733	0.00139167	0.000456753
1	2	13	0.000154269	0.000167639	0.000614888	0.000360297	0.00062583	6.85597e-05	0.000419488	0.00113569	0.000688482	0.00423998	0.000234961	0.00262378	0.00040165	5.3862e-05	0.000779913	0.000830581	0.000475693	0.0096203	0.000413321	0.0139442	0.0016231	0.000862931	0.000440553	0.000303162	0.000379801	0.00152369	0.00123139	0.000241143	0.00132197	0.0196539	0.00176814	0.00216365	0.000654453	0.000198758	0.00230712	0.00401292	0.000519042	0.000119308	0.00162795	0.0546556	0.00165315	0.00448325	0.0214738	0.000618426	0.00177534	0.00165374	0.000388304
1	2	5	0.00027244	0.000260273	0.00104241	0.000710001	0.00099059	0.000199489	0.000460767	0.00223844	0.00103183	0.00563797	0.000324455	0.00677303	0.000846903	0.000172553	0.000873785	0.00124038	0.000711876	0.0139899	0.000843102	0.0262166	0.0029126	0.00170997	0.000828287	0.000873949	0.000545859	0.00225047	0.00189691	0.000181388	0.00235747	0.0242177	0.00242947	0.00443002	0.00137302	0.00063127	0.00294481	0.00491249	0.000875706	0.000199395	0.00347487	0.0579186	0.00264992	0.00568862	0.0278575	0.00135823	0.00317966	0.00155178	0.000466547
1	2	3	0.000249113	0.000221814	0.000815047	0.000390424	0.000840996	7.56141e-05	0.00046428	0.0014301	0.000753701	0.00550896	0.000354088	0.0021257	0.000568261	9.59692e-05	0.000911561	0.00112241	0.000465894	0.0119509	0.00034031	0.0148384	0.00212848	0.00109481	0.000650927	0.000762122	0.000454414	0.00221269	0.000933299	0.000273233	0.00172737	0.0225256	0.00230484	0.00468201	0.000979742	0.000426232	0.00320234	0.00490084	0.000705073	0.00015948	0.00216856	0.0615988	0.00293302	0.00506118	0.0196753	0.000763299	0.00353913	0.00153396	0.000430944
1	2	2	0.000362565	0.000253583	0.00113502	0.000538389	0.00117335	9.91508e-05	0.000575114	0.00208492	0.00101012	0.00585225	0.000539145	0.00261781	0.000577253	0.000119572	0.0011329	0.00118637	0.00051972	0.0135795	0.00045164	0.0209946	0.00257058	0.00126678	0.000729015	0.000564633	0.000679787	0.00256399	0.00138173	0.00020048	0.00222985	0.0272685	0.00229934	0.0042812	0.00135816	0.00047553	0.0035571	0.00585531	0.000738185	0.000157391	0.00216041	0.0699883	0.00271008	0.00523924	0.0201324	0.000772108	0.00321271	0.00128027	0.000506348
1	2	2	0.000427467	0.000334355	0.00151343	0.000945499	0.00109131	0.000446468	0.000588298	0.00385986	0.00101856	0.00614793	0.000339875	0.015799	0.000877937	0.00041011	0.00103743	0.00230958	0.000841677	0.0133968	0.00187527	0.0285943	0.00263523	0.00602314	0.00104219	0.00146238	0.000559595	0.00487385	0.00158814	0.000132718	0.0026732	0.0177126	0.00201466	0.00727649	0.00206346	0.000733345	0.00711488	0.00552707	0.00134152	0.000261589	0.00265848	0.0327389	0.00333871	0.00612889	0.020007	0.0016696	0.00255455	0.00128602	0.000547056
1	2	2	0.000318126	0.000221069	0.000843029	0.000533184	0.00101343	0.000112784	0.00055262	0.00155915	0.000921877	0.00581513	0.000412584	0.00291953	0.000664482	8.63062e-05	0.000970362	0.00102332	0.000718908	0.012797	0.000402612	0.0225725	0.00240269	0.00102624	0.000799032	0.000680288	0.000381462	0.0022003	0.00142904	0.000228765	0.00180707	0.0280183	0.0023482	0.00372122	0.00112664	0.000374318	0.00308775	0.00491931	0.000738957	0.00015683	0.00190879	0.0519721	0.00222795	0.00506168	0.01925	0.000691759	0.002031	0.0013982	0.000284799
1	2	2	0.000244783	0.000231072	0.000705808	0.000613805	0.000822554	9.66567e-05	0.000479004	0.00148339	0.000807001	0.00504555	0.000309908	0.00570302	0.000467597	9.88053e-05	0.00079483	0.000803031	0.000578828	0.0108515	0.000639524	0.023809	0.00203363	0.00153138	0.00048283	0.000386224	0.000382454	0.00177812	0.00148317	0.000264438	0.0014729	0.0217321	0.00186753	0.00306813	0.000989539	0.000323722	0.00272461	0.00455463	0.000494694	0.000189934	0.0022022	0.0634968	0.00173607	0.0041416	0.0214052	0.000792413	0.00239769	0.0011906	0.000356705
1	2	2	0.000230068	0.000177822	0.000739052	0.000348364	0.000795043	7.70187e-05	0.000463489	0.00162169	0.000525965	0.00519436	0.000355018	0.00247829	0.000375437	8.46903e-05	0.000936196	0.00101563	0.000436785	0.0130996	0.000397833	0.0054967	0.00178768	0.00155131	0.000713461	0.000503037	0.000523894	0.00234132	0.000955783	0.00027404	0.00162009	0.00799574	0.00186272	0.00289182	0.00101076	0.000290906	0.00317195	0.00471101	0.000514684	0.000189294	0.00104289	0.0517165	0.00162973	0.00433061	0.0118411	0.000753596	0.00229672	0.00138293	0.000389901
1	2	3	0.00016212	0.000169095	0.000546038	0.000346629	0.000593314	7.83913e-05	0.000351199	0.00124088	0.00058329	0.00462092	0.000287714	0.00306974	0.000438886	8.15623e-05	0.00068355	0.000827932	0.000493032	0.00959923	0.000420106	0.0106695	0.0014869	0.00127	0.000476056	0.0004533	0.000362539	0.0016874	0.00103462	0.000190989	0.00108906	0.0123146	0.00180988	0.00266582	0.000719791	0.000243617	0.00218669	0.00357255	0.000437529	6.14713e-05	0.00177027	0.0373391	0.00188945	0.00465324	0.0173324	0.000789197	0.0026856	0.00164019	0.000368847
1	2	2	0.000329576	0.000215538	0.00111206	0.00067993	0.000956307	0.000135417	0.000468805	0.00250295	0.0012491	0.00501891	0.000463415	0.00399898	0.000971851	0.000107024	0.000837228	0.00140716	0.000451884	0.0116145	0.000576501	0.0305288	0.00364275	0.001733	0.000752268	0.00114998	0.000502676	0.00277551	0.00131043	0.000214922	0.0016848	0.050006	0.00190961	0.00817167	0.00121087	0.000569557	0.00307983	0.0046785	0.000643855	0.000223313	0.00176658	0.0553193	0.00391087	0.00473118	0.0385623	0.000898376	0.00303538	0.0013329	0.000421972
1	3	3	0.000454574	0.000193737	0.000871924	0.000646887	0.000915891	8.77848e-05	0.000643467	0.0016832	0.000896614	0.006597	0.000489227	0.00316264	0.000450051	0.000108738	0.000709776	0.00115839	0.000694601	0.0104161	0.000341404	0.0258558	0.00180624	0.00114978	0.000707162	0.000839476	0.000424706	0.00192597	0.00156207	0.000298313	0.00184871	0.03263	0.00182181	0.00423925	0.00116932	0.000378584	0.00219665	0.00475722	0.000817052	0.000151373	0.00314399	0.0427211	0.00226129	0.00450153	0.0248982	0.000826518	0.00368831	0.0014789	0.000179302
1	2	2	0.000259116	0.000247205	0.000761203	0.000618996	0.000863268	0.000115531	0.000520547	0.00157283	0.000843062	0.00579687	0.000268229	0.00586637	0.000541525	0.000128307	0.000923356	0.00124327	0.000582244	0.011735	0.000802591	0.0183898	0.00209598	0.00199006	0.000689658	0.000747291	0.000500322	0.00264561	0.00139608	0.000277179	0.00151116	0.0173964	0.00203908	0.00488499	0.00135364	0.00048724	0.00325626	0.00563269	0.000592362	0.000173101	0.00240302	0.0560753	0.00299943	0.00460927	0.0175012	0.00131645	0.00353483	0.00117561	0.000522311
1	2	2	0.00033021	0.000162912	0.00090403	0.000455601	0.000801268	7.3271e-05	0.000535161	0.0017366	0.000969444	0.00569447	0.000423635	0.00165405	0.000521529	7.3639e-05	0.000857745	0.00132004	0.000663651	0.0101554	0.000311239	0.0164369	0.0022725	0.000772221	0.000675278	0.000545011	0.00043581	0.00239482	0.00183339	0.000166137	0.00174261	0.0357181	0.00173571	0.00272417	0.00107887	0.000379899	0.00260309	0.00494441	0.000660683	0.000121108	0.00232079	0.0505927	0.0024474	0.00524321	0.0355034	0.000800006	0.003198	0.00136181	0.000305188
1	3	2	0.000321518	0.000200624	0.000754804	0.000615183	0.000875006	6.6037e-05	0.000570702	0.00114991	0.00106871	0.00627184	0.000482869	0.00233852	0.000459052	8.34073e-05	0.000942763	0.00100909	0.000729774	0.0121446	0.000357863	0.0226416	0.00196113	0.000933366	0.000686217	0.000563515	0.000561806	0.00194893	0.00193769	0.000179851	0.00182675	0.037687	0.00233111	0.00434494	0.00119329	0.000478351	0.00201976	0.00524948	0.000607387	0.000183502	0.00359151	0.0560158	0.00293962	0.00575403	0.0384166	0.000904277	0.00298852	0.0014026	0.00029663
1	0	1	0.000251686	0.000244247	0.000761463	0.000472941	0.00095142	7.23824e-05	0.000667091	0.00150107	0.000797438	0.00560295	0.00037538	0.0024915	0.000507531	7.12785e-05	0.00110442	0.00116753	0.000519096	0.011568	0.000354576	0.0158859	0.00227259	0.000942263	0.000579665	0.000535504	0.000533251	0.00204022	0.00117621	0.000361322	0.00147556	0.0214783	0.00220316	0.0031856	0.000927113	0.000326206	0.00248202	0.00591492	0.00047277	0.000160933	0.00181391	0.0658662	0.00212993	0.00474177	0.0181025	0.000857187	0.00338617	0.00185076	0.000550998
1	0	1	0.000248398	0.000219866	0.000706401	0.000439725	0.000760106	0.000107605	0.000452105	0.00137582	0.000694179	0.00526407	0.000237854	0.00354407	0.000564375	7.97003e-05	0.000781645	0.000840687	0.000616438	0.0114506	0.000454266	0.0170739	0.00165726	0.00106123	0.000631161	0.000548189	0.00044646	0.00181401	0.00125299	0.000251972	0.00140318	0.0123959	0.00200955	0.00330501	0.000882244	0.000299275	0.00223402	0.0045342	0.000425714	0.000153637	0.00208704	0.0500267	0.00179232	0.00403002	0.0140171	0.000730928	0.00190666	0.00111585	0.000543542
1	2	2	0.000288286	0.000247824	0.000916389	0.000580213	0.00104239	8.93297e-05	0.000442441	0.00181899	0.000892412	0.00670672	0.000445347	0.00407709	0.000574392	0.000116406	0.000860402	0.00148429	0.000604555	0.015025	0.000547788	0.0176977	0.00291581	0.0012168	0.000744999	0.000658208	0.000569862	0.00287485	0.00161255	0.000191208	0.00184536	0.0220476	0.00247359	0.00343738	0.00113777	0.000420226	0.00350413	0.00502271	0.000549941	0.000242684	0.00246281	0.0788883	0.00249283	0.00599724	0.0272467	0.00099535	0.00267219	0.00144866	0.000517133
1	1	2	0.000396133	0.000234763	0.000887318	0.000422623	0.00102747	8.97193e-05	0.00063319	0.0018635	0.000682069	0.00666326	0.000428535	0.00203044	0.000483183	9.09685e-05	0.000991945	0.00133864	0.000667482	0.0123203	0.000341997	0.0127032	0.00229633	0.000875033	0.000794121	0.00063855	0.000472115	0.00261439	0.0014463	0.000279499	0.001615	0.0177043	0.00198056	0.00289381	0.00111596	0.000381327	0.00359127	0.00490277	0.000610825	0.000196648	0.00145334	0.0563873	0.00185861	0.00523476	0.0148064	0.000595818	0.00240055	0.0014602	0.00039412
1	1	2	0.000240594	0.000169423	0.000628161	0.00031599	0.000658761	6.56444e-05	0.000479886	0.00143961	0.000450507	0.00523414	0.000254944	0.00200772	0.000327732	7.51402e-05	0.000865324	0.00106283	0.000537803	0.010876	0.000311481	0.00833229	0.00127138	0.00097741	0.000592584	0.000396406	0.000353821	0.00209179	0.0012354	0.000180794	0.00148048	0.00909471	0.00187335	0.001983	0.000952701	0.000272719	0.00281903	0.00454425	0.000590539	0.000125919	0.00170318	0.0461005	0.00166501	0.00454482	0.0129706	0.00074908	0.00246382	0.00124358	0.000373005
1	3	2	0.000206523	0.000220426	0.000713726	0.000493571	0.000861623	0.000125386	0.000479034	0.00136775	0.000777997	0.00494471	0.000262809	0.00304336	0.000732132	0.000117571	0.000964649	0.00112238	0.000578679	0.0115174	0.00042328	0.019312	0.00231407	0.0014466	0.000676304	0.000756527	0.000493711	0.00213224	0.00155655	0.000234304	0.00158296	0.0229323	0.00207132	0.00552802	0.00108392	0.000483438	0.00272184	0.00531032	0.000568537	0.000181964	0.00204571	0.0466957	0.00258401	0.00485542	0.0205312	0.000699059	0.00344755	0.00151498	0.000621583
1	1	2	0.000387692	0.000232771	0.000774744	0.000648388	0.000884905	0.000107719	0.000589206	0.00185447	0.00080292	0.00645674	0.00032922	0.00410115	0.000564377	0.000132327	0.000847637	0.00114495	0.000711112	0.0117445	0.00047409	0.0230077	0.00205259	0.00149836	0.000836838	0.000667484	0.000486045	0.0022893	0.00150173	0.000183692	0.00166033	0.0186176	0.00189372	0.00441845	0.00141985	0.000445285	0.00298885	0.00485441	0.000491832	0.000238712	0.00268369	0.0464287	0.00213758	0.00434249	0.0164596	0.00108454	0.00260559	0.00117454	0.00046507
1	0	1	0.000405091	0.000531656	0.000854665	0.000740344	0.00141972	0.000312653	0.000460197	0.00199778	0.000818069	0.00582591	0.000497461	0.00570886	0.00141362	0.000255954	0.000820932	0.00179458	0.000849988	0.0106868	0.000482083	0.0280407	0.00305501	0.00138777	0.000896322	0.000946379	0.000325859	0.00161493	0.00125922	0.000587407	0.00128095	0.0269874	0.00346082	0.00607992	0.000698044	0.00036688	0.00231963	0.00328033	0.000274875	7.19253e-05	0.00240334	0.0803513	0.00178758	0.0024553	0.0143665	0.000762474	0.00292606	0.00125096	0.000100367
1	0	1	0.00013431	0.00012092	0.000338337	0.000206289	0.000450275	4.216e-05	0.00042728	0.000802983	0.000359874	0.00412922	0.000185766	0.00109664	0.000236958	4.98486e-05	0.000769423	0.000571408	0.000388558	0.00848196	0.000180266	0.00535968	0.000828827	0.000702174	0.000446297	0.000272035	0.000237707	0.0010163	0.000955024	0.000241877	0.0008325	0.00686565	0.00133381	0.00186373	0.000588899	0.000115836	0.00120528	0.00357723	0.00029588	7.94877e-05	0.00103787	0.0281031	0.00112561	0.00324841	0.009686	0.000608642	0.00129747	0.00119101	0.000260252
1	0	1	0.000220428	0.00019016	0.000769604	0.000485506	0.000769029	8.86833e-05	0.000449409	0.00127557	0.000907688	0.00543948	0.000331106	0.00275388	0.000526809	9.5929e-05	0.000865938	0.000962371	0.000680329	0.010849	0.000411786	0.0168156	0.00207783	0.00155586	0.000580368	0.000773764	0.000413175	0.00167019	0.00188902	0.000186156	0.00132728	0.0245168	0.00181246	0.0053743	0.000965829	0.000442244	0.00170385	0.00407832	0.000455366	0.000105281	0.00270532	0.0459225	0.00315926	0.00534816	0.0270381	0.0010754	0.00314023	0.00152255	0.000413986
1	1	2	0.000290704	0.000234617	0.00104851	0.000645886	0.000939375	0.000174487	0.000499567	0.00214548	0.00120923	0.00500946	0.000481798	0.00408257	0.00104447	0.000156173	0.00087775	0.00150331	0.000649286	0.0106608	0.00061135	0.0263997	0.00287797	0.00132768	0.000776611	0.00131628	0.000485256	0.00260524	0.00178332	0.000248593	0.00179137	0.0361297	0.00211604	0.00452526	0.00124182	0.000719265	0.00286309	0.00478186	0.000743763	0.000178903	0.00236994	0.060053	0.00341647	0.00540713	0.0324339	0.00107759	0.00543058	0.00155834	0.000303331
1	1	2	0.000241989	0.000251388	0.000888063	0.000548034	0.000849469	0.000182598	0.000461012	0.00207205	0.000773884	0.00474926	0.000286085	0.00521758	0.000899604	0.000223709	0.000904016	0.00116002	0.000588383	0.0105283	0.000765633	0.0256469	0.00271508	0.00168339	0.000830384	0.00125325	0.000454004	0.00234327	0.00110348	0.000359151	0.00178622	0.0224229	0.00230958	0.00546304	0.00123384	0.000639944	0.00329986	0.00495222	0.00084493	0.000188231	0.00264472	0.0642489	0.0029422	0.00423413	0.0176119	0.000991408	0.00387347	0.00148114	0.000364096
1	1	2	0.000354575	0.000258605	0.00101043	0.000801198	0.00141997	0.00013854	0.000481262	0.00175497	0.00188744	0.00560922	0.000633163	0.00187257	0.00137639	0.000132384	0.00100649	0.0012541	0.00066834	0.0127618	0.000322324	0.0388784	0.00430943	0.00106473	0.00108204	0.00201957	0.000657869	0.0027331	0.00168688	0.000220388	0.00221852	0.083765	0.00225965	0.0121394	0.00178651	0.00158282	0.00393733	0.00534853	0.000703041	0.0002283	0.00243712	0.0599903	0.00599082	0.00646818	0.0427336	0.000877549	0.0112448	0.00114246	0.000627493
1	0	1	0.000256363	0.000162397	0.000609096	0.000238899	0.00062736	5.86407e-05	0.000478513	0.00127014	0.000304152	0.0056958	0.000255505	0.00181985	0.000264232	5.97334e-05	0.000727847	0.000899375	0.000487247	0.00988279	0.000271666	0.0047478	0.00123139	0.00111641	0.000508831	0.000212853	0.000388438	0.00173989	0.000995314	0.000200993	0.00126919	0.00594038	0.00161599	0.00158067	0.000805547	0.000178234	0.00235208	0.00411646	0.000407584	0.000102135	0.00116645	0.043339	0.00124845	0.00421857	0.00932794	0.000593434	0.00181428	0.0013298	0.000355741
1	1	2	0.000369379	0.000201018	0.000855986	0.000535087	0.00082373	9.14489e-05	0.000529784	0.00199414	0.00077784	0.00636401	0.000402624	0.00449228	0.000391491	0.000163864	0.000755819	0.0012579	0.000692829	0.0109218	0.000537083	0.0209041	0.00172842	0.00139387	0.0007128	0.000737795	0.000373851	0.00248936	0.00144788	0.000171858	0.00151899	0.0158712	0.00170462	0.00351476	0.00122718	0.000443548	0.0031313	0.00481499	0.000554397	0.000180853	0.0025043	0.0483931	0.00214385	0.00444643	0.018304	0.00083274	0.00291342	0.00122743	0.00034368
1	0	1	0.000220241	0.000174319	0.000653053	0.000504331	0.000660595	6.96072e-05	0.000364578	0.00141025	0.000721573	0.00531231	0.000332423	0.00437663	0.0003979	6.98781e-05	0.000629421	0.000930779	0.000613494	0.0113441	0.000499713	0.0233316	0.00170316	0.00127867	0.000444823	0.000388545	0.000326452	0.00166615	0.00132779	0.000189143	0.00151085	0.0244598	0.00194588	0.00378445	0.000869335	0.000287693	0.00210029	0.00396322	0.000639708	0.00010551	0.00229448	0.0493516	0.00184543	0.00412329	0.0205893	0.000628048	0.00154228	0.00116223	0.000295693
1	0	1	0.000298381	0.000192597	0.000666003	0.000495684	0.000732722	6.02383e-05	0.000511665	0.00130546	0.000678017	0.00647971	0.000294652	0.00289233	0.00033941	8.07661e-05	0.000788653	0.000925267	0.000643443	0.0115966	0.000333824	0.0168272	0.00151672	0.000896309	0.000655435	0.000332532	0.000392405	0.00173301	0.00145851	0.000201053	0.00129036	0.0170824	0.00180505	0.00292874	0.00108318	0.00029284	0.0019584	0.0048296	0.000322247	0.000138685	0.00241727	0.0451394	0.00164086	0.00451662	0.0173246	0.000706426	0.0020046	0.00133989	0.00041979
1	1	2	0.000199622	0.000174866	0.000670088	0.000391601	0.000669525	7.7094e-05	0.000391565	0.00106136	0.000571165	0.00465882	0.000291834	0.00313459	0.000426899	9.56842e-05	0.000799368	0.000915466	0.000453858	0.0111364	0.000454828	0.0137945	0.00159316	0.00122352	0.000599537	0.000503554	0.000419469	0.00179544	0.00125694	0.000178611	0.00145435	0.0126967	0.00178276	0.00352916	0.000988729	0.00034217	0.00210785	0.00421238	0.000405771	0.000140069	0.00173531	0.0479785	0.00200843	0.00415718	0.0152938	0.000870482	0.00231143	0.00104789	0.000360153
1	1	2	0.000235351	0.000160221	0.000735535	0.000462413	0.000647101	5.65241e-05	0.000351932	0.00165614	0.000806376	0.00454012	0.000379583	0.00196845	0.000394814	6.21864e-05	0.00065692	0.0010711	0.000497417	0.00966578	0.000348452	0.0219118	0.00159771	0.000789182	0.000516398	0.000532238	0.000400448	0.00237986	0.00135636	0.000157682	0.00232293	0.0324803	0.00149228	0.00425507	0.000824336	0.000332915	0.00297979	0.00380845	0.000980115	0.000154339	0.00181824	0.0432912	0.00241114	0.003531	0.0225426	0.000639044	0.00191283	0.000894	0.000314916
1	1	3	0.000381687	0.000231992	0.000923393	0.000744254	0.000919979	0.000161569	0.000503784	0.00190783	0.00111853	0.00574016	0.000465021	0.00723865	0.000498643	0.000177043	0.000681944	0.00147274	0.000892079	0.00895632	0.000621704	0.0267298	0.00170208	0.00187408	0.000666104	0.00106755	0.000342659	0.00264679	0.00191739	0.00013014	0.00166514	0.0314315	0.00159382	0.00450544	0.00121494	0.000411963	0.00263874	0.00383154	0.000740718	0.000154216	0.00393859	0.0385096	0.00281635	0.00387395	0.0384833	0.00218586	0.00445292	0.00126164	0.000180974
1	1	3	0.000225167	0.000201012	0.000857215	0.000460543	0.000750219	0.000101851	0.000356269	0.00220906	0.000684322	0.00487954	0.000265712	0.00554174	0.000495863	0.00010234	0.000734393	0.0014005	0.000607815	0.0111864	0.000622813	0.0158971	0.00208067	0.00162124	0.00057783	0.000586246	0.000395357	0.00228453	0.00160384	0.000199581	0.00151918	0.0129549	0.00188639	0.00332514	0.00108383	0.000415269	0.00292771	0.00433109	0.00048185	0.000184087	0.00237982	0.0557561	0.00212003	0.00423754	0.0183634	0.000955758	0.00263777	0.000980043	0.000405896
1	2	3	0.000184907	0.000179513	0.000667295	0.000401345	0.000700052	0.000141692	0.000303279	0.00140263	0.000591174	0.00378281	0.000209768	0.00309315	0.000752853	0.000175187	0.000641484	0.000914454	0.000469424	0.0087995	0.000387337	0.0180777	0.0019892	0.00170703	0.00071073	0.00112402	0.000292014	0.00189694	0.00106402	0.000199039	0.00152564	0.0186277	0.00186823	0.00659125	0.00113186	0.000556985	0.00269929	0.00388876	0.00067236	0.000143138	0.00207179	0.0577973	0.00219414	0.00328285	0.0161289	0.000774261	0.00409266	0.000956715	0.000360054
1	2	2	0.00019298	0.000166375	0.000748515	0.000473023	0.000717636	8.57195e-05	0.000407396	0.00136264	0.000761733	0.00491198	0.000383717	0.00445904	0.000478057	8.66376e-05	0.000863612	0.00121468	0.000576917	0.0110863	0.000551029	0.0180556	0.00210473	0.0013276	0.00054135	0.00054375	0.000494013	0.00236816	0.0012999	0.000231221	0.00202937	0.0173745	0.00224903	0.00411205	0.00088873	0.000351288	0.00325947	0.00506742	0.000979653	0.000139556	0.00197902	0.0508321	0.00232792	0.00604776	0.0240916	0.00069581	0.00159936	0.00135124	0.000523387
1	2	2	0.000469498	0.000186263	0.00092342	0.000447748	0.000941403	9.07738e-05	0.000667843	0.00160341	0.000819792	0.00780181	0.000562428	0.00208535	0.000312397	0.000112576	0.00106536	0.00144815	0.000857211	0.0109607	0.000368918	0.0122824	0.00139066	0.00114705	0.00094696	0.000664718	0.000418601	0.00231957	0.0019799	0.000133332	0.00177496	0.0162844	0.00178497	0.00256412	0.00123868	0.000349538	0.00221128	0.00630989	0.000625741	0.000114218	0.00240504	0.040029	0.00217354	0.00494972	0.02097	0.000626769	0.00326609	0.00155057	0.000403737
1	1	2	0.000190765	0.000152107	0.000577534	0.000390004	0.000595928	5.77141e-05	0.000392546	0.00139101	0.000676406	0.00453516	0.000292266	0.00212501	0.00036654	8.87938e-05	0.000658499	0.000843607	0.000541629	0.00889591	0.000278066	0.0159467	0.00163477	0.000809632	0.000483013	0.000539824	0.000333559	0.00170789	0.00138547	0.000216172	0.00117322	0.0220869	0.00155487	0.00334408	0.000817155	0.000316539	0.00197312	0.00363746	0.000457342	0.000112367	0.00243899	0.0423572	0.00202606	0.00380062	0.0218447	0.000752981	0.00286675	0.00136013	0.000302623
1	2	2	0.000166735	0.000134749	0.000498965	0.000305852	0.000539256	4.52397e-05	0.000350818	0.00101328	0.000600734	0.00398334	0.000204943	0.00115636	0.000352385	5.22974e-05	0.000703669	0.00067371	0.000423118	0.00846357	0.000176736	0.011446	0.00170211	0.000655169	0.000441559	0.00049877	0.000325985	0.00131091	0.00118366	0.000206371	0.00125725	0.0236209	0.00152833	0.00370597	0.000665156	0.00025302	0.0014697	0.00361476	0.000438441	0.000109927	0.00151224	0.0441688	0.00214204	0.00361648	0.0204604	0.000592038	0.00176556	0.00115266	0.000365261
1	2	2	0.000243302	0.00024589	0.000669119	0.000635739	0.000873246	0.000212696	0.000464149	0.000998364	0.000775338	0.00509408	0.000196337	0.00776696	0.000824525	9.50302e-05	0.00099001	0.000887811	0.00049239	0.0109955	0.00101044	0.0257591	0.00259184	0.00273389	0.000643205	0.000556943	0.00053418	0.00166872	0.000947971	0.000303215	0.00128346	0.021714	0.00190199	0.00473825	0.00122842	0.000388309	0.0022484	0.00444556	0.000279309	0.000115916	0.00194577	0.066109	0.00188202	0.00428177	0.0159641	0.000658259	0.0020943	0.00123285	0.000323703
1	1	2	0.000273565	0.00019713	0.000677316	0.000563316	0.000747354	0.000100732	0.000464809	0.0016843	0.000892604	0.00578838	0.000238173	0.00370265	0.000454231	8.82843e-05	0.000827507	0.00116876	0.000728135	0.0111926	0.000526859	0.020923	0.00171353	0.00120275	0.000606071	0.000554238	0.00052222	0.00210798	0.00196889	0.000203285	0.00141495	0.0208289	0.00199293	0.0030651	0.00103142	0.000335476	0.00269774	0.00470183	0.000466371	0.00015658	0.00328398	0.044258	0.00187652	0.00444072	0.0230286	0.00101048	0.00278433	0.00120158	0.000460792
1	1	2	0.0002648	0.000260946	0.000833049	0.000644678	0.000904676	0.000145763	0.000495618	0.00196093	0.000910433	0.00582132	0.000303505	0.00516099	0.000705585	0.00012957	0.000886897	0.00126585	0.000681396	0.0120194	0.000672641	0.031302	0.00216253	0.00124439	0.000634631	0.000723338	0.000504702	0.00243026	0.00147896	0.000232127	0.00143574	0.0237203	0.00209489	0.00363031	0.00109286	0.000417902	0.00327888	0.00467886	0.000485505	0.000116179	0.00382472	0.0612139	0.00218494	0.00476618	0.0241743	0.00127403	0.00305986	0.00151006	0.000375315
1	1	2	0.000166177	0.000185689	0.000518168	0.000477871	0.000761016	0.000102336	0.000482146	0.000788505	0.000847768	0.00503312	0.000212774	0.00358786	0.000556933	6.25555e-05	0.00092683	0.000755609	0.000591835	0.0112418	0.00050652	0.019927	0.00188034	0.00102348	0.000552676	0.000448339	0.00052976	0.00149661	0.00155078	0.000244394	0.00123314	0.0180606	0.0022657	0.00313555	0.000898493	0.000275896	0.00160774	0.00462969	0.000422584	0.000156311	0.00258906	0.0456991	0.00189286	0.00494043	0.0218554	0.000877863	0.00246367	0.00146178	0.000522755
1	1	10	0.000149879	0.000173123	0.000462559	0.000412821	0.000755093	8.52083e-05	0.000378332	0.000957119	0.00082585	0.00446632	0.000244606	0.00287272	0.000563412	7.99514e-05	0.000766951	0.00105709	0.000591727	0.00982075	0.000464475	0.0166968	0.00228088	0.000999912	0.000504035	0.000568524	0.000392862	0.00183829	0.00157593	0.000229063	0.00133678	0.0250975	0.00156058	0.00305353	0.000738543	0.00029766	0.00244835	0.00390594	0.000354559	0.000124497	0.00178012	0.0491351	0.00197206	0.00388806	0.0211078	0.000722271	0.00218582	0.00101614	0.000475143
1	2	3	0.000248369	0.000209521	0.000759393	0.000380133	0.000861235	9.58155e-05	0.000538809	0.00148224	0.000698073	0.00627793	0.00024706	0.00202314	0.000586194	8.77515e-05	0.00101267	0.000995233	0.000639528	0.0124995	0.000344236	0.0111394	0.00180664	0.00103897	0.000667644	0.00056082	0.000469422	0.00177673	0.00133289	0.000298336	0.00144341	0.0140988	0.00223896	0.00311629	0.000851853	0.000313024	0.00176621	0.00462634	0.000436205	0.000170455	0.00245726	0.0490573	0.00197143	0.00500804	0.018977	0.00089869	0.0031439	0.00149993	0.000384434
1	2	2	0.000204952	0.000209146	0.000666803	0.000435664	0.000838761	6.25278e-05	0.000370264	0.00122227	0.000778829	0.00508171	0.000278408	0.00197345	0.000436571	7.96082e-05	0.000773467	0.00105731	0.000508723	0.0125424	0.000332792	0.0161979	0.00201285	0.000816955	0.000547633	0.000472621	0.000426735	0.00201279	0.00135325	0.000219987	0.00153526	0.0223127	0.00220864	0.00312469	0.00082991	0.000329403	0.00286415	0.0040856	0.000453901	0.000137525	0.00218137	0.055721	0.00204584	0.00411818	0.0172568	0.000539875	0.00195013	0.00104808	0.000423925
1	0	1	0.000267112	0.000224457	0.000738521	0.000563111	0.00086417	7.95948e-05	0.000532309	0.00144375	0.00105448	0.00628384	0.000310735	0.00253874	0.000600006	8.71555e-05	0.0010869	0.00112083	0.000634565	0.0124896	0.000411232	0.0220947	0.0021025	0.00112223	0.000634329	0.000709304	0.000457713	0.00203966	0.00148914	0.000205956	0.00163793	0.0313406	0.00205261	0.00578188	0.00100236	0.00039121	0.00246836	0.00483801	0.00051448	0.00012736	0.00294591	0.0473313	0.0031249	0.005924	0.0271493	0.000909531	0.00239339	0.00166184	0.000292681
1	1	3	0.000206344	0.000228825	0.000804836	0.000552696	0.000851164	0.000124973	0.000467488	0.00211279	0.000678031	0.00532552	0.00032605	0.00625448	0.000546577	0.0002172	0.000841376	0.00139877	0.000678594	0.0111497	0.000866924	0.0205147	0.00220595	0.00152706	0.00074498	0.000988651	0.000477011	0.00225967	0.00124677	0.00033106	0.00182896	0.0136426	0.00230149	0.00315473	0.00107666	0.000496578	0.00334312	0.00426242	0.000833873	0.000121939	0.00247461	0.0664098	0.00205355	0.00470262	0.0176316	0.00091538	0.00333353	0.00123899	0.000284763
1	1	2	0.000226308	0.000186283	0.000668651	0.000503267	0.000754107	7.14428e-05	0.000466694	0.00143012	0.000879619	0.0048642	0.000343189	0.00285155	0.000441434	8.26927e-05	0.000819448	0.00112429	0.000587816	0.00987985	0.000452321	0.0197073	0.00175586	0.000980191	0.000516472	0.000590009	0.000456076	0.00180142	0.00141755	0.000215647	0.00131524	0.0242107	0.00177585	0.00341798	0.000899483	0.000316577	0.00248985	0.00410268	0.000458517	0.000143468	0.00265697	0.0486189	0.00256863	0.00469914	0.0237435	0.000927683	0.00302993	0.00152146	0.00029406
1	1	2	0.000189981	0.00019262	0.000644276	0.000440364	0.000836002	6.98906e-05	0.00054599	0.00148069	0.000912103	0.00501826	0.000329043	0.00197497	0.000486419	7.15074e-05	0.000994494	0.000867127	0.000644014	0.0100162	0.000325129	0.0134927	0.00207987	0.000836814	0.000507695	0.000558711	0.000403708	0.00181255	0.00143829	0.000323055	0.00119666	0.0237209	0.00193554	0.00317619	0.000802342	0.000357024	0.00226474	0.00455328	0.000429621	0.000157955	0.00233398	0.0503647	0.0022784	0.00542358	0.0243421	0.00068477	0.00303928	0.00202552	0.000513184
1	2	2	0.000199523	0.000197095	0.00060711	0.000358997	0.000770677	7.52424e-05	0.000522473	0.00111497	0.000655305	0.00551151	0.000301805	0.00212957	0.000492543	6.13392e-05	0.000971667	0.000870922	0.00057039	0.0105429	0.000320564	0.0110176	0.00198844	0.00091613	0.000538392	0.000438854	0.000424107	0.00159111	0.00125712	0.000226032	0.00140295	0.0152529	0.00186573	0.00302467	0.000768406	0.000198065	0.00205985	0.00456154	0.000505461	0.000101719	0.00139928	0.0421435	0.00188248	0.00516893	0.0163013	0.000710701	0.00183088	0.00189183	0.000434852
1	0	1	0.00024922	0.000199591	0.00120777	0.000631735	0.000905518	0.000110996	0.000431058	0.00318533	0.00112693	0.00448114	0.000608421	0.0046608	0.000605588	0.00019205	0.000856853	0.00188523	0.000688659	0.010232	0.000738964	0.0244098	0.00213759	0.0016565	0.000782693	0.00154583	0.00051479	0.00316473	0.00191596	0.000167595	0.00211736	0.029612	0.00227233	0.00601508	0.00128529	0.000657681	0.00338223	0.00408414	0.000923795	0.000168269	0.00324531	0.0506458	0.00539263	0.0050163	0.0337839	0.00169919	0.00653553	0.00147154	0.000410464
1	1	2	0.000292426	0.000196755	0.000737387	0.000349643	0.000750806	5.82583e-05	0.000499018	0.00168304	0.000536141	0.00595662	0.00031102	0.00248554	0.000319619	7.17173e-05	0.000823999	0.00130843	0.000567982	0.0120159	0.000374081	0.00887071	0.00148318	0.00106017	0.000549295	0.000354592	0.000369322	0.00261258	0.00127345	0.000187149	0.00169568	0.00970779	0.00181741	0.00248578	0.000867394	0.000276135	0.00314916	0.00441171	0.000528605	0.000132543	0.00142053	0.0454713	0.00192497	0.00423899	0.0136178	0.000849045	0.00197824	0.00120256	0.000343766
1	1	3	0.000218586	0.000213231	0.000650515	0.00053289	0.000891786	9.83505e-05	0.000570143	0.00131712	0.00108125	0.0053457	0.000363098	0.00289694	0.000545076	7.76357e-05	0.00106933	0.000947975	0.000650173	0.010918	0.000456574	0.0202162	0.00188806	0.00126936	0.000605986	0.000675523	0.000566018	0.0017838	0.00170294	0.000297544	0.0017522	0.0311554	0.00200539	0.00477691	0.00103264	0.000366636	0.00196997	0.00504824	0.000595251	0.000192037	0.00249172	0.047411	0.00261992	0.00474364	0.0246898	0.000932207	0.00341803	0.00185057	0.000409488
1	1	2	0.000284012	0.00025732	0.000872933	0.000456706	0.000987989	0.000135213	0.000535	0.00186349	0.000876033	0.00611742	0.000412445	0.00271671	0.000696643	0.000111171	0.00100992	0.00135126	0.000718615	0.0124731	0.000489601	0.0141743	0.00246483	0.00127649	0.000803655	0.000893316	0.000536418	0.00244562	0.0016342	0.000322179	0.00176432	0.0174004	0.00224183	0.00356593	0.00117095	0.000459342	0.00296594	0.00530083	0.000625719	0.000200554	0.00232431	0.0603006	0.00238208	0.00520008	0.0224862	0.000962471	0.00349778	0.00140408	0.000572919
1	0	1	0.000234415	0.000187648	0.000719853	0.000365863	0.000774593	4.91064e-05	0.000528652	0.00152052	0.000823599	0.00499244	0.000368417	0.000990361	0.000447739	5.83517e-05	0.00100394	0.00121053	0.000526859	0.0100896	0.000184725	0.00981327	0.0019695	0.000680879	0.000445106	0.000481196	0.000414136	0.0021926	0.00133047	0.000230205	0.00161704	0.0231997	0.00175598	0.00373138	0.000717193	0.000275957	0.00260328	0.00447449	0.000593575	0.000189298	0.00209301	0.056455	0.00258012	0.00486493	0.0289392	0.000879471	0.00272018	0.00149098	0.000287295
1	1	2	0.000278159	0.000271779	0.000742973	0.000508538	0.00101431	0.000114312	0.000652881	0.0014138	0.000837461	0.00703633	0.000381722	0.00252429	0.000634765	9.69309e-05	0.00132726	0.00117121	0.000582034	0.0132571	0.000394193	0.0139055	0.00212101	0.00133297	0.000716684	0.000736082	0.00059081	0.0024912	0.00121357	0.00042164	0.00148944	0.0199051	0.00245803	0.0041968	0.00109936	0.000432129	0.00333751	0.00557314	0.000460078	0.000160136	0.00261895	0.0514466	0.00256639	0.00663679	0.0203154	0.00089149	0.00262172	0.00228547	0.000507546
1	1	3	0.000289814	0.000176311	0.000654623	0.000496163	0.000767239	7.00258e-05	0.000512332	0.00119048	0.000717915	0.00597167	0.000289299	0.00249541	0.000464937	8.12848e-05	0.000856201	0.00107832	0.000571174	0.0114897	0.000311859	0.0130249	0.00187239	0.00112994	0.000604024	0.000430909	0.000411761	0.0020812	0.00136681	0.000201366	0.00130053	0.0219313	0.00175774	0.00348146	0.00106336	0.000297555	0.00253555	0.00464866	0.000421834	0.000151679	0.00185724	0.0464266	0.00212815	0.0040738	0.0182783	0.000805757	0.00160484	0.0010165	0.000342842
1	3	2	0.000212393	0.000249943	0.000699874	0.000544816	0.000974958	8.89927e-05	0.000554984	0.00140661	0.000848566	0.0055785	0.000345385	0.00349801	0.000542094	9.95817e-05	0.00106666	0.00112072	0.000582248	0.0119945	0.000559751	0.0206828	0.00230571	0.00103971	0.000609711	0.000597967	0.000496727	0.00222144	0.00135468	0.00031252	0.00147451	0.020789	0.0023645	0.00344726	0.000955655	0.000372779	0.00258768	0.00495331	0.000458128	0.000201599	0.00292322	0.0667122	0.0021808	0.00515972	0.0241375	0.00102294	0.00368113	0.00156521	0.000388854
1	2	2	0.000273819	0.000281639	0.000764642	0.000662624	0.00108771	8.28311e-05	0.000569043	0.00164666	0.00123736	0.00585376	0.00037437	0.0026899	0.000633769	0.000106926	0.0010285	0.00117231	0.000746976	0.0125261	0.000420003	0.0226214	0.00251777	0.0011962	0.000677351	0.000823757	0.000584885	0.00212469	0.00183281	0.000295477	0.00162842	0.0368893	0.00233292	0.00528206	0.00120577	0.000484263	0.00270951	0.00524257	0.000395954	0.000201231	0.00334449	0.0702319	0.00281865	0.00493619	0.028196	0.000997219	0.00410395	0.00124826	0.000466157
1	1	2	0.000328204	0.000250155	0.00132752	0.000592455	0.000968417	0.000117671	0.000456715	0.00329631	0.00102147	0.00588221	0.000536927	0.00336492	0.000753457	0.000137973	0.000960627	0.00180382	0.000565615	0.0119161	0.000477921	0.0210293	0.00247574	0.00123931	0.00064654	0.000861005	0.000437587	0.00308536	0.00147634	0.000292437	0.00192546	0.0250982	0.0025646	0.00433674	0.00106885	0.000482352	0.00335804	0.00445683	0.00072543	0.000219429	0.00295817	0.0662465	0.00309753	0.00483408	0.0264149	0.00105033	0.00515156	0.00138763	0.000355489
1	0	1	0.000262914	0.000218547	0.00081544	0.000559528	0.000875583	7.26411e-05	0.000461785	0.001649	0.0010111	0.00554927	0.000323861	0.00274841	0.000624144	8.42923e-05	0.000916472	0.00101597	0.000589462	0.0120387	0.000433211	0.0243507	0.00228592	0.00103622	0.000643134	0.000678506	0.000449549	0.00226063	0.00142072	0.000222509	0.0013981	0.033936	0.00190144	0.00378345	0.000988854	0.000399594	0.00279494	0.0047692	0.000546282	0.000182026	0.00234231	0.0544581	0.00265297	0.00484483	0.0246137	0.000736351	0.00364919	0.00135322	0.000448942
1	2	2	0.000344721	0.000325784	0.00087146	0.00124266	0.00116192	0.000151581	0.000496581	0.00211442	0.00162605	0.00649445	0.000356066	0.0111042	0.000755837	0.000140492	0.000936143	0.00149101	0.000820609	0.0121219	0.00145045	0.057747	0.0025247	0.00185009	0.000732659	0.000748841	0.000546744	0.00276508	0.00188082	0.000118628	0.00168097	0.0384855	0.0023853	0.00718328	0.00157303	0.000561502	0.00312376	0.00529094	0.0006581	0.000185376	0.00542421	0.0487374	0.00292874	0.00572278	0.0334925	0.00167175	0.00386044	0.00137237	0.000511132
1	3	2	0.00024826	0.00022548	0.000613328	0.00046513	0.000853199	0.000108375	0.000381906	0.00146116	0.000571921	0.00599985	0.000288572	0.00346279	0.000501898	0.000120645	0.000782132	0.00100528	0.000629885	0.0121088	0.000467433	0.0158046	0.00190379	0.00104872	0.00056943	0.000460934	0.000442405	0.00172443	0.00122063	0.000200511	0.00161797	0.0144027	0.00214349	0.00301733	0.0009442	0.000300627	0.00218152	0.00477194	0.000568324	0.000121195	0.00212148	0.0671425	0.00175578	0.00451883	0.01688	0.000771098	0.00238171	0.00192083	0.000465451
1	2	2	0.000531017	0.000264033	0.00113381	0.000446917	0.000934719	0.000113516	0.000575981	0.00237944	0.000629635	0.00863948	0.000448872	0.00305433	0.000454577	0.000127691	0.000920239	0.00153804	0.000647343	0.0154599	0.000446425	0.0112338	0.00171502	0.00128567	0.00083058	0.000454936	0.000484782	0.00295512	0.0011692	0.000204569	0.00193712	0.0112402	0.00228439	0.00308504	0.001239	0.000350128	0.00415241	0.00610327	0.000658321	0.000167292	0.00154154	0.0418938	0.00182166	0.00507731	0.0128244	0.000637957	0.0019169	0.00128402	0.0005642
1	2	2	0.000169679	0.000195323	0.000593202	0.00039459	0.000760602	5.95097e-05	0.000420637	0.00175299	0.000660174	0.00525676	0.000263822	0.00266141	0.000344037	5.77242e-05	0.000849104	0.0012027	0.000569643	0.0109204	0.000387708	0.0125518	0.00170898	0.00110725	0.000516656	0.000400667	0.000405193	0.00245018	0.00144618	0.000187532	0.00109163	0.0135527	0.00173957	0.00310952	0.00090222	0.000296544	0.00308895	0.00472578	0.000361612	0.000122568	0.00171733	0.0532979	0.00231575	0.00448547	0.0173644	0.000936407	0.00284144	0.00109823	0.00048907
1	1	2	0.000299882	0.000379989	0.0010761	0.000523134	0.00130803	0.000116516	0.000325276	0.00268102	0.000801427	0.00423906	0.000572304	0.00879323	0.000640145	0.000356893	0.00072873	0.00140589	0.00015563	0.0138327	0.000753394	0.0185425	0.00202981	0.00272927	0.000898946	0.00118439	0.000497414	0.0021881	0.00119548	0.000405127	0.00222667	0.015367	0.00266458	0.00436629	0.00127113	0.000478459	0.00405985	0.00433363	0.00117826	0.000205689	0.001832	0.0836509	0.00215461	0.00606281	0.0147654	0.00118312	0.00431925	0.00123131	0.000344603
1	2	2	0.000247771	0.000254644	0.000748063	0.000563219	0.000898519	0.00010162	0.00054934	0.00154891	0.000922003	0.00600074	0.000279956	0.00308348	0.00058842	8.99551e-05	0.00100631	0.0011739	0.000712092	0.012356	0.00045312	0.0198944	0.00207813	0.00118254	0.000631224	0.000432798	0.000481791	0.00221581	0.0014727	0.000264246	0.00153544	0.0225428	0.00232461	0.00504188	0.00103788	0.000358343	0.00255013	0.00460422	0.000453546	0.000182689	0.00259151	0.0564709	0.00240987	0.00526009	0.0231163	0.000957708	0.00243786	0.00129376	0.000456015
1	1	3	0.000413218	0.000319823	0.00166185	0.000894043	0.0012268	0.000201616	0.00056909	0.00284354	0.00108328	0.00597673	0.000592115	0.0102954	0.000927202	0.000211438	0.00101052	0.00158587	0.000715928	0.0129839	0.00129995	0.0342109	0.00372652	0.00334875	0.000733503	0.00118898	0.000688472	0.00290379	0.00153492	0.00030773	0.00253857	0.02728	0.00309246	0.00713156	0.00150628	0.000714663	0.00422092	0.0058378	0.00133076	0.00022502	0.00302406	0.0823928	0.00384856	0.00744457	0.0322292	0.00153467	0.00451778	0.00212095	0.000316045
1	1	2	0.000163463	0.000181358	0.000492938	0.000297775	0.000667134	7.5011e-05	0.000454422	0.00112359	0.000544675	0.00481851	0.000254411	0.0017306	0.000471884	7.13755e-05	0.000881379	0.00073871	0.000419035	0.0105654	0.000278129	0.00947122	0.00179772	0.0011292	0.000520163	0.000477794	0.000375209	0.00148719	0.000756652	0.000243608	0.00126017	0.0151013	0.00192462	0.00356755	0.00078266	0.000281101	0.00209227	0.00394197	0.000482785	0.000154042	0.00125751	0.0529852	0.00211238	0.00451979	0.0132211	0.000548193	0.00219426	0.00126545	0.000264967
1	2	2	0.00051844	0.000352149	0.00127113	0.00091558	0.00121494	0.000182867	0.000655055	0.00306817	0.00115974	0.00717207	0.000655434	0.00801879	0.000850967	0.000204003	0.00100504	0.00190627	0.000833894	0.0124271	0.000962184	0.0317416	0.00294911	0.00215562	0.000973657	0.000984887	0.000570949	0.00351971	0.0019005	0.000206446	0.00219587	0.0253775	0.00241028	0.00561172	0.00160784	0.000602762	0.00441779	0.00616564	0.000939387	0.000279448	0.00330625	0.0638279	0.00303455	0.00575858	0.0260245	0.00133595	0.00328372	0.00166443	0.000425634
1	3	2	0.000322634	0.000225277	0.00106954	0.000299854	0.000955833	4.50665e-05	0.000510985	0.00184353	0.000596021	0.00613984	0.000499169	0.00116	0.000368921	7.60579e-05	0.00104519	0.00143209	0.000532883	0.0129194	0.000257465	0.00540663	0.00194698	0.000770723	0.000608874	0.000432756	0.000587177	0.00280257	0.00100932	0.000310248	0.00169072	0.00821096	0.00212971	0.00256912	0.000928519	0.000248792	0.00334289	0.00536673	0.000649852	0.000189109	0.00170673	0.0692971	0.00213793	0.00618822	0.0172413	0.00120507	0.00218109	0.00169035	0.000395633
1	1	2	0.000347683	0.000239433	0.00132585	0.000525443	0.000955695	8.2388e-05	0.000427593	0.00373208	0.000844907	0.00606544	0.000438388	0.00308919	0.000480083	9.5098e-05	0.000873142	0.00224319	0.000639469	0.013587	0.000546678	0.0186328	0.00246482	0.00149723	0.000673884	0.000550335	0.000586916	0.00460107	0.00149416	0.00028635	0.00204665	0.0212635	0.0023147	0.00607547	0.00120477	0.000461373	0.00663209	0.00584719	0.000843413	0.000328029	0.00235899	0.063387	0.00269601	0.00527055	0.0192215	0.000797679	0.00263571	0.00121775	0.000553552
1	1	2	0.000205739	0.000221645	0.0007135	0.000516502	0.000780908	9.06171e-05	0.000347551	0.00153362	0.000810843	0.00499529	0.000293518	0.00415229	0.000508308	0.000104535	0.000839916	0.00143691	0.00056811	0.0124925	0.000530634	0.0207555	0.00201967	0.00172122	0.000559872	0.000507839	0.000453198	0.00224763	0.00128987	0.000188229	0.00166514	0.0200005	0.00206415	0.00413052	0.00102558	0.000422247	0.00328275	0.00426094	0.000535942	0.000190152	0.0026775	0.0585732	0.00199911	0.00445113	0.0180807	0.000772331	0.00206727	0.00113266	0.000396765
1	1	2	0.000213341	0.000195321	0.000728967	0.000360721	0.000663179	7.19432e-05	0.000407109	0.00174029	0.000594688	0.00539482	0.000294751	0.00306581	0.000376926	8.35567e-05	0.000757527	0.000903616	0.000469679	0.0127742	0.000443246	0.0150408	0.00160264	0.00138636	0.000504314	0.000453803	0.000342282	0.00187795	0.00099109	0.000181641	0.00148562	0.0143137	0.00231579	0.00381105	0.000831474	0.000306939	0.0024603	0.00375235	0.000721437	0.000152265	0.00216188	0.0544984	0.00188383	0.00422063	0.0167624	0.000931281	0.00222516	0.00140474	0.000321806
1	2	2	0.000131196	0.00013299	0.000460703	0.00028317	0.000556092	5.07589e-05	0.000416505	0.000942528	0.000597383	0.00385777	0.000229652	0.00129272	0.000337988	4.37853e-05	0.000801945	0.000874404	0.000523082	0.00768525	0.000184246	0.00936703	0.00139253	0.000678921	0.000434061	0.000362939	0.00033543	0.00162302	0.00120888	0.000211535	0.00108651	0.0159111	0.001394	0.00247879	0.000612057	0.000190339	0.00162017	0.00376248	0.00040534	0.000106108	0.00126915	0.0415755	0.00168995	0.00377337	0.0172029	0.000536661	0.00239084	0.00133342	0.000334049
1	0	1	0.00024243	0.000191062	0.000725863	0.000514221	0.000738104	0.000104849	0.00043371	0.00110013	0.000871778	0.00510669	0.000309509	0.00445303	0.000509935	0.000100159	0.000887855	0.00114123	0.000576135	0.010479	0.000545273	0.0229015	0.00164018	0.00136657	0.000563671	0.000626752	0.000473178	0.00212576	0.00144899	0.000163139	0.00135192	0.0201228	0.0017921	0.00490385	0.00106561	0.000339564	0.00257718	0.00434615	0.000457828	0.000130635	0.00239131	0.0462864	0.00243752	0.00446034	0.0242938	0.00119282	0.00213929	0.00123046	0.000365571
1	2	2	0.000228973	0.000184475	0.000703908	0.00052313	0.000865129	0.000102369	0.000448522	0.00111375	0.000886283	0.00511556	0.000403413	0.00336071	0.000593381	6.82496e-05	0.000887203	0.000928721	0.000532932	0.0109626	0.000447955	0.0238603	0.00204107	0.00106085	0.00054406	0.000566453	0.000464856	0.00156151	0.00161731	0.000178906	0.00159716	0.0252157	0.00209525	0.00384901	0.000973931	0.000363209	0.00151601	0.00475672	0.000633465	0.00017758	0.00303876	0.0582598	0.00247991	0.00462013	0.0263378	0.000931386	0.00289268	0.00134891	0.000403228
1	2	2	0.000209836	0.00020893	0.000571565	0.00038135	0.000786792	0.000115448	0.000395827	0.00125774	0.000597125	0.00496347	0.000209276	0.00271636	0.000685381	9.32779e-05	0.0007636	0.000736988	0.000439639	0.0117947	0.000358484	0.0146169	0.00215827	0.0010524	0.000593182	0.000646549	0.000416972	0.00132951	0.000989496	0.000266063	0.00132561	0.0152461	0.00223312	0.00337371	0.000864109	0.000378213	0.00170633	0.00431549	0.000455331	0.000150536	0.00157043	0.0486514	0.00165131	0.00395401	0.0139421	0.000607644	0.00297271	0.00138725	0.000439977
1	2	2	0.000152452	0.000190312	0.000560542	0.000334683	0.000647052	6.89512e-05	0.000414225	0.00098178	0.000626906	0.00539525	0.000251741	0.00179672	0.000425313	6.40491e-05	0.000765426	0.000916416	0.000610012	0.00975792	0.000218709	0.0111851	0.00143581	0.000616948	0.000562507	0.000370437	0.000375725	0.0015747	0.00139437	0.000181466	0.00116885	0.0164173	0.0018249	0.0026123	0.000715267	0.000230364	0.001864	0.00402289	0.000394888	7.25299e-05	0.00153798	0.0376568	0.00183024	0.00444229	0.0177283	0.000733035	0.00209469	0.00132928	0.000276591
1	1	2	0.000371689	0.000250452	0.00123237	0.00060854	0.00106422	0.000207784	0.000568765	0.0020105	0.00101727	0.00567304	0.000382609	0.00473852	0.000889806	9.72474e-05	0.00109706	0.00143845	0.000672163	0.0117565	0.000660704	0.02796	0.00272698	0.00136415	0.000791154	0.000904318	0.000596926	0.00286737	0.00182847	0.000324519	0.00254963	0.0287209	0.00263117	0.00506525	0.00120468	0.000533823	0.00427545	0.00617214	0.00109905	0.000204026	0.00258216	0.0615106	0.00284902	0.00498303	0.0228714	0.00100311	0.00296617	0.0015103	0.000561706
1	2	6	0.000276139	0.000203088	0.000892581	0.000649535	0.000978928	9.02885e-05	0.000381209	0.00196826	0.00116085	0.00527535	0.000417442	0.00436221	0.000578685	0.00013012	0.000922338	0.00124924	0.000649777	0.0130919	0.000587821	0.0340265	0.00261426	0.00176646	0.000678458	0.000945651	0.000486857	0.00269578	0.00173119	0.000197658	0.0020863	0.0444889	0.00229733	0.00818528	0.00127789	0.000527915	0.00359989	0.00439681	0.000921284	0.000153082	0.00318462	0.0498647	0.00374742	0.00537135	0.0396119	0.0011862	0.00281455	0.00122992	0.000319662
1	2	3	0.000138413	0.000119371	0.000431083	0.000230133	0.000455751	5.65314e-05	0.000359419	0.0011021	0.000423519	0.0036023	0.000202886	0.00178842	0.000304493	5.58589e-05	0.000641958	0.000704804	0.000359479	0.00735269	0.000233691	0.00888154	0.00107468	0.000617743	0.000416698	0.00031479	0.000294012	0.00146099	0.000959916	0.000259057	0.000881943	0.00950661	0.00135168	0.00172412	0.000675422	0.00019744	0.001923	0.00336612	0.000332361	0.000103666	0.00127291	0.0287705	0.00127664	0.0025979	0.0117229	0.000688308	0.00195121	0.0011165	0.000334165
1	1	2	0.000209115	0.000214144	0.000771852	0.000445428	0.000779194	8.26001e-05	0.000413845	0.00159497	0.00080643	0.00473916	0.0003532	0.00324222	0.000503419	6.9698e-05	0.000944584	0.00110622	0.000415872	0.0106125	0.00046203	0.0203132	0.00190647	0.00135932	0.000551644	0.000551578	0.000502091	0.00212753	0.00112204	0.000256322	0.00144975	0.0246397	0.00224481	0.00450704	0.000961437	0.000384171	0.00264848	0.00458294	0.000598804	0.000196139	0.0020995	0.0558096	0.00240547	0.00449615	0.0201302	0.00093399	0.00296153	0.00145123	0.000342042
1	1	2	0.000224402	0.000180552	0.00077613	0.000365432	0.000766067	5.55694e-05	0.000426471	0.0015546	0.000664515	0.00543864	0.00031238	0.00182881	0.000435746	5.43959e-05	0.000754627	0.00125262	0.000580057	0.0111126	0.000262363	0.0120322	0.00175912	0.000614311	0.000532094	0.000320568	0.000337659	0.00211958	0.00134132	0.000230969	0.00157497	0.0196902	0.00210836	0.00230571	0.000689591	0.000259244	0.00285961	0.00441937	0.000565209	0.00010191	0.00163325	0.0612174	0.0015367	0.00434444	0.0167861	0.000464025	0.00204277	0.00135728	0.00038167
1	1	2	0.000351515	0.000240242	0.0012614	0.000534048	0.000836725	0.000134274	0.000597011	0.00180276	0.000741355	0.00577689	0.000365232	0.00417324	0.000588137	0.000154838	0.000927018	0.00152908	0.000661722	0.0106887	0.000552752	0.0161046	0.00199694	0.00266008	0.000699623	0.000928302	0.000571473	0.00291465	0.00152723	0.0002665	0.00195524	0.015754	0.00207005	0.00784016	0.00154177	0.000548242	0.00335041	0.00529606	0.000809527	0.000250481	0.00329826	0.0457816	0.0032622	0.00519953	0.018344	0.00142594	0.00324707	0.00163902	0.000454734
1	3	2	0.000271906	0.000208381	0.000899748	0.000482179	0.000789011	0.000116729	0.000512934	0.00139993	0.000713202	0.00603464	0.00028312	0.0037345	0.000455049	8.69785e-05	0.000927077	0.00113695	0.000628718	0.0135133	0.000467622	0.0130996	0.00190621	0.0013379	0.000651631	0.000484732	0.000529023	0.00252944	0.0015156	0.000237378	0.00185596	0.0133403	0.00198425	0.00350677	0.000991215	0.000324134	0.00332974	0.00480013	0.000639081	0.000175197	0.00198209	0.0492475	0.00192431	0.00521615	0.0180894	0.000787552	0.00177226	0.0013986	0.000504322
1	2	2	0.000193461	0.000151042	0.000695065	0.000363789	0.000660452	5.18329e-05	0.00041437	0.0012261	0.000842092	0.00472139	0.000310949	0.00175249	0.000350384	5.32055e-05	0.00073626	0.000976959	0.000554171	0.00976307	0.000280321	0.0144132	0.00163258	0.000697378	0.000465713	0.000433124	0.000387908	0.00190954	0.00155498	0.000178042	0.00141396	0.0277619	0.00165771	0.0027399	0.000674991	0.000254395	0.0022147	0.00422583	0.000604981	0.000192813	0.00172538	0.0383559	0.00227418	0.0046901	0.0295211	0.000573772	0.0021499	0.00114915	0.000414869
1	2	3	0.000278669	0.000204801	0.000986591	0.000476305	0.000842944	0.000123131	0.000444594	0.00234193	0.00074312	0.00574797	0.000468685	0.00293606	0.000730476	0.000122213	0.000880059	0.00132108	0.000557403	0.0121981	0.000458376	0.0195207	0.00242277	0.00119032	0.000681954	0.000879524	0.000434958	0.00232147	0.00124563	0.000285583	0.00166599	0.0230462	0.00244449	0.00455741	0.000997163	0.000527523	0.00319828	0.00423816	0.000639237	0.000158657	0.00311046	0.0619271	0.00259435	0.0053954	0.0244986	0.000710449	0.00445088	0.00150169	0.000303102
1	1	2	0.000336304	0.000215982	0.000915882	0.000568184	0.000813685	0.000105774	0.000506035	0.00169194	0.000763457	0.0058893	0.000348524	0.00406798	0.000555322	9.64648e-05	0.00090824	0.00108719	0.000583046	0.0118073	0.000473238	0.0241457	0.00211345	0.00157019	0.000601838	0.000573412	0.000430442	0.00224159	0.00120535	0.000231302	0.00148949	0.021185	0.00204655	0.00527145	0.00103272	0.000372781	0.00330127	0.00506784	0.000569719	0.00017641	0.00247463	0.0503016	0.00193067	0.00511705	0.0177663	0.000705229	0.00357624	0.00184444	0.000495951
1	1	2	0.000131158	0.0001404	0.000594982	0.00035344	0.000665778	6.28676e-05	0.000367104	0.00173299	0.000762173	0.00373049	0.00032611	0.00220786	0.000489982	6.18236e-05	0.000699798	0.00099099	0.000421668	0.00839067	0.000348723	0.0181353	0.00182881	0.000961096	0.000466203	0.000627915	0.000349921	0.00200079	0.00107282	0.000204295	0.00126797	0.0238004	0.00155132	0.00447022	0.000774771	0.000365155	0.00245318	0.00374783	0.000556373	0.000146551	0.0016926	0.0482363	0.0025103	0.0039593	0.0213881	0.000746205	0.00260582	0.0012902	0.000271044
1	2	3	0.000357434	0.000271894	0.00130562	0.000725785	0.00114052	0.000155309	0.000454934	0.00294719	0.00114449	0.00558931	0.00044939	0.00596475	0.000816547	0.000198808	0.00103283	0.00138726	0.000669178	0.0139256	0.000752746	0.0332474	0.0030137	0.00219556	0.00094317	0.00128847	0.000562387	0.00305035	0.0015176	0.000197987	0.00266929	0.031202	0.00240041	0.00685189	0.00157554	0.000739576	0.00383213	0.00503747	0.00123048	0.000217971	0.0029508	0.070288	0.00334902	0.0058807	0.0323577	0.00127533	0.00443419	0.00135459	0.000447789
1	0	1	0.000414532	0.000214208	0.000903499	0.000535616	0.00086701	9.54104e-05	0.000680583	0.00163851	0.000791715	0.00675802	0.000449859	0.00443933	0.000447992	0.000133646	0.000993604	0.0013943	0.000739704	0.0123123	0.00058401	0.0137678	0.00200612	0.00253483	0.000926029	0.000727969	0.000496419	0.00292062	0.00154378	0.00015431	0.00199599	0.018858	0.00198497	0.00557592	0.00145578	0.00035589	0.00355468	0.00640588	0.000706199	0.000242651	0.00177027	0.0415511	0.00276505	0.00634827	0.0177836	0.000879095	0.0021143	0.00176077	0.000490362
1	0	1	0.000300481	0.000228617	0.000772672	0.000584445	0.000921558	0.000111875	0.000520106	0.000963454	0.000877956	0.00608136	0.000295923	0.00341568	0.000578213	0.000137988	0.000984051	0.00111701	0.000689183	0.0131941	0.000496168	0.0204917	0.00223528	0.00173603	0.000663569	0.000671065	0.00052502	0.00205779	0.00161743	0.00020456	0.00174978	0.0220572	0.00231091	0.00599427	0.00130711	0.00046013	0.00213976	0.00584322	0.000537497	0.000157455	0.00320019	0.0662206	0.0026107	0.00584044	0.0245667	0.00103096	0.00310615	0.00134458	0.000530597
1	1	2	0.000152547	0.000178778	0.000592607	0.000332769	0.000699575	7.37658e-05	0.000425971	0.00106324	0.000730503	0.00482998	0.000220718	0.00151034	0.000512241	6.65557e-05	0.000836753	0.000832106	0.000521038	0.0100609	0.00023449	0.0122821	0.00181835	0.000654561	0.000480648	0.000481889	0.000347227	0.00158887	0.00124877	0.000216767	0.00117641	0.0193077	0.00198925	0.00279658	0.00073821	0.00027308	0.00177907	0.00402775	0.000394315	0.000167446	0.0023906	0.054593	0.00199509	0.00467286	0.0254883	0.000773292	0.00324678	0.00135577	0.000344946
1	0	1	0.000193396	0.000166845	0.000586373	0.000375516	0.000609153	7.71632e-05	0.000515315	0.00123025	0.00059693	0.00459888	0.000326174	0.00261365	0.000417605	8.31754e-05	0.000773931	0.00074127	0.000495657	0.00885186	0.000366045	0.013779	0.00150911	0.00118988	0.000514396	0.000523693	0.000373372	0.00151593	0.0010482	0.000281138	0.00111607	0.0154417	0.00160928	0.00335996	0.000776533	0.0002808	0.00203189	0.00381615	0.000481792	9.10701e-05	0.00165538	0.0437201	0.00203367	0.00458089	0.0143995	0.000709989	0.00228014	0.00144412	0.000208706
1	1	2	0.00102069	0.000359254	0.00175999	0.000790488	0.00126663	0.00014844	0.000749658	0.00245775	0.00124719	0.0101135	0.000620441	0.0035581	0.000590605	0.000168605	0.0011879	0.00235804	0.00118559	0.0126595	0.000521951	0.0245	0.00207896	0.00157481	0.00107731	0.000790661	0.000546373	0.00330758	0.00205397	7.63331e-05	0.00231247	0.0313449	0.00230747	0.00479067	0.00172263	0.00045784	0.00367972	0.00694901	0.000713016	0.00031199	0.0041822	0.0492861	0.00282713	0.00594616	0.0293411	0.00103441	0.00221529	0.00200975	0.000267048
1	2	2	0.000272882	0.000217855	0.00111459	0.000488514	0.000888117	9.39553e-05	0.00047215	0.00308859	0.000808708	0.00558869	0.000478557	0.00258224	0.000612743	0.000123689	0.000870764	0.00156791	0.000577182	0.0122757	0.000462881	0.0178984	0.00265621	0.00143628	0.000630003	0.000732615	0.0005405	0.00305258	0.00124853	0.000242893	0.00163448	0.0247205	0.00211792	0.00560916	0.0011803	0.000528097	0.0046296	0.00508241	0.000626381	0.000216283	0.00190858	0.0613806	0.00310592	0.00539035	0.0230772	0.00104435	0.00358376	0.0013848	0.000369145
1	3	13	0.000245506	0.000236753	0.00080921	0.000470666	0.000952454	0.000144162	0.000488199	0.00202237	0.00086702	0.00500661	0.000413194	0.00373102	0.000766814	0.000121434	0.000945149	0.00117026	0.000480943	0.00987387	0.000515745	0.0168357	0.00274221	0.00110621	0.000615141	0.00078527	0.000398254	0.00240004	0.00167949	0.000325326	0.00159608	0.0237732	0.00177708	0.00373219	0.00113794	0.000415936	0.00228859	0.00541104	0.000584552	0.000198332	0.00216893	0.0759133	0.00253401	0.00422405	0.0296069	0.00102159	0.00327512	0.00131548	0.000464626
1	1	3	0.000249541	0.000214269	0.000795225	0.000606891	0.000848544	8.06198e-05	0.000481516	0.001205	0.000913316	0.00486516	0.000316794	0.00430946	0.000571131	0.00010571	0.000878877	0.00109168	0.000680105	0.0110804	0.000530242	0.0243785	0.00254922	0.0015234	0.000654735	0.00066714	0.00055141	0.00206529	0.00181323	0.000268657	0.00169504	0.0251321	0.00207748	0.00486245	0.00125818	0.000542514	0.00241434	0.00458475	0.000586593	0.000166968	0.00274746	0.0607541	0.00286962	0.00464496	0.0229177	0.0010278	0.00259854	0.00121549	0.000373684
1	2	2	0.000185983	0.000185064	0.000547367	0.000377025	0.000585092	0.000112506	0.000411682	0.000725779	0.000519137	0.00504881	0.000180915	0.00338928	0.000451132	8.35273e-05	0.000736566	0.000700773	0.000517692	0.0103447	0.000376773	0.0100876	0.00130572	0.00095416	0.000556646	0.00037082	0.000324132	0.00127153	0.00120104	0.000212522	0.0010878	0.00992774	0.00173141	0.00191375	0.000767257	0.000200011	0.00141246	0.00417758	0.00031746	6.3415e-05	0.00163964	0.0355691	0.00149286	0.00378595	0.0133876	0.000848143	0.00145656	0.00131245	0.000501356
1	2	2	9.70486e-05	0.000162807	0.000656224	0.000628381	0.000733245	6.87302e-05	0.000388079	0.00158077	0.000936123	0.005946	0.000279001	0.00415202	0.000347382	7.8402e-05	0.000700444	0.00120028	0.000855457	0.0119802	0.000482411	0.0241825	0.00135528	0.000839982	0.000642983	0.000401669	0.000287303	0.0025542	0.00242435	1.77555e-05	0.00152127	0.0248473	0.00196795	0.0024298	0.00120167	0.000362772	0.00332892	0.00483122	0.000661752	0.000114762	0.00381427	0.0384627	0.00158561	0.00488523	0.0331347	0.000723169	0.00178988	0.000972984	0.00082171
1	1	3	0.000281351	0.000172165	0.000630175	0.000408088	0.000745568	7.49043e-05	0.000494217	0.00100238	0.000702698	0.00604416	0.000260358	0.00165328	0.000536288	8.86387e-05	0.000869218	0.00100419	0.000613669	0.0118988	0.000289621	0.0126635	0.00220856	0.000954807	0.000767088	0.000673937	0.000452935	0.00201011	0.0012139	0.000185979	0.00148573	0.0227943	0.00207531	0.0039366	0.00111567	0.000400801	0.00225424	0.00494929	0.000428895	0.000119945	0.00204413	0.0452152	0.00213205	0.00498915	0.0200124	0.000585014	0.00227616	0.00121747	0.0003966
1	1	2	0.00019717	0.000166835	0.000561495	0.000368137	0.000670516	7.41269e-05	0.000435555	0.00127451	0.00055749	0.0047665	0.000280822	0.00211408	0.000470011	8.94623e-05	0.000784681	0.000893645	0.000495583	0.00916546	0.000272291	0.0150884	0.00180958	0.000853866	0.000501843	0.000602575	0.000368792	0.00148045	0.00104449	0.000248036	0.00139104	0.0176616	0.00182528	0.00269777	0.000848202	0.00033942	0.00195883	0.00440282	0.000529341	0.000139587	0.00246721	0.0678359	0.00193617	0.00502572	0.01804	0.000618377	0.00453766	0.00152624	0.000316177
1	2	2	0.000245342	0.000149374	0.000668199	0.000351226	0.000646974	5.29377e-05	0.000415345	0.00156127	0.000515993	0.00584233	0.000296415	0.00195289	0.000278105	5.24857e-05	0.000813744	0.000892446	0.000420916	0.0125879	0.000274152	0.0119355	0.001276	0.00103282	0.000565719	0.000334992	0.000423506	0.00183815	0.00109302	0.000228946	0.00141003	0.0141277	0.00197558	0.00332197	0.000942755	0.000277298	0.00191462	0.00442454	0.000456144	0.000107648	0.0014469	0.0369359	0.00169621	0.00424708	0.0151571	0.000654837	0.00243616	0.00126459	0.000384842
1	2	2	0.000377263	0.000205709	0.00146315	0.00115497	0.000802462	0.000211248	0.000244935	0.00327801	0.00172783	0.00389981	0.000827079	0.0133416	0.00143891	0.000287099	0.000363895	0.00232249	0.000871596	0.00739759	0.00106748	0.0504919	0.00504216	0.00469645	0.000894179	0.0026188	0.000372678	0.00394302	0.00354777	4.91339e-05	0.00214056	0.0509079	0.00160748	0.0190506	0.00239325	0.0013314	0.00205779	0.00291972	0.00118611	8.58398e-05	0.00813242	0.0241893	0.00786436	0.00499399	0.0936642	0.00856445	0.00730674	0.0013024	0.000255964
1	2	2	0.000171973	0.000117376	0.000404741	0.000217305	0.000426921	4.49862e-05	0.000257959	0.000800174	0.000322151	0.00396697	0.00021515	0.00159719	0.000211208	6.01615e-05	0.000453085	0.000611211	0.00040509	0.00806606	0.000210575	0.0055604	0.000969915	0.000766798	0.000422903	0.000261021	0.000223073	0.00110082	0.000994027	0.000128718	0.00114756	0.00779816	0.00141759	0.00148551	0.000695623	0.000216131	0.00129365	0.00287524	0.000416133	5.59516e-05	0.0011273	0.0309851	0.00114199	0.00302901	0.0109638	0.000663591	0.0014059	0.000729685	0.000243881
1	2	2	0.000243676	0.000185812	0.000829742	0.000293059	0.000742087	8.53283e-05	0.00043743	0.00199168	0.000544525	0.00506224	0.000309176	0.00114734	0.000839817	0.00011937	0.000792484	0.00126327	0.000530875	0.0100006	0.000257986	0.00784007	0.00314116	0.000802558	0.00072341	0.000815964	0.000406575	0.00244373	0.000976185	0.000217721	0.00151151	0.0182512	0.00186818	0.00311544	0.000873622	0.000492388	0.0038347	0.00461851	0.000605688	0.000151249	0.0011574	0.0553984	0.00226582	0.00499699	0.0135466	0.000677848	0.00294923	0.00137298	0.00035109
1	2	2	0.000264999	0.000199739	0.000647048	0.00047326	0.000813252	0.000104766	0.000426826	0.00157043	0.000776318	0.00512686	0.000319707	0.00295205	0.000734217	0.000153587	0.000726629	0.00102569	0.000560057	0.00966418	0.000401008	0.022419	0.00246594	0.00110025	0.000659583	0.000865204	0.000367851	0.0018231	0.0013972	0.000276564	0.00142794	0.0258535	0.00210126	0.0042905	0.00090458	0.00039155	0.00222884	0.00395044	0.000516601	0.000171122	0.00302139	0.0632634	0.00266638	0.00451822	0.0243135	0.000927649	0.00440414	0.00137089	0.000243349
1	2	2	0.000563192	0.000362226	0.00200366	0.000920228	0.00138558	8.43989e-05	0.000415983	0.00398134	0.00151628	0.00630954	0.000516234	0.00415675	0.000645767	7.93973e-05	0.00108376	0.00209191	0.000672986	0.0137545	0.000635583	0.032363	0.00308002	0.00149946	0.000702374	0.000693157	0.000653083	0.00505495	0.00193062	0.000203651	0.00229067	0.0447337	0.00209207	0.00664299	0.00169442	0.00057388	0.00760124	0.00588669	0.000861876	0.000204492	0.00308974	0.0527995	0.00409607	0.0063752	0.0332165	0.000922621	0.002432	0.0013125	0.000589251
1	1	2	0.000194078	0.000184397	0.000917716	0.000389204	0.000782179	0.000184402	0.000369601	0.00241228	0.000644433	0.00405533	0.00043811	0.00312229	0.00106338	0.000186024	0.000729707	0.00122491	0.00044452	0.00920699	0.0004708	0.0165069	0.00293155	0.000997008	0.00071023	0.00128738	0.000422952	0.00226752	0.00109221	0.000324492	0.00161232	0.0194812	0.00223959	0.0032434	0.000930504	0.000608432	0.0027689	0.004285	0.000832242	0.00016278	0.00262562	0.0614567	0.00265129	0.00421431	0.0232687	0.000984354	0.00582402	0.00149168	0.000327212
1	2	3	0.000227476	0.000150462	0.000599251	0.000322475	0.000548999	7.41092e-05	0.000375028	0.00115103	0.000472354	0.00498692	0.000222826	0.0023112	0.000346409	6.30913e-05	0.000671336	0.000805	0.000449881	0.0104339	0.000288388	0.0119747	0.00120837	0.00111413	0.000534201	0.000396134	0.000318766	0.0014307	0.00103335	0.000134876	0.00134496	0.0118116	0.00182588	0.00304866	0.000819205	0.000243269	0.00161011	0.00384787	0.000529017	8.91271e-05	0.00157345	0.0424577	0.00157063	0.00438419	0.0138413	0.000550935	0.00156076	0.00108832	0.000248392
1	1	2	0.000315339	0.00015796	0.000771234	0.000445155	0.000642548	8.12823e-05	0.000440941	0.00156657	0.000575626	0.00516522	0.000249303	0.00343253	0.000328567	0.000128228	0.000675996	0.00126407	0.000759916	0.00921994	0.000410895	0.013228	0.0012714	0.001637	0.000717908	0.000687968	0.000356246	0.0028355	0.0020972	8.261e-05	0.00140627	0.0118624	0.0016279	0.00410012	0.00140975	0.000385872	0.00327283	0.0046426	0.000452739	0.000123489	0.00323538	0.038661	0.0020326	0.0042823	0.0188522	0.00107794	0.00230395	0.000959742	0.000383405
1	0	1	0.000223997	0.000183532	0.000695108	0.000361484	0.000691957	6.56141e-05	0.000398451	0.00127893	0.000500792	0.00512847	0.000268985	0.00255326	0.000342943	8.38698e-05	0.000777597	0.000859561	0.000480989	0.0119576	0.000306838	0.0139046	0.0016176	0.00129677	0.000481039	0.000339228	0.000337479	0.00168181	0.00106388	0.000217739	0.00139325	0.0139826	0.00214225	0.0035134	0.00081728	0.000263537	0.0022576	0.00412309	0.00051365	0.000123798	0.00155486	0.0516988	0.00153794	0.004294	0.01345	0.000519162	0.00124701	0.00121526	0.000358843
1	1	2	0.000165448	0.000175766	0.000516468	0.000326171	0.000672954	6.53011e-05	0.000415054	0.00103582	0.000595154	0.00498785	0.000278725	0.00178123	0.000439385	5.11793e-05	0.000747235	0.000917647	0.000495604	0.0100595	0.000263575	0.0131451	0.00167334	0.000779673	0.000542564	0.000391467	0.000385647	0.00164902	0.00115932	0.000230884	0.00129332	0.0185907	0.00205574	0.0031423	0.000785037	0.000302675	0.00213832	0.0043574	0.000444958	0.00011492	0.00170781	0.0535859	0.0018259	0.00453613	0.0176393	0.000586555	0.0029649	0.00124828	0.000340212
1	1	3	0.000216653	0.000162889	0.000522595	0.000318385	0.000641548	7.2594e-05	0.000383145	0.00103608	0.000452685	0.00519641	0.000207755	0.00241314	0.000311835	8.73828e-05	0.000759094	0.00101805	0.00042965	0.0111728	0.000282762	0.00833644	0.00126746	0.00108304	0.000549663	0.000259605	0.000314341	0.00182098	0.00109994	0.000149722	0.00133548	0.00846027	0.00176905	0.00240846	0.00100386	0.000231917	0.00228502	0.0043557	0.000487739	0.000114744	0.00194349	0.0483951	0.00142323	0.00373479	0.0124773	0.000779297	0.00178152	0.000910592	0.0003474
1	2	2	0.000252166	0.00017475	0.000535226	0.000391988	0.000682563	5.55142e-05	0.000455055	0.000662443	0.00069099	0.0049425	0.00028144	0.00190883	0.000316527	6.78896e-05	0.0008337	0.000732262	0.000475349	0.0104514	0.000266194	0.014853	0.0014465	0.000842335	0.000687533	0.000494796	0.000371689	0.00135114	0.00120655	0.000179333	0.00139761	0.024584	0.00163019	0.00396675	0.00088947	0.000315624	0.00151718	0.00440101	0.000355171	0.000108211	0.00158413	0.0472798	0.00227748	0.00397149	0.0180894	0.000633038	0.00277589	0.00114343	0.000346101
1	1	2	0.000510231	0.000364152	0.00281524	0.000901715	0.00158286	0.000103291	0.000335406	0.00592128	0.00182217	0.0053336	0.00106712	0.00252201	0.00118591	5.35277e-05	0.000918556	0.0027867	0.00043721	0.0128501	0.000643411	0.0244468	0.00677459	0.000933485	0.000707354	0.00123747	0.000510062	0.00525055	0.00225814	0.000291312	0.00281904	0.0639072	0.00285982	0.0052292	0.00133187	0.00083792	0.00449321	0.00512422	0.00136962	0.000288086	0.00301026	0.0775012	0.00503372	0.0048217	0.0679021	0.000661967	0.00482204	0.00179955	0.000262939
1	1	3	0.000268946	0.00018911	0.000771889	0.000443176	0.000763544	7.34285e-05	0.000447867	0.00150785	0.000821782	0.00506819	0.000407313	0.00189257	0.000652416	8.26635e-05	0.000809222	0.000931805	0.000576056	0.0099338	0.000348946	0.0174922	0.00228265	0.000925957	0.000591882	0.000739406	0.000368477	0.00179364	0.00136947	0.000237749	0.0017441	0.0298531	0.00231596	0.00464787	0.000957631	0.000471457	0.00254907	0.00448805	0.00082678	0.000154633	0.0021833	0.0559568	0.00271794	0.00555275	0.0251257	0.000707563	0.00405278	0.00152646	0.000381437
1	1	2	0.000262133	0.000186206	0.000560636	0.000307857	0.000752711	6.55786e-05	0.000535634	0.00117426	0.000432383	0.00673727	0.000258248	0.00174764	0.000309336	8.89209e-05	0.000804288	0.000970549	0.000477954	0.0133544	0.000309244	0.00834941	0.00143655	0.000911158	0.00075868	0.000339504	0.000462836	0.00195642	0.00100618	0.000191157	0.00146573	0.0094048	0.00196339	0.0024656	0.00111883	0.000246639	0.00206382	0.00525585	0.000447871	0.000189658	0.00133363	0.0407565	0.00143376	0.00418112	0.0109704	0.000727293	0.00204819	0.0011975	0.000495016
1	2	2	0.000321002	0.000197249	0.000733088	0.000665673	0.000788374	0.000100686	0.000459901	0.00144668	0.00096175	0.00540814	0.000368955	0.00510485	0.000512659	6.84953e-05	0.000771392	0.000928758	0.000696189	0.0100876	0.000513286	0.0280436	0.00190553	0.00159951	0.00057367	0.000653507	0.000375918	0.00195935	0.00151429	0.0001494	0.0016758	0.0343382	0.00181791	0.00574784	0.00114278	0.000398629	0.0021775	0.00445767	0.00075467	0.000158007	0.00337851	0.045623	0.00287797	0.00500598	0.0352385	0.00106169	0.00281445	0.00115812	0.000285222
1	1	2	0.000253843	0.000172835	0.000713042	0.000405125	0.000754058	7.52788e-05	0.000444274	0.00153585	0.000521801	0.0050242	0.00033148	0.00268712	0.000421616	7.65846e-05	0.000789753	0.00108454	0.000376176	0.00978811	0.000356091	0.0116833	0.00193467	0.0013049	0.000558809	0.000574487	0.00038649	0.00187456	0.000952131	0.000281614	0.0015056	0.0147569	0.00189839	0.00418999	0.000904969	0.000331598	0.00259814	0.00459743	0.000641921	0.000147455	0.00125736	0.0575807	0.00216688	0.00449341	0.0157871	0.000667169	0.00206472	0.00136083	0.000386753
1	1	2	0.000229912	0.000171648	0.000606117	0.000308252	0.000629299	9.24978e-05	0.00041881	0.00148511	0.000466521	0.00441851	0.000382748	0.00197356	0.000451179	0.000129359	0.000862498	0.00110476	0.000494544	0.00873685	0.000316534	0.00953502	0.00125274	0.00137597	0.000691699	0.000847353	0.000392883	0.00213965	0.000969747	0.000220528	0.00136791	0.0104899	0.00161174	0.0045885	0.00127782	0.000372027	0.00195102	0.0043643	0.000568257	0.000131738	0.00208012	0.0386749	0.00220306	0.00388343	0.0137167	0.00250763	0.0039875	0.00121002	0.000226743
1	0	1	0.000239995	0.000186069	0.000653108	0.000410008	0.000719147	6.48274e-05	0.000458707	0.00130855	0.000641969	0.00558828	0.000251082	0.00252283	0.000385745	7.54991e-05	0.000776887	0.000987113	0.000668359	0.0100855	0.00033663	0.0152224	0.00141456	0.00119294	0.00059193	0.000478901	0.000344226	0.00213403	0.00142416	0.000145115	0.00138808	0.0165641	0.00165137	0.00378528	0.000934769	0.000268143	0.00244212	0.00482728	0.000444961	0.000137145	0.001871	0.0448628	0.00199017	0.0041511	0.0185162	0.00074387	0.00227485	0.00124442	0.000437057
1	0	1	0.000297902	0.000167064	0.000498385	0.000441328	0.000676645	0.000110876	0.000451418	0.000844962	0.000533318	0.00534533	0.000236362	0.00278899	0.00054381	0.000108425	0.000754303	0.000846798	0.000533189	0.00997367	0.000298677	0.0152961	0.00160944	0.00116064	0.0006246	0.000523492	0.000394466	0.00153808	0.00113424	0.000204929	0.0014373	0.0150125	0.00183555	0.00340831	0.00100213	0.00029768	0.00189075	0.00457967	0.000410293	8.9794e-05	0.00174105	0.0520916	0.00162184	0.00386955	0.0154663	0.000613919	0.00193808	0.000975531	0.000339706
1	2	3	0.000315036	0.000184958	0.000675672	0.000401908	0.000721724	9.45189e-05	0.000448341	0.00170126	0.000511468	0.00580098	0.000294183	0.00290805	0.000460999	0.000137502	0.000711791	0.0012338	0.00065624	0.0107644	0.00035183	0.0105131	0.00171881	0.00121567	0.000682964	0.000478996	0.000420914	0.00246619	0.00151872	0.000178007	0.0015656	0.0147706	0.00173538	0.00246939	0.00117086	0.00032609	0.0034139	0.00462711	0.000520814	9.14648e-05	0.00208165	0.0588909	0.00167194	0.00442204	0.0182399	0.000810774	0.00274302	0.00113511	0.000397714
1	1	2	0.000316786	0.000223659	0.0011982	0.00060826	0.000971826	0.000166039	0.000354663	0.00300991	0.00103661	0.00450921	0.000423667	0.0045992	0.000823874	0.000176787	0.000752523	0.00153739	0.000632423	0.0117369	0.0006601	0.0318237	0.00312243	0.00159837	0.000762867	0.00120258	0.000516379	0.00353301	0.00162821	0.000172507	0.0021414	0.0415765	0.00210749	0.00490156	0.00135318	0.000726541	0.00618611	0.00454668	0.000904925	0.0001747	0.00244706	0.0648191	0.00288	0.005034	0.029015	0.000763581	0.00401102	0.00115949	0.00037943
1	2	2	0.000188326	0.000151016	0.000334381	0.00039606	0.000499597	6.29991e-05	0.000315717	0.00077949	0.000506843	0.00459387	0.000170415	0.00332681	0.000298724	8.83153e-05	0.000555827	0.000587482	0.000536382	0.00840034	0.00034892	0.0118953	0.00104923	0.000729746	0.000482063	0.000359275	0.000217604	0.00112992	0.00132659	0.000106464	0.00092032	0.0122753	0.00153288	0.00191721	0.000838	0.000230156	0.00127414	0.003423	0.000256703	3.33975e-05	0.00187046	0.0351488	0.00155772	0.0029763	0.0177415	0.000877559	0.00189305	0.000661038	0.000281208
1	1	2	0.000180896	0.000145914	0.000384455	0.000364581	0.000624818	4.42003e-05	0.00044428	0.000884081	0.000619702	0.00464417	0.000172327	0.00191662	0.000293123	5.30191e-05	0.000690138	0.000605388	0.000462676	0.0107792	0.000254306	0.017198	0.00122359	0.000908269	0.000476398	0.000309964	0.000343519	0.00140181	0.00151655	0.000168316	0.000955161	0.0237203	0.00142479	0.00342817	0.00085896	0.000224248	0.00151697	0.00391738	0.000223686	0.000110185	0.00132605	0.0320942	0.00144418	0.00308736	0.0186812	0.000507088	0.00139201	0.000863512	0.000536206
1	1	3	0.000181565	0.000220512	0.000189581	0.00125362	0.000846889	0.000195644	0.000409938	0.000398767	0.00189365	0.00447837	0.000155654	0.0157286	0.00123553	0.000105117	0.00065683	0.000647957	0.000696552	0.00942885	0.00136952	0.0859573	0.00348631	0.00357245	0.00061615	0.0011617	0.000392711	0.00183671	0.00235405	0.000195681	0.00084838	0.0925266	0.00173327	0.0151384	0.00149821	0.000527483	0.0018929	0.00357881	0.000147965	0.000135644	0.00577665	0.0385872	0.00415701	0.00388042	0.0368072	0.000900658	0.00297051	0.000891146	0.000369423
1	1	2	0.000243192	0.000186088	0.000704319	0.000405055	0.000729557	8.02275e-05	0.000472996	0.00111845	0.000694294	0.00528035	0.000333097	0.00245326	0.000549249	6.41758e-05	0.000838611	0.00114798	0.000472359	0.0107119	0.000321603	0.0162897	0.00179745	0.000878629	0.00056521	0.000435068	0.000371453	0.00210166	0.00105148	0.000248535	0.00144679	0.0205845	0.00238521	0.00326929	0.000828805	0.000320203	0.00276375	0.00451414	0.000611379	0.00017871	0.00182555	0.0589033	0.00193296	0.00480991	0.0195358	0.000521154	0.00204716	0.00139959	0.000313533
1	0	1	0.000189851	0.00017887	0.000770263	0.00042852	0.000771139	8.159e-05	0.000411588	0.00162471	0.000868912	0.00426956	0.000422113	0.00269821	0.000565591	9.36409e-05	0.00077401	0.00111789	0.000520004	0.00910654	0.000420293	0.0203145	0.00207109	0.000784688	0.000613054	0.000939126	0.000467243	0.00211967	0.00138843	0.000235029	0.00168573	0.0255184	0.00201929	0.00368479	0.0010256	0.000501238	0.0025233	0.00463661	0.000755595	0.000154434	0.00273742	0.0564451	0.00294635	0.00418442	0.0267183	0.00110159	0.00544361	0.00140953	0.000479909
1	2	2	0.00041446	0.000257892	0.00110513	0.000501427	0.00109868	0.000116024	0.000660367	0.00197189	0.000888411	0.00759584	0.000487502	0.00277129	0.000640505	0.000127263	0.00116491	0.00135982	0.000704216	0.0152448	0.0004966	0.0163298	0.00249082	0.00220512	0.00103312	0.00105661	0.000645216	0.00306266	0.00178698	0.000187417	0.00229347	0.019524	0.00225648	0.00717983	0.00173118	0.000499932	0.00328402	0.00652465	0.000897807	0.000209477	0.00225479	0.0546184	0.00320652	0.0073321	0.0204766	0.00106844	0.00353823	0.00188509	0.000540643
1	1	2	0.000235883	0.000177496	0.000850342	0.000549629	0.000778514	9.4104e-05	0.000413128	0.00248592	0.00113771	0.00408611	0.000420193	0.00277849	0.000600487	0.00011763	0.000814519	0.00147441	0.00048454	0.00873802	0.000403858	0.0274961	0.00240038	0.000765455	0.000546285	0.000840446	0.000339962	0.00295852	0.00154617	0.000243375	0.00134307	0.0447393	0.00154806	0.00380966	0.000961931	0.000479276	0.00302723	0.00420721	0.000575717	0.000122138	0.00242824	0.0465191	0.00289775	0.00328414	0.0315869	0.000791366	0.0039315	0.00142199	0.000295511
1	0	1	0.000151212	0.000118395	0.000403356	0.000313171	0.000523899	4.61357e-05	0.000364475	0.000532632	0.000637515	0.00347524	0.000203831	0.00106922	0.00039995	3.88425e-05	0.000672394	0.000528088	0.000355559	0.00819237	0.000172901	0.0130329	0.00163917	0.000533503	0.000453033	0.000431316	0.000342485	0.000988425	0.00102325	0.000223501	0.0011299	0.0250891	0.00174547	0.00300092	0.000647677	0.00024696	0.00126049	0.0034598	0.000341129	0.000130884	0.00160229	0.0440705	0.00183821	0.00358616	0.0186207	0.000492628	0.00191368	0.00117648	0.000299598
1	2	2	0.000186177	0.000159662	0.0009035	0.000424665	0.00066118	0.000142423	0.00032072	0.00235562	0.000812577	0.00369979	0.000381649	0.00282414	0.000877923	0.000218308	0.000697251	0.00130281	0.000434265	0.0079934	0.000417997	0.0211879	0.00262734	0.00109159	0.000706165	0.00155498	0.000364561	0.00239788	0.00106048	0.000247274	0.0014277	0.0253934	0.00170306	0.00535895	0.000974482	0.000732656	0.00296035	0.00356218	0.000755051	0.000187021	0.00328034	0.0545156	0.00378577	0.00422652	0.0280786	0.00117485	0.0078204	0.00135026	0.000188783
1	0	1	0.000292161	0.000217261	0.000803177	0.000698995	0.000830973	0.000131265	0.000445113	0.00158463	0.00105682	0.00479255	0.000313819	0.00697645	0.000583159	0.000107775	0.000858593	0.000968041	0.000594545	0.0107888	0.000727939	0.0387068	0.00226806	0.00160546	0.000578396	0.000652038	0.000536396	0.00192956	0.00142921	0.00019946	0.00181876	0.031336	0.0023924	0.00542925	0.00123672	0.000472399	0.00252209	0.00459301	0.000725234	0.000214211	0.00299644	0.0597085	0.00275952	0.00434058	0.0276626	0.00105694	0.00292864	0.0012542	0.000333466
1	1	2	0.000207075	0.000170285	0.000660358	0.00049349	0.000755359	5.65445e-05	0.000396511	0.00151254	0.000935707	0.00417885	0.000313591	0.00238603	0.000389016	6.42298e-05	0.000698869	0.00113346	0.000434789	0.00944669	0.000397011	0.021627	0.00188207	0.000695449	0.000462928	0.000460663	0.000456819	0.00245036	0.00139703	0.00020609	0.00162994	0.0379627	0.00166729	0.00270259	0.00085651	0.000353253	0.00353669	0.00453426	0.000731696	0.000198507	0.00256506	0.0550002	0.00220245	0.00385039	0.0287289	0.000593188	0.00244353	0.00121039	0.000465022
1	2	2	0.000331108	0.000187156	0.00151999	0.000372972	0.000856155	0.000103885	0.000385568	0.00511249	0.000806748	0.00434056	0.000633054	0.00199402	0.00073977	0.00018499	0.000861784	0.00274749	0.000424461	0.00960284	0.000367363	0.0154978	0.00310469	0.00168334	0.000841478	0.00175687	0.000435825	0.00530427	0.0010994	0.000250943	0.00212085	0.0298157	0.00186042	0.0103626	0.00131375	0.000860059	0.00656985	0.0048299	0.000953757	0.000223329	0.00207458	0.0593672	0.00536308	0.00395693	0.0200911	0.00100418	0.00654604	0.0013213	0.000294051
2			0.000304517	0.000190986	0.000757147	0.000431343	0.000809362	6.22368e-05	0.000575904	0.00136515	0.000754891	0.00544946	0.000338354	0.00169751	0.000468499	9.0061e-05	0.000971804	0.00106156	0.000536557	0.0119183	0.000297766	0.014301	0.00203918	0.000742779	0.000641046	0.000488702	0.000502738	0.00189083	0.00156019	0.000287158	0.00157742	0.0206451	0.00198816	0.00374612	0.00105462	0.000332604	0.00199731	0.00543867	0.000464319	0.000157184	0.00225014	0.0537617	0.00216952	0.00491514	0.0209398	0.000890465	0.00265755	0.00143305	0.000387724
2			0.000198976	0.000191455	0.000826223	0.000358777	0.000755604	8.83656e-05	0.000485543	0.0017231	0.000697916	0.00517845	0.000256981	0.00306806	0.000405813	9.4404e-05	0.000910859	0.00147798	0.000731088	0.011391	0.000545059	0.0114967	0.00176824	0.0013666	0.000602934	0.000385954	0.000548425	0.00277807	0.00181372	0.000195536	0.00183124	0.0124154	0.00218386	0.00294257	0.00104943	0.000310286	0.00398568	0.00482015	0.000742772	0.000170912	0.00291403	0.0540026	0.00209956	0.00591361	0.020287	0.00109047	0.00283142	0.0014463	0.000486698
2			0.000299245	0.000267064	0.000925538	0.000628488	0.000868049	0.000126524	0.000494342	0.00238445	0.000853139	0.00604887	0.000347567	0.00747116	0.000519414	0.00015943	0.000886015	0.00190275	0.000825617	0.0119541	0.000985445	0.0206266	0.00194585	0.00231667	0.000764102	0.000851045	0.000538923	0.00339353	0.0017586	0.000177164	0.001973	0.0174602	0.00213007	0.00459678	0.00123713	0.000493642	0.00417186	0.00545322	0.000723194	0.00019597	0.00293035	0.0502556	0.0025341	0.00497951	0.0218633	0.00123757	0.0031864	0.00103758	0.000574494
2			0.000187715	0.000132886	0.00053811	0.000275541	0.000602059	4.72474e-05	0.000429919	0.00137492	0.000633453	0.00461483	0.000209075	0.000828813	0.000347145	5.20732e-05	0.000835227	0.000933394	0.000512021	0.00935677	0.000160995	0.00942036	0.00156786	0.000601877	0.000611222	0.000444627	0.00034841	0.00226834	0.00125775	0.000189229	0.00100477	0.0245871	0.0013354	0.0025604	0.000785758	0.000271948	0.00294471	0.00447702	0.000356513	0.000128405	0.00147226	0.0321736	0.00194843	0.00358575	0.0174492	0.000472684	0.00219233	0.00122355	0.000439262
2			0.000264081	0.000234085	0.000875452	0.000568679	0.000875452	0.000112234	0.000449757	0.00191196	0.0010048	0.00517303	0.000459359	0.00447904	0.000655896	0.000115028	0.000897548	0.0014378	0.000600848	0.010808	0.000660117	0.0251927	0.00229451	0.0016611	0.000659239	0.000837639	0.000491424	0.00258655	0.00162116	0.000230039	0.00165179	0.0253195	0.0022496	0.00562005	0.00131358	0.000529362	0.00341253	0.00511181	0.000595928	0.000153068	0.00313198	0.0587841	0.00299898	0.00525183	0.0271727	0.00125667	0.00480412	0.00138994	0.000466174
2			0.000308947	0.000208314	0.000765874	0.000611262	0.000825091	0.000175096	0.000552692	0.00169718	0.000876415	0.00512817	0.000242132	0.00490727	0.000925635	0.000131187	0.000948238	0.00117793	0.000608938	0.00984645	0.000618399	0.0259203	0.00236103	0.00193581	0.000680436	0.000869446	0.00048112	0.00225476	0.00130145	0.000234133	0.00136811	0.0278354	0.00196649	0.00505066	0.0011235	0.000522579	0.0029342	0.00468395	0.000480142	0.000113542	0.00227801	0.043706	0.00249767	0.00449536	0.0215281	0.0011093	0.00322779	0.00140833	0.000370445
2			0.000513865	0.000338056	0.000982422	0.000376592	0.000939061	8.36178e-05	0.000530385	0.00208371	0.000667759	0.00695252	0.00044726	0.00163768	0.000586134	8.56543e-05	0.00117156	0.00226523	0.000621818	0.00983112	0.000187711	0.0124898	0.00214233	0.000815751	0.000849556	0.000387227	0.000543538	0.00224283	0.00130177	0.000386232	0.00180404	0.0202729	0.00312323	0.00420306	0.000973566	0.000345342	0.00274007	0.00457942	0.000846061	4.16463e-05	0.00172154	0.0704371	0.00140101	0.00319506	0.0172656	0.000328636	0.00245892	0.0010224	0.000332517
2			0.000249986	0.000169705	0.000706495	0.000691715	0.000774731	7.47197e-05	0.000420228	0.00169928	0.000954095	0.0042826	0.000349817	0.00692664	0.000456076	9.76578e-05	0.000824931	0.00114544	0.000573596	0.00982951	0.000814654	0.0370769	0.00205492	0.00149535	0.000548483	0.000639714	0.000487681	0.00249938	0.00167531	0.000170085	0.00159557	0.0311087	0.00213239	0.00495092	0.00121949	0.000467887	0.00309517	0.00455114	0.000637604	0.000185491	0.00287331	0.0686085	0.00236372	0.00461206	0.0290689	0.00100386	0.00253122	0.00110042	0.00028168
2			0.000260649	0.000181929	0.000697672	0.000318409	0.000714213	8.98911e-05	0.000471219	0.00119981	0.00049915	0.00607219	0.000191669	0.00165243	0.000531038	8.95523e-05	0.000827464	0.000943953	0.000526721	0.0129695	0.000263925	0.00876447	0.00145128	0.000777469	0.000704987	0.000414713	0.000399122	0.00177357	0.00100916	0.000199884	0.00134202	0.0113551	0.00201005	0.00243483	0.000929814	0.000241477	0.00210272	0.00464695	0.000400971	0.000137075	0.0015673	0.0410054	0.00153382	0.0039569	0.013028	0.000639422	0.00183072	0.00109726	0.000535539
2			0.000254632	0.000181635	0.000728472	0.000493703	0.000796515	7.814e-05	0.000481687	0.0013579	0.000839956	0.00585967	0.000282193	0.00319189	0.000473877	7.04248e-05	0.000825865	0.000999641	0.000536407	0.0118956	0.000405333	0.0197044	0.00173481	0.000935633	0.000533284	0.000435063	0.00040962	0.0019635	0.0014939	0.000185195	0.00154267	0.019442	0.00229825	0.00284325	0.00101152	0.000337947	0.00248981	0.00493175	0.000515597	0.000184886	0.00251197	0.0598148	0.00202421	0.00471226	0.022538	0.000864951	0.00288993	0.00126029	0.000387576
2			0.000142995	0.000152477	0.000449366	0.000286448	0.000600379	5.29594e-05	0.000419109	0.00100366	0.000562018	0.0042418	0.000195152	0.00166817	0.000325554	4.39788e-05	0.000843955	0.000635076	0.000448184	0.00970904	0.000236862	0.0106305	0.00124866	0.000739373	0.000482488	0.00035003	0.000348783	0.00115835	0.00112834	0.000225781	0.00108788	0.0127009	0.00165834	0.00256357	0.000674767	0.000180977	0.00135702	0.00387568	0.00036935	0.000133309	0.0017457	0.0486297	0.00162269	0.00380181	0.017211	0.0007836	0.00232516	0.00136823	0.000287536
2			0.000212381	0.000198415	0.000762294	0.000287157	0.000745129	6.9581e-05	0.000360803	0.00130977	0.00055966	0.00508606	0.000256988	0.0014672	0.000476138	7.26749e-05	0.000777502	0.00110867	0.000485584	0.0119537	0.000201109	0.0106687	0.00202888	0.000647679	0.000544944	0.000365805	0.000409715	0.00206833	0.00106845	0.00024563	0.00134911	0.0156096	0.00221402	0.00249319	0.000755038	0.000331829	0.0026535	0.00396369	0.000366207	0.000181474	0.00176345	0.0588377	0.0014816	0.00372458	0.0147404	0.000521876	0.00224609	0.00100962	0.000418413
2			0.000306481	0.000214	0.000599462	0.000439474	0.000862791	7.54026e-05	0.000691975	0.000890212	0.00070811	0.00598247	0.000309975	0.00221107	0.000381456	7.3546e-05	0.00105043	0.000952602	0.000508242	0.0116114	0.00029705	0.0156167	0.0018748	0.000871468	0.000750884	0.00030314	0.000517549	0.00161653	0.00104489	0.000236382	0.00147541	0.0192572	0.00183496	0.00336009	0.00119052	0.000289414	0.00181616	0.00584277	0.000352547	0.00013455	0.00170031	0.0514348	0.00166798	0.00390484	0.0142165	0.000647648	0.00156776	0.00173972	0.000448859
2			0.00045691	0.000321103	0.0011468	0.000844119	0.00120308	0.000189329	0.000457075	0.00180563	0.00148242	0.00692713	0.000689293	0.00495252	0.00088901	0.000118704	0.000913378	0.00160421	0.000627981	0.00988733	0.000473964	0.0357985	0.00321722	0.00173981	0.000754635	0.000710813	0.000428851	0.00173666	0.00230809	0.000342249	0.00195227	0.061212	0.00251319	0.00738298	0.000974562	0.000436332	0.00209703	0.00407635	0.000661194	7.69938e-05	0.00285606	0.0572722	0.00309154	0.00349535	0.0338283	0.000747581	0.0024445	0.00129314	0.000158212
2			0.000291084	0.000197919	0.000807593	0.000436676	0.0007158	5.51825e-05	0.00046586	0.00205651	0.000734127	0.00546981	0.000292789	0.00228374	0.000385526	7.10376e-05	0.00086048	0.00134586	0.000680488	0.0105687	0.000322022	0.0157904	0.00160908	0.000715288	0.000586936	0.000346639	0.000391327	0.00239518	0.00177465	0.000190996	0.0012476	0.0173831	0.00168825	0.00223752	0.000880846	0.000317495	0.00289368	0.00444006	0.000421927	0.000136299	0.00188622	0.0417682	0.00154413	0.00364166	0.0165848	0.000571958	0.00159207	0.00117052	0.000374071
2			0.000248471	0.0002241	0.000686489	0.000415435	0.000946275	7.04169e-05	0.000607201	0.00119168	0.000761161	0.00573651	0.000373341	0.00172969	0.000527699	6.08781e-05	0.00101161	0.00103326	0.000603154	0.0110305	0.000276169	0.0156033	0.00216065	0.000702594	0.000533986	0.000379974	0.000494899	0.00202897	0.00143823	0.000294563	0.00153172	0.0215342	0.0021515	0.00305646	0.000845536	0.000277063	0.00224149	0.00505613	0.000555244	0.000178756	0.00196432	0.0629098	0.00231393	0.00515174	0.020337	0.000797039	0.0027549	0.00166808	0.000497241
2			0.000235427	0.000189705	0.000883223	0.000536691	0.000734201	6.8216e-05	0.000356137	0.00153562	0.00092519	0.00475593	0.00038138	0.00307112	0.000532224	6.71912e-05	0.000804546	0.00120507	0.000460566	0.0111269	0.000435048	0.0255645	0.00200138	0.000696328	0.000411172	0.000429565	0.000432798	0.00220129	0.00143414	0.000270773	0.0014591	0.0262157	0.00224694	0.00304651	0.000672181	0.000312201	0.00281599	0.00377454	0.000523389	0.000139666	0.00238094	0.0559261	0.00203059	0.00456205	0.0277978	0.000739663	0.00209624	0.00138612	0.00023859
2			0.000319859	0.000170338	0.000767512	0.000373442	0.000779828	6.69531e-05	0.000625492	0.00125887	0.000599999	0.00585516	0.00033415	0.0018297	0.000455325	7.5284e-05	0.00101681	0.00104104	0.000519835	0.0113891	0.000243212	0.0103842	0.00186393	0.0007181	0.000622007	0.000509936	0.000383325	0.00198024	0.00110997	0.000292944	0.00148575	0.0136558	0.00203192	0.0021212	0.000846966	0.000302255	0.00208777	0.00511868	0.000610354	0.000143528	0.00174955	0.0494036	0.00177814	0.00418715	0.0160617	0.000682539	0.00222837	0.00154746	0.000271171
2			0.000251261	0.000234417	0.000867245	0.000491843	0.000889618	8.02811e-05	0.000456156	0.00172052	0.000868801	0.0056828	0.000394608	0.00249868	0.000527316	8.02343e-05	0.00101395	0.00111598	0.000529273	0.0119952	0.000376701	0.0197205	0.00221049	0.00122297	0.000637549	0.000514567	0.000520612	0.00249405	0.00112456	0.000286908	0.00192072	0.0247407	0.00241553	0.00466724	0.00108969	0.000411845	0.00331119	0.00536291	0.000852631	0.000196888	0.0024741	0.0582867	0.00229649	0.00523201	0.0205632	0.00068132	0.0024932	0.0014308	0.00061058
2			0.00027448	0.000182694	0.000805593	0.000323184	0.000734849	5.16622e-05	0.000488485	0.00171241	0.000633662	0.00573924	0.000379573	0.00085779	0.000409358	6.58733e-05	0.000896163	0.00115714	0.000460641	0.0112901	0.000153753	0.00829129	0.00198543	0.000628623	0.000481561	0.000461647	0.00034997	0.00224352	0.000991543	0.000231425	0.00136107	0.0218669	0.00181107	0.0028585	0.000734932	0.00027726	0.00293401	0.00451033	0.00051732	0.000123468	0.00136114	0.0498343	0.00225659	0.00515058	0.0204111	0.000575198	0.00243966	0.00146538	0.000322777
2			0.000229477	0.000187369	0.000762193	0.000325505	0.000752823	6.84579e-05	0.000489023	0.00141156	0.000629313	0.00544541	0.000344388	0.00171106	0.0004973	5.81358e-05	0.000823065	0.000981285	0.000564188	0.0106561	0.000265394	0.0104756	0.00193753	0.000564668	0.000521423	0.000439231	0.000421076	0.00185191	0.00149567	0.000243512	0.00136935	0.013765	0.00192101	0.00226037	0.000842442	0.000310886	0.00194307	0.00445105	0.000536962	0.000194587	0.00172461	0.0502667	0.00214387	0.00447433	0.0192169	0.0008327	0.00246236	0.00125783	0.000342816
2			0.000140404	0.000173157	0.000388123	0.000318377	0.000659826	6.52678e-05	0.000361912	0.000907765	0.000581845	0.00378889	0.000276636	0.00121422	0.000499774	7.43637e-05	0.000751983	0.000653076	0.000384052	0.00897355	0.00023207	0.0121193	0.00203745	0.000575288	0.000448656	0.000510076	0.0003423	0.00137689	0.000909993	0.000288509	0.00124521	0.0212347	0.00189594	0.00236477	0.00069168	0.000362448	0.00189542	0.00374916	0.000538231	9.98895e-05	0.00177255	0.0673049	0.00177259	0.00410196	0.0190764	0.000458647	0.00423654	0.00143384	0.000322144
2			0.000255343	0.000176309	0.000764636	0.000432434	0.000773449	8.56987e-05	0.000562011	0.001472	0.000750459	0.00501887	0.000405222	0.00203701	0.000606364	9.21115e-05	0.000901352	0.000915313	0.000528353	0.009887	0.000343649	0.0149894	0.00181172	0.00100935	0.000596667	0.000717685	0.000450367	0.00168916	0.00124139	0.00033808	0.00164049	0.0200737	0.00209375	0.00389445	0.000874816	0.000386435	0.00223372	0.00454676	0.000794829	0.000154951	0.00196137	0.0486343	0.00222773	0.00480206	0.0180701	0.00073124	0.00348755	0.00175996	0.000342521
2			0.000258614	0.000198757	0.000763378	0.00041884	0.000869873	6.56243e-05	0.000475985	0.00173737	0.000739214	0.00580578	0.000365762	0.00202993	0.000449866	7.00544e-05	0.00080371	0.000900257	0.000525276	0.0122351	0.000313146	0.0164166	0.00215832	0.000881304	0.000616998	0.00046632	0.00038164	0.00200786	0.00117536	0.000240634	0.00162572	0.0220966	0.00209615	0.00366374	0.000858833	0.00034381	0.00259567	0.00400957	0.000669953	0.00016118	0.00173271	0.0547745	0.00182019	0.0045222	0.0195587	0.000542478	0.00229396	0.00135113	0.000355479
2			0.000167658	0.000156182	0.000453185	0.000317897	0.000604491	6.64967e-05	0.000420332	0.000922028	0.000600288	0.00435837	0.0002589	0.00156414	0.00040029	6.24195e-05	0.0007957	0.000813551	0.000457428	0.00952195	0.000245997	0.010284	0.00141676	0.000946353	0.000530171	0.000525175	0.00039565	0.00161856	0.00098963	0.000189699	0.00111119	0.0145123	0.00165328	0.00389844	0.000836051	0.000279924	0.00220048	0.00396363	0.000403035	0.000160871	0.00191722	0.0378249	0.0021454	0.00442564	0.0161542	0.000758565	0.00223113	0.00132544	0.000418804
2			0.000314054	0.000300557	0.000785253	0.000684909	0.00101846	0.000116523	0.000599052	0.00191154	0.000813952	0.00618967	0.000314047	0.00638113	0.000560263	0.000139087	0.000989728	0.00130629	0.00061449	0.0124803	0.000855407	0.0213941	0.00198966	0.00191693	0.000772288	0.000599171	0.000512773	0.00279672	0.00171461	0.000278625	0.00171298	0.0162888	0.00216187	0.00451878	0.00157679	0.00043795	0.0032621	0.00605507	0.000497427	0.000142834	0.00289395	0.0640203	0.00243809	0.0047434	0.0219163	0.00147011	0.00344331	0.00111964	0.000644253
2			0.000268578	0.000194364	0.000680837	0.000449562	0.000818454	6.6111e-05	0.000526002	0.000985186	0.000701699	0.00643269	0.000330344	0.00248356	0.000405841	9.47973e-05	0.000898661	0.000951307	0.00047485	0.0139976	0.000333531	0.0152536	0.00181269	0.00123358	0.000675704	0.000453061	0.000494135	0.00178768	0.00126719	0.000176445	0.00152455	0.0157301	0.00217086	0.00437809	0.00109331	0.000319196	0.00226816	0.00485055	0.000403757	0.000181738	0.00200301	0.0494874	0.00183685	0.00418966	0.0156422	0.000681677	0.00222376	0.00110859	0.000476059
2			0.000319968	0.000255605	0.00127209	0.000871893	0.00104562	0.000116462	0.00049295	0.00254188	0.00131318	0.00569946	0.000664752	0.00768452	0.000568537	0.000149999	0.00109906	0.00203218	0.000900101	0.0117144	0.00114984	0.0370328	0.00290517	0.00381045	0.000627768	0.000993351	0.000868739	0.00429052	0.00203128	5.01594e-05	0.0030448	0.0347427	0.00196439	0.0104985	0.00163661	0.000655601	0.005919	0.00515694	0.00105798	0.00045031	0.00328637	0.0522366	0.00467902	0.00896124	0.0299069	0.00137522	0.00230345	0.00194505	0.000245335
2			0.000545891	0.00033202	0.0020657	0.000973315	0.00125097	0.000262907	0.000536151	0.00512224	0.00134806	0.00633498	0.00066118	0.0111054	0.00100776	0.000303591	0.000978849	0.00265432	0.000894364	0.0118988	0.00135848	0.0400138	0.00291755	0.00398665	0.00117074	0.00175031	0.000504319	0.00568495	0.00216649	9.38336e-05	0.00262654	0.028548	0.00210705	0.00969879	0.00220306	0.000993546	0.0069865	0.00567293	0.00101366	0.00022565	0.00374707	0.0512121	0.00487323	0.0066765	0.0348988	0.00249952	0.00615863	0.00107542	0.00039742
2			0.000180526	0.000169824	0.000525501	0.000290319	0.000608235	6.30273e-05	0.00045069	0.000760484	0.000472431	0.00494755	0.00018325	0.00180921	0.000409838	5.44984e-05	0.000919908	0.000768416	0.000468507	0.0103735	0.000225406	0.0101657	0.00133785	0.000907512	0.000555043	0.000313883	0.000387697	0.00146248	0.00114725	0.00025028	0.0010923	0.0116383	0.0022128	0.00245113	0.000773305	0.000182136	0.00181895	0.00481435	0.000353086	0.000162608	0.00156958	0.0524903	0.00134494	0.00452463	0.0114439	0.000531159	0.00157239	0.00147162	0.00041532
2			0.000427056	0.000418032	0.000797312	0.000607254	0.00160206	0.000143948	0.000549486	0.00154309	0.00125061	0.00587451	0.000276114	0.00517205	0.000839402	0.000214733	0.00132107	0.00154321	0.000811344	0.0162347	0.000447485	0.0226701	0.00207935	0.00192015	0.00108694	0.000894825	0.000754601	0.00233213	0.00154769	0.000234755	0.00168135	0.0256369	0.003272	0.00551496	0.00169248	0.000325701	0.00269285	0.00468433	0.0007394	0.000135317	0.00248174	0.0663168	0.00290399	0.00626995	0.0218819	0.00125514	0.00429533	0.00172137	0.000507936
2			0.000183868	0.000199765	0.000500739	0.00052736	0.00077526	9.28246e-05	0.000357157	0.00104157	0.000919498	0.00455865	0.000255449	0.00472393	0.000548056	7.10833e-05	0.000782694	0.000908907	0.00051122	0.0104254	0.000607969	0.0263639	0.00227346	0.00125127	0.000506674	0.000504143	0.000431295	0.00164963	0.00137756	0.000185208	0.00149765	0.0282713	0.00201225	0.00412435	0.00096743	0.000353292	0.0019685	0.00400699	0.000476473	0.000181289	0.00189854	0.0574747	0.00238171	0.00446642	0.0228283	0.000700846	0.0022965	0.00112918	0.000325904
2			0.000275441	0.000199991	0.000732018	0.000450126	0.00081428	6.00068e-05	0.000547015	0.00146749	0.000694566	0.00558697	0.000381828	0.00226747	0.000503659	7.46066e-05	0.000797731	0.00104509	0.000527086	0.00993398	0.000331728	0.0141486	0.00207383	0.00113318	0.000572512	0.000542376	0.000333507	0.00191392	0.00132877	0.000277768	0.00151988	0.0177416	0.00185449	0.00337642	0.000865531	0.000282501	0.00250337	0.00427372	0.000586116	0.000159729	0.00173183	0.0563123	0.0020786	0.00465714	0.0180649	0.000721363	0.00269724	0.00150961	0.000268397
2			0.000489803	0.000422407	0.00148572	0.000678134	0.00136239	0.000123137	0.000708769	0.00277905	0.00101563	0.00744706	0.000450938	0.00410074	0.000851167	0.000159049	0.00105665	0.00148432	0.000712144	0.0159154	0.000529007	0.0168205	0.00309157	0.00177458	0.00104173	0.000875801	0.000575786	0.00343922	0.00174328	0.000233714	0.00205734	0.0236492	0.00244919	0.00451161	0.00175124	0.000442679	0.00443093	0.00479555	0.00069191	0.000186789	0.0024555	0.0425366	0.00265426	0.00507678	0.0264422	0.0010516	0.00298562	0.00158105	0.000822348
2			0.000182451	0.000233091	0.000676053	0.000350496	0.000815701	0.00011411	0.00048532	0.00172492	0.000593938	0.00483827	0.00028249	0.00221486	0.000626826	0.000108112	0.00103515	0.00119504	0.000486397	0.0111907	0.000390394	0.0107447	0.00213633	0.00137009	0.000674288	0.000714444	0.000516298	0.00230863	0.0010248	0.000317577	0.00138654	0.0132532	0.0020804	0.00423492	0.00100814	0.000452866	0.00288286	0.00470264	0.000560294	0.000143116	0.00162048	0.0610615	0.00221666	0.00477866	0.0145655	0.000904968	0.00330128	0.00137215	0.000374423
2			0.000231895	0.00019261	0.000673184	0.000427277	0.000892581	7.07161e-05	0.000490381	0.00102752	0.000860015	0.00530858	0.000259701	0.00242014	0.000511617	6.76522e-05	0.000961232	0.000923009	0.00054855	0.0114175	0.000344977	0.0177889	0.00206422	0.00105366	0.00059117	0.000481692	0.000476665	0.0017283	0.00144517	0.000276905	0.00141054	0.0241919	0.00234081	0.00437017	0.000982405	0.000326704	0.00232829	0.00506097	0.000381827	0.000134248	0.00167658	0.0581038	0.00228823	0.0049715	0.0200154	0.000717268	0.00373266	0.00133166	0.000456997
2			0.000260333	0.000152173	0.000378781	0.0002526	0.0006883	4.96224e-05	0.0005471	0.000591576	0.000295908	0.00633763	0.000232309	0.00065395	0.00027224	8.93034e-05	0.000937885	0.000724039	0.000442511	0.011488	0.000143719	0.00346474	0.00140397	0.000490046	0.000610615	0.000272779	0.000456304	0.0014861	0.00105932	0.000211906	0.00117996	0.00674969	0.0016852	0.00159504	0.000900783	0.000217033	0.00128795	0.00490638	0.000301514	0.000109856	0.000949688	0.0514989	0.0011897	0.0039906	0.00936753	0.000494113	0.00169372	0.00123193	0.000392073
2			0.000189742	0.000157766	0.000587912	0.000257796	0.000620977	5.1039e-05	0.000380541	0.000935397	0.000557403	0.00501445	0.000184258	0.00151051	0.000287399	6.16282e-05	0.000738615	0.00083472	0.000475782	0.0104859	0.000202503	0.00870241	0.00123054	0.000855402	0.000494745	0.000246805	0.000339471	0.00147428	0.00102698	0.000167263	0.00115704	0.0138349	0.00180971	0.00261015	0.000766485	0.000194895	0.00169463	0.00405284	0.000327079	8.32909e-05	0.00127526	0.0452092	0.00173682	0.00431382	0.0142596	0.000598876	0.00187878	0.00108832	0.000374132
2			0.00020415	0.000162435	0.000540647	0.000293319	0.00067153	4.7249e-05	0.000467835	0.000720363	0.000504056	0.00561005	0.000252047	0.00140544	0.000324889	5.18504e-05	0.000823937	0.000787174	0.000591873	0.0103797	0.000230064	0.00868885	0.00136779	0.000686382	0.000563714	0.000299368	0.000362704	0.00120523	0.00117244	0.000173164	0.00109614	0.0122426	0.00173194	0.00256453	0.000840459	0.000203293	0.00130866	0.00434695	0.000299624	0.000102256	0.00163703	0.0439579	0.00169837	0.00413782	0.0132064	0.000686242	0.00174176	0.00120354	0.000407485
2			0.000210963	0.000196247	0.0007886	0.000465666	0.000847277	9.21596e-05	0.00043617	0.00162333	0.00109392	0.00493959	0.000413748	0.00254628	0.000595586	8.53246e-05	0.000918271	0.00102019	0.000570684	0.0106526	0.000411459	0.0198886	0.00236562	0.00119851	0.000670234	0.000794301	0.000483936	0.00191464	0.00141359	0.00017436	0.00151397	0.0319829	0.00220903	0.00505997	0.00111762	0.000506747	0.00247137	0.00499828	0.000551823	0.000213207	0.00304825	0.0557423	0.00307901	0.00608424	0.0341493	0.000894827	0.00352698	0.00171822	0.00056085
2			0.000438726	0.000302376	0.00148912	0.000960028	0.00124665	0.000119065	0.000487947	0.00234245	0.00173545	0.00574673	0.000432607	0.00535473	0.000875966	0.000139974	0.000935544	0.00137423	0.000757723	0.0120046	0.000650975	0.0381611	0.00329055	0.00200238	0.000806937	0.00114215	0.00061182	0.00284783	0.00163715	0.000252569	0.00189495	0.0562635	0.00270302	0.00707075	0.00153736	0.00072518	0.00411025	0.00488749	0.000929633	0.000325211	0.00420411	0.0500982	0.00451165	0.00639116	0.0411949	0.0011131	0.00425897	0.00155796	0.000435958
2			0.000210295	0.00018049	0.000757261	0.000423125	0.000655847	9.71809e-05	0.000429175	0.00165262	0.00070273	0.00434818	0.000356046	0.00460464	0.000472832	0.000103543	0.000789587	0.00101543	0.000499898	0.00921382	0.000539816	0.0167659	0.00196788	0.00184697	0.00050249	0.000550786	0.000370975	0.00201323	0.00109889	0.000259423	0.00129591	0.0155487	0.00170674	0.00483927	0.000920655	0.00034662	0.00291879	0.00399824	0.000444327	0.000174989	0.00208382	0.0484302	0.00196001	0.0044969	0.0190277	0.0011703	0.00211194	0.00149328	0.000250226
2			0.000142586	0.000131615	0.000504123	0.000299394	0.000533599	6.18933e-05	0.000330051	0.00108299	0.000445579	0.00419408	0.000168993	0.00196215	0.000351311	4.27434e-05	0.000679239	0.000774218	0.00040571	0.0101342	0.000233294	0.0101593	0.00109145	0.00107972	0.000411084	0.000394943	0.00025979	0.00143811	0.000991634	0.000178713	0.000946017	0.00915878	0.00160153	0.00367213	0.000679765	0.000203094	0.00157582	0.00320031	0.000302121	6.08737e-05	0.00154592	0.0441249	0.00154517	0.00323474	0.0128627	0.000856324	0.00188388	0.00105542	0.000253677
2			0.000183834	0.000149102	0.000492154	0.000299945	0.000514928	5.00098e-05	0.00036084	0.00107867	0.000414624	0.00527903	0.000213966	0.0020522	0.000259886	6.29277e-05	0.000670874	0.000669679	0.000463621	0.0117282	0.00029695	0.00905166	0.00104264	0.00103619	0.000517619	0.000271957	0.000332157	0.00120887	0.00110133	0.000123877	0.00113335	0.00951255	0.0015705	0.0026961	0.000779599	0.00017848	0.00154519	0.00354482	0.000332564	7.87969e-05	0.00156137	0.0348422	0.00130418	0.00365037	0.012437	0.00062006	0.00107579	0.00105317	0.000283461
2			0.000200019	0.0001573	0.000596058	0.00054649	0.000566645	7.90142e-05	0.000292585	0.00140766	0.000733755	0.00407051	0.000248139	0.00635362	0.000414714	9.00418e-05	0.000541767	0.000999337	0.000596654	0.00835001	0.00062161	0.0293348	0.0014585	0.00139583	0.000495135	0.000624474	0.000318233	0.00191547	0.00141253	0.00018567	0.00137406	0.0223996	0.0015596	0.00402473	0.000875983	0.000314079	0.00291698	0.00352672	0.000617415	0.000102214	0.00238194	0.0380795	0.00224214	0.00388158	0.0205929	0.000812229	0.00210119	0.00101252	0.000280118
2			0.000152999	0.000162347	0.000422435	0.000257394	0.000598962	4.8208e-05	0.000358866	0.000697721	0.000408663	0.0043533	0.000184661	0.00121381	0.000341264	4.37804e-05	0.00077768	0.000663559	0.00035176	0.0106244	0.000187079	0.00628018	0.00143362	0.000665109	0.000473891	0.000241453	0.000332128	0.00115609	0.000858671	0.000256886	0.00101503	0.0101154	0.00184197	0.00177801	0.000617362	0.000182278	0.00148101	0.00386357	0.000324246	0.000140113	0.000994438	0.058894	0.00138524	0.00387849	0.0108897	0.000452649	0.00167412	0.00103043	0.000393204
2			0.000634822	0.000498496	0.00187323	0.00100865	0.00125424	0.000247911	0.000474507	0.00403547	0.00139249	0.00624015	0.000674375	0.00883916	0.000893976	0.000226782	0.000769544	0.00358756	0.000662304	0.0110472	0.000897207	0.0371585	0.00289241	0.00241468	0.000865965	0.000779561	0.00020368	0.00350984	0.00172801	0.000400389	0.00178138	0.0290351	0.00284079	0.00933553	0.00114059	0.000503814	0.00463522	0.00320648	0.000592196	2.65864e-05	0.00349873	0.0753387	0.00252144	0.0025578	0.0182142	0.0008134	0.00250607	0.00137386	9.00147e-05
2			0.00020486	0.000148259	0.000605856	0.000480613	0.000652929	6.60462e-05	0.000309433	0.00118181	0.000740596	0.00442731	0.000269652	0.00309077	0.000377091	6.50315e-05	0.000689795	0.0009095	0.000547818	0.0100222	0.000405234	0.0215642	0.0014918	0.00105785	0.000435657	0.000383009	0.000369993	0.00182947	0.00155296	0.000143312	0.00142096	0.0268958	0.00157604	0.00385431	0.000793581	0.000280903	0.00258518	0.00343917	0.000546277	0.000148735	0.00213942	0.035144	0.00195503	0.00398151	0.0221532	0.000635662	0.00153318	0.00111468	0.000290315
2			0.00018733	0.000130213	0.000565737	0.00033231	0.000578861	4.82425e-05	0.000432922	0.00101754	0.000657559	0.0045184	0.000265714	0.00211841	0.00032322	6.28195e-05	0.000809098	0.00114591	0.000502541	0.0096466	0.00027765	0.01468	0.00141179	0.000992183	0.000504213	0.000442653	0.000348467	0.00205864	0.0014082	0.000200574	0.00119171	0.0234388	0.0015931	0.00422376	0.000790204	0.00027104	0.00243687	0.00453921	0.000390513	0.000128636	0.00186886	0.0420573	0.00228341	0.00396072	0.0181274	0.000542302	0.00174941	0.001349	0.000429526
2			0.000505821	0.000358846	0.00174609	0.000696153	0.00134201	0.000107107	0.000490027	0.00267435	0.00124712	0.00716619	0.000573328	0.00284392	0.000721619	0.000114604	0.000927175	0.00156688	0.000587179	0.015266	0.000500505	0.0215574	0.00317661	0.00184414	0.000926347	0.000922178	0.000605834	0.00334302	0.001356	0.000265264	0.00281353	0.0362017	0.0029285	0.00815429	0.0016037	0.000650571	0.00487273	0.00540411	0.00105955	0.000314204	0.00232371	0.0604448	0.00400623	0.00539492	0.024054	0.000951416	0.00297116	0.00145041	0.000544467
2			0.000215939	0.000138404	0.000444972	0.000281969	0.000548749	6.25853e-05	0.000472994	0.000728902	0.000371604	0.00453538	0.00021825	0.00154518	0.000413709	7.09857e-05	0.000776402	0.000650862	0.000451532	0.00886742	0.000222211	0.00913109	0.00144049	0.000780648	0.00056024	0.000412186	0.000301056	0.00116486	0.000993691	0.000209939	0.00109573	0.0105258	0.0016617	0.00291318	0.000892188	0.000227067	0.00140218	0.00426422	0.000439598	0.000125754	0.00137614	0.0437625	0.00143962	0.00383386	0.0110036	0.000653714	0.00182775	0.00138176	0.000197627
2			0.000262978	0.000193642	0.000746705	0.000529281	0.000745122	0.000111467	0.000428865	0.00167304	0.000699581	0.00623191	0.000269111	0.00471003	0.000431583	0.000131135	0.000829711	0.00113545	0.000689462	0.0128145	0.000559147	0.0202937	0.00156804	0.00174029	0.000629774	0.000528987	0.000351669	0.00227814	0.00162304	0.000164483	0.00161811	0.0150602	0.00219097	0.00369296	0.00105458	0.000264016	0.00233456	0.00501929	0.000632432	0.000134903	0.00282681	0.0482509	0.00170623	0.00561619	0.0219352	0.00106265	0.00176317	0.0012123	0.000467715
2			0.00017436	0.000159151	0.000704355	0.000262641	0.00062021	6.60793e-05	0.000408714	0.00120855	0.000530094	0.00435916	0.00028419	0.0010842	0.000452625	6.60578e-05	0.000805837	0.00106945	0.000401099	0.00965669	0.000206438	0.00932876	0.00176918	0.000712097	0.00055641	0.000519587	0.000402162	0.00207834	0.000831731	0.000250727	0.0014059	0.0165713	0.00201927	0.00294268	0.000672409	0.000325274	0.00280105	0.00404598	0.000584982	0.00015429	0.00137012	0.0518862	0.00198438	0.00479738	0.0158794	0.000546582	0.0033022	0.0013606	0.000407522
2			0.000388848	0.000219633	0.000970279	0.00058601	0.00100716	9.75318e-05	0.000618032	0.00152318	0.00078357	0.00671884	0.000407981	0.0043509	0.00046622	0.000137836	0.00102577	0.00119959	0.000688026	0.0131965	0.000611362	0.0197156	0.00222205	0.00194561	0.000861766	0.000726572	0.000656711	0.00245997	0.00171461	0.000169842	0.00189165	0.0185814	0.00211634	0.00691272	0.00157692	0.000411085	0.00296409	0.00592082	0.000476633	0.000253798	0.00209204	0.0582093	0.00260725	0.00505678	0.0180351	0.00108637	0.00214445	0.00117923	0.000343058
2			0.000186964	0.000166876	0.000532876	0.000474139	0.000704124	7.4491e-05	0.000335361	0.000975115	0.00081999	0.00446842	0.00023952	0.00291011	0.000504385	6.35832e-05	0.000754185	0.000761508	0.00041767	0.0113813	0.000382279	0.0231741	0.00176993	0.000875717	0.000498574	0.000491161	0.000402836	0.00152397	0.00112209	0.000179316	0.00138502	0.026679	0.00188276	0.00352966	0.000991795	0.000380664	0.00177998	0.00423741	0.000467657	0.000163499	0.00252099	0.0538477	0.00211848	0.00375532	0.0211231	0.000729457	0.00197048	0.000910164	0.000491964
2			0.000282311	0.000220192	0.00112812	0.000639518	0.000951574	0.000198446	0.000352758	0.00271598	0.00112519	0.00508599	0.00044959	0.00500941	0.00106554	0.000172148	0.000793812	0.0014302	0.000608728	0.0108881	0.000743608	0.0351771	0.00296898	0.00217771	0.000755643	0.0012533	0.000523101	0.00260982	0.00146709	0.000197895	0.00171851	0.0342201	0.0021752	0.00766883	0.0011461	0.000567925	0.0028832	0.00378754	0.00067273	0.000190426	0.00281194	0.0547828	0.00322885	0.00506976	0.0289025	0.00115199	0.00334097	0.00131788	0.000309982
2			0.00018585	0.000179618	0.000481263	0.000332905	0.000666532	5.39595e-05	0.000455744	0.000893804	0.000535844	0.00500062	0.000183774	0.00167116	0.000315697	5.76786e-05	0.000803053	0.000916834	0.000464418	0.0099477	0.000238674	0.0112464	0.00149469	0.000717307	0.000500823	0.000264968	0.000412311	0.00174416	0.00101163	0.000188659	0.000988791	0.0136266	0.0016243	0.00258358	0.00078932	0.000185322	0.00201521	0.00414264	0.000261836	0.000143202	0.00168385	0.0550812	0.00143727	0.00363116	0.0149541	0.000622556	0.00161471	0.00101222	0.000337637
2			0.000187379	0.000170968	0.000430058	0.000528913	0.000705879	7.21738e-05	0.000495538	0.000753193	0.000883878	0.0048134	0.0003192	0.00237241	0.000431194	6.47561e-05	0.000909822	0.000716661	0.00061451	0.00950576	0.000292891	0.0211694	0.00169583	0.000671892	0.000610739	0.000450466	0.000403437	0.00136077	0.00166713	0.000229465	0.00129604	0.0289732	0.00189331	0.00318121	0.000897108	0.000295074	0.00140106	0.0037873	0.000363019	0.000167681	0.00212772	0.0332152	0.00161644	0.00408822	0.0242251	0.00070531	0.00175994	0.0012676	0.000176137
2			0.000412606	0.000335916	0.00141195	0.000640312	0.00142857	0.00020106	0.000477563	0.00361664	0.000825796	0.00671255	0.000504555	0.00691793	0.000884594	0.000174994	0.00106947	0.00176119	0.000651952	0.0181881	0.000953683	0.0217533	0.00365388	0.00240505	0.000882315	0.000888642	0.000722616	0.0034315	0.00134896	0.000281975	0.00270999	0.017086	0.00276144	0.0048174	0.0015708	0.00058332	0.00640564	0.00618286	0.000935236	0.000255592	0.00211422	0.0886041	0.00245971	0.00572513	0.0172793	0.000973423	0.00246121	0.00133839	0.00061201
2			0.000414001	0.000444988	0.000799247	0.00059405	0.00147767	0.000207203	0.000757126	0.00236384	0.000839584	0.00572517	0.000210087	0.00645931	0.000909615	0.000186044	0.0010344	0.00145231	0.00073699	0.0131759	0.00070612	0.0181896	0.00197949	0.00252891	0.00107016	0.00122823	0.000368454	0.00205492	0.00114441	0.000337343	0.00166941	0.0167397	0.00286081	0.00450375	0.00103879	0.000241136	0.00250994	0.00374335	0.00080836	7.67437e-05	0.00214315	0.0636659	0.00191196	0.00356744	0.0137309	0.000914057	0.00271714	0.00133153	0.000296315
2			0.000236477	0.000143597	0.000639683	0.00037277	0.000633013	5.8811e-05	0.000514724	0.00111048	0.000576191	0.00490828	0.000214497	0.00228973	0.000409573	6.74873e-05	0.000672789	0.000964243	0.000538	0.00915144	0.000297799	0.0146078	0.00145177	0.00101787	0.000515875	0.000355797	0.000309493	0.00155807	0.00150745	0.000191507	0.00128837	0.0162739	0.00162416	0.00316468	0.000794836	0.000239379	0.00189983	0.00373547	0.000436224	0.000109075	0.00199423	0.0369592	0.00151417	0.00370546	0.0137024	0.000676799	0.00188283	0.00126825	0.00014553
2			0.000254416	0.000213147	0.000726958	0.000516654	0.000835072	7.9446e-05	0.000435083	0.00163609	0.000990869	0.00564314	0.000309291	0.00288693	0.000572234	8.12419e-05	0.000846811	0.0011453	0.000764707	0.0110726	0.000408142	0.0198771	0.00212795	0.000999218	0.000543604	0.00044038	0.000474545	0.00212109	0.0018274	0.000196506	0.00163336	0.025549	0.00198378	0.00375818	0.000905513	0.000338021	0.00250125	0.00445322	0.00048458	0.000151689	0.00297979	0.0506597	0.00216178	0.00476325	0.0258344	0.000854887	0.00215902	0.00143707	0.000415303
2			0.000238271	0.000221336	0.00072005	0.000482726	0.000866343	6.95175e-05	0.000560648	0.00155278	0.000792687	0.0052721	0.000317803	0.00228425	0.000494208	7.6507e-05	0.00101704	0.00105441	0.000633146	0.0108157	0.00040098	0.0153516	0.00191283	0.000769184	0.00060375	0.000450178	0.000506199	0.00210108	0.00146473	0.000268197	0.00171873	0.0225986	0.00211952	0.00284799	0.000882804	0.000326754	0.00255557	0.00473301	0.000598553	0.000137545	0.00182739	0.0536175	0.00221424	0.0049809	0.0209018	0.000771302	0.00296507	0.00157479	0.000339055
2			0.000250397	0.000192899	0.000676492	0.000416867	0.000840007	5.49111e-05	0.000475239	0.00106409	0.000818567	0.00558666	0.000366383	0.00153681	0.000437603	5.44875e-05	0.00100337	0.000790657	0.000573649	0.0119594	0.000281909	0.0144739	0.00189515	0.000658834	0.000541989	0.000341719	0.000450731	0.00128589	0.00139905	0.000237347	0.00160528	0.0208259	0.00218563	0.00264167	0.000798796	0.000273197	0.00183411	0.0046012	0.000453414	0.000115428	0.00202114	0.0586537	0.00183111	0.00466949	0.0198947	0.000484937	0.00193217	0.00143447	0.000362019
2			0.000323291	0.000245767	0.000989738	0.000599556	0.000970781	9.84692e-05	0.00051068	0.00214895	0.00108061	0.00581268	0.000497717	0.003219	0.000741446	9.29593e-05	0.000872203	0.00147852	0.000612587	0.010874	0.000406077	0.0252183	0.0024472	0.000942441	0.000592556	0.000659012	0.000506177	0.00244237	0.0015248	0.00025404	0.00162164	0.0342866	0.00230767	0.00470769	0.00110663	0.000483149	0.00250273	0.00498155	0.00041226	0.000106688	0.00250062	0.0696308	0.00241719	0.00426044	0.0272477	0.0009034	0.00323943	0.00122972	0.000330396
2			0.000237891	0.000215661	0.000730377	0.000505037	0.000927357	7.79441e-05	0.000618521	0.000942101	0.000975595	0.00602807	0.000354106	0.00233348	0.000506671	6.03723e-05	0.00112097	0.000998599	0.000643215	0.0128653	0.000333058	0.0206664	0.00192648	0.000967002	0.00061322	0.000475425	0.000540603	0.00165672	0.00143571	0.000289011	0.00152306	0.0265303	0.00218446	0.00449753	0.000852341	0.000244751	0.00190491	0.00543086	0.000532532	0.000195504	0.00248735	0.0538874	0.00228896	0.00523631	0.0246258	0.000725671	0.00254965	0.00181372	0.000387757
2			0.000285292	0.000182677	0.000687819	0.000420823	0.000718138	8.28639e-05	0.000552574	0.000946388	0.000743288	0.00626181	0.000310311	0.00203125	0.000498823	7.87324e-05	0.000796428	0.0011627	0.000658568	0.0114781	0.00027015	0.013415	0.00168174	0.000955643	0.000666666	0.000402815	0.000452776	0.00187092	0.00168379	0.000182868	0.00138485	0.0180442	0.00184129	0.00362922	0.000919209	0.000260407	0.0021832	0.00453368	0.000309769	0.000135433	0.001441	0.0400954	0.00162466	0.00460193	0.0161621	0.000640123	0.00174141	0.00129678	0.000349299
2			0.000321865	0.000250274	0.000780941	0.000600708	0.000862966	9.1125e-05	0.000556671	0.001614	0.000759007	0.00705535	0.000300488	0.00466244	0.000408761	0.000105859	0.000829356	0.000974988	0.000750871	0.0130875	0.000540862	0.022419	0.00167417	0.0016557	0.000660754	0.000531259	0.000404633	0.00190052	0.00159465	0.00023016	0.00153898	0.0170732	0.00215877	0.00418936	0.00097382	0.000303832	0.00214477	0.00471504	0.000371301	0.000132264	0.00261961	0.0492857	0.00193859	0.0047329	0.0181252	0.000775922	0.00223812	0.00134686	0.000256785
2			0.000176703	0.000196261	0.000547701	0.00036378	0.000708271	7.23746e-05	0.000494541	0.00112504	0.000677583	0.00527073	0.000254831	0.00179892	0.000494055	6.4695e-05	0.000993351	0.000800144	0.000490449	0.0105889	0.000262555	0.0109197	0.00164966	0.00085457	0.000639969	0.000498903	0.000435696	0.00145578	0.0011289	0.000280312	0.00133326	0.0143274	0.00183343	0.00277776	0.000783935	0.000281143	0.00163923	0.00483417	0.000329036	0.000122056	0.00163353	0.0427376	0.00170348	0.00386453	0.0140019	0.000634435	0.00258572	0.001602	0.000489281
2			0.000937264	0.000630208	0.00150738	0.00103858	0.00192879	0.00012705	0.00101205	0.00183901	0.000976275	0.0102544	0.000406689	0.00284191	0.00119036	0.000265576	0.00154136	0.000963549	0.0012475	0.0181885	0.000320005	0.0130019	0.00447138	0.00181767	0.00190466	0.00153338	0.00147379	0.00312249	0.00232058	0.000285868	0.00339865	0.017842	0.00271673	0.00465549	0.00299161	0.00132493	0.00383548	0.00682669	0.000910525	0.000303193	0.00343792	0.0455857	0.00325015	0.00763597	0.0228963	0.00167627	0.00476412	0.00255771	0.00054187
2			0.000208087	0.000181764	0.000536989	0.000605332	0.000728247	9.6941e-05	0.000468262	0.00107743	0.000909456	0.00413595	0.000292664	0.00466376	0.000571254	6.14394e-05	0.000737549	0.000765422	0.000645859	0.00830687	0.00056951	0.0285635	0.00185124	0.00113769	0.000488966	0.00055555	0.000390461	0.00151637	0.0014472	0.000250592	0.0012797	0.026438	0.00169922	0.00425859	0.00089692	0.000294198	0.0018061	0.00381951	0.000464472	0.000143195	0.00293249	0.043357	0.00223746	0.00446873	0.0248505	0.000836231	0.00259022	0.0014524	0.000197516
2			0.000299886	0.000298425	0.00121456	0.000555684	0.00114567	0.000133335	0.000551848	0.00266983	0.000862529	0.00566162	0.00042827	0.00312067	0.000735428	0.000122762	0.00111845	0.00157905	0.000675429	0.0131844	0.000640882	0.0178702	0.00284168	0.00191515	0.000755945	0.000857364	0.000690223	0.00286638	0.00129297	0.000325061	0.00210332	0.0188942	0.00232314	0.00822879	0.00117012	0.000467911	0.00431386	0.00522405	0.00088679	0.000234517	0.00187576	0.0686527	0.00299152	0.005448	0.0161873	0.000677791	0.0027755	0.00149407	0.000451926
2			0.00029546	0.000232315	0.000814539	0.000522981	0.000834699	8.37084e-05	0.000455871	0.00160875	0.000751411	0.00608248	0.000256069	0.00349828	0.000418859	7.21689e-05	0.000809358	0.00118892	0.000600061	0.0140005	0.000448979	0.0188855	0.00173734	0.00120875	0.000649275	0.000424316	0.00042238	0.00222795	0.00158996	0.000168324	0.00146204	0.0199131	0.00214044	0.00353086	0.000997993	0.000314557	0.0027812	0.00469261	0.000460323	0.000168432	0.00216547	0.0579678	0.00165688	0.00374632	0.0163425	0.000598797	0.00144255	0.00105104	0.000384063
2			0.000165109	0.00019061	0.000725591	0.000275512	0.000783673	7.58584e-05	0.00053088	0.00103717	0.000543183	0.00521654	0.000275526	0.00141521	0.000491363	7.64476e-05	0.00117567	0.00103097	0.000548498	0.0120322	0.00027904	0.0079149	0.00167603	0.000806667	0.000632392	0.000408329	0.000524794	0.0020312	0.0010815	0.000257036	0.00150316	0.0112934	0.00217799	0.0024173	0.00081798	0.000242295	0.00256415	0.00483244	0.00048294	0.000143948	0.00136671	0.0465046	0.00204563	0.00520163	0.0135308	0.000729109	0.00310117	0.00151542	0.000437611
2			0.000218839	0.000187794	0.000817412	0.00040142	0.000758704	8.13411e-05	0.000550591	0.0011899	0.000656435	0.00493743	0.000314936	0.00259213	0.000471701	5.97983e-05	0.00100154	0.00097912	0.000534273	0.0101041	0.000365183	0.014911	0.00189427	0.000990077	0.000556753	0.000350797	0.000477908	0.00156123	0.00119926	0.000247411	0.00151172	0.0183004	0.00214349	0.00311175	0.000845494	0.000248355	0.00187308	0.00457498	0.00058661	0.000166144	0.00193756	0.0518458	0.0017791	0.00549557	0.0182641	0.000679711	0.00275462	0.00182276	0.000282796
2			0.000632665	0.000498699	0.00193022	0.000936709	0.00144227	0.000128583	0.000558955	0.00224994	0.00114077	0.00775779	0.000436525	0.00698301	0.000681448	8.468e-05	0.00119097	0.00159683	0.000729264	0.0185854	0.00087544	0.0288577	0.00253827	0.00171665	0.000963271	0.000548377	0.000610268	0.0029081	0.00155674	0.000280396	0.00213454	0.0204824	0.00287086	0.0043465	0.001528	0.000544287	0.00381592	0.00525772	0.000690968	0.000276043	0.00312403	0.0536575	0.00250544	0.0059116	0.021062	0.000764689	0.00238472	0.00197993	0.000599541
2			0.000291575	0.000245245	0.000939177	0.000452925	0.00096102	0.000110372	0.000523044	0.00175948	0.000754055	0.00595418	0.000359182	0.00334401	0.000610416	8.94301e-05	0.0011089	0.00107614	0.000545367	0.0140626	0.000537006	0.017157	0.0023146	0.00142461	0.000663175	0.000490542	0.000550266	0.00208289	0.000935052	0.00032378	0.00187725	0.0179544	0.00293887	0.00398253	0.00103481	0.000339223	0.00322376	0.00533756	0.000795927	0.000224943	0.00177601	0.061212	0.00219254	0.00523958	0.0155949	0.000533865	0.00222953	0.00172338	0.000509721
2			0.000146577	0.000162148	0.000555471	0.000396635	0.000708849	8.73336e-05	0.000458607	0.00148901	0.000732052	0.00528907	0.000289638	0.0023926	0.000361741	7.79193e-05	0.000859683	0.00109636	0.000816749	0.0100759	0.000383707	0.0129871	0.00133073	0.00111032	0.000609634	0.000568765	0.000445641	0.00209272	0.00163351	0.000214952	0.00158541	0.0167119	0.00174997	0.00377505	0.00103096	0.000343125	0.0022491	0.00438896	0.000498787	0.000133718	0.00229129	0.0385975	0.00234562	0.00477115	0.0202573	0.00094768	0.00290019	0.00122996	0.000500228
2			0.000363046	0.000317324	0.00115759	0.000801404	0.00125636	0.00010593	0.000566294	0.00254896	0.00147641	0.00627055	0.00049744	0.00347345	0.00081036	9.93031e-05	0.0012127	0.00164825	0.000660719	0.0136061	0.000587723	0.0325126	0.00278249	0.00127571	0.000773089	0.000900933	0.000638366	0.00296741	0.00181227	0.000332531	0.00219306	0.0406173	0.00256374	0.00632783	0.00143746	0.000517698	0.00477347	0.00622927	0.000740644	0.000268756	0.00282126	0.0772623	0.00334652	0.0058095	0.0262225	0.000992697	0.00379188	0.00152206	0.000475103
2			0.000330466	0.000253146	0.000923517	0.000658078	0.000894768	0.000106461	0.00045852	0.00195677	0.00101561	0.00601923	0.000421933	0.00434141	0.000642402	8.98756e-05	0.000745707	0.0013098	0.000603243	0.0116062	0.00054636	0.0298932	0.00217126	0.00116922	0.000587699	0.000585665	0.000439091	0.00222995	0.00144555	0.000202805	0.00168837	0.0288618	0.00203743	0.00430434	0.00102663	0.000402173	0.00255647	0.00423073	0.000586689	0.00015143	0.00239979	0.0516445	0.00234343	0.00455704	0.0209497	0.000838399	0.00211081	0.00136692	0.000281964
2			0.000168031	0.000158474	0.000486995	0.00042437	0.000621393	5.80957e-05	0.000485039	0.000947853	0.000735458	0.00454184	0.000191839	0.00237128	0.000367163	5.83579e-05	0.000940188	0.000671212	0.00055132	0.00963662	0.000297411	0.0177935	0.00127807	0.00072947	0.00042566	0.000372143	0.000347379	0.00132737	0.00143154	0.00022714	0.000946115	0.0188292	0.00158323	0.00300911	0.000639195	0.000183302	0.0015464	0.00412428	0.000282115	9.64033e-05	0.00227942	0.0445276	0.00168859	0.00362362	0.0184842	0.000735427	0.00212244	0.00151878	0.000332295
2			0.000190111	0.000203508	0.000512889	0.000447962	0.000798872	6.53542e-05	0.000450236	0.00109656	0.000762938	0.00511788	0.000224715	0.00205681	0.000433787	7.41557e-05	0.000963403	0.000783228	0.000556872	0.0125793	0.000318513	0.0150334	0.00181559	0.000964236	0.000658499	0.000482383	0.00039104	0.00156003	0.00144397	0.000218757	0.00172619	0.0214463	0.0021017	0.00329939	0.000969286	0.00029581	0.00180343	0.00424835	0.000611476	0.000141613	0.00214598	0.04156	0.00178894	0.00458808	0.0212478	0.000710278	0.0024781	0.00131741	0.000270368
2			0.00040512	0.000227807	0.000793779	0.000674656	0.000889264	9.42316e-05	0.000590341	0.00122523	0.000943115	0.00651091	0.000368942	0.00393632	0.000555998	0.000107861	0.00100948	0.0013296	0.000634467	0.0110916	0.00054179	0.02414	0.00185817	0.0012103	0.000699881	0.000609097	0.000373695	0.00224824	0.00151715	0.000181957	0.00148716	0.0239007	0.00200567	0.00476512	0.00114069	0.000355394	0.00264592	0.00520116	0.000463941	0.000177497	0.00258245	0.0444826	0.00256278	0.00449597	0.025615	0.00117234	0.00210746	0.00127227	0.000307573
2			0.000162833	0.000179018	0.000569858	0.000319781	0.000652396	4.0634e-05	0.000412259	0.000953215	0.000588175	0.0050327	0.000233976	0.00129603	0.000294309	4.79734e-05	0.000761012	0.00109656	0.000595714	0.0104705	0.000201613	0.00761292	0.00141504	0.000696604	0.000529061	0.000318014	0.000367709	0.00196902	0.00149056	0.000219186	0.00112375	0.0119602	0.00180178	0.00289938	0.000715527	0.000206876	0.00230644	0.00396145	0.000302358	0.0001468	0.00161875	0.0455666	0.00169037	0.00378551	0.015664	0.00061803	0.00246363	0.00113313	0.000440716
2			0.000369541	0.000432329	0.000790443	0.000681749	0.0015054	0.00020642	0.00061648	0.00144142	0.00121635	0.00477245	0.000387262	0.00353502	0.00114551	0.000112629	0.00101361	0.00137172	0.000581864	0.0148343	0.000331647	0.027785	0.0023548	0.00110934	0.000869129	0.000766333	0.000377141	0.00163461	0.00148707	0.00055142	0.00167489	0.0361295	0.00297493	0.0052865	0.00066159	0.000337378	0.00215844	0.00306947	0.00066139	0.000144083	0.00192966	0.0640069	0.00219009	0.00363137	0.0198957	0.00075908	0.00368894	0.00153842	0.000279559
2			0.000295625	0.000264587	0.00073485	0.000619796	0.0010462	9.30927e-05	0.000642918	0.00160449	0.00114691	0.00600418	0.000402796	0.00295008	0.000653971	8.76671e-05	0.00112399	0.00105832	0.00071477	0.0125891	0.000407353	0.0204838	0.00280605	0.000890745	0.000629542	0.000416616	0.000501808	0.00175649	0.00158008	0.000305899	0.00164967	0.0280567	0.00252179	0.00311114	0.00103564	0.000651845	0.00215647	0.00469207	0.000521533	0.000141806	0.00249097	0.056836	0.00246119	0.00494364	0.0255586	0.000708529	0.00298311	0.00204469	0.000267695
2			0.00024954	0.00026251	0.00109163	0.000598099	0.00106551	0.000114774	0.000415357	0.00264285	0.000897259	0.00517677	0.000459563	0.00443967	0.000680946	9.60347e-05	0.00103708	0.0015394	0.00055734	0.0117323	0.00070014	0.0243218	0.00279419	0.00171794	0.000669136	0.000824276	0.000586037	0.00322156	0.00141347	0.000291705	0.00195677	0.0254797	0.00227386	0.0057951	0.00119018	0.000512904	0.00487629	0.0054113	0.000831366	0.000202952	0.00257123	0.0857635	0.00323484	0.00561748	0.0248362	0.000913816	0.00296286	0.0012317	0.000339111
2			0.000200074	0.000185073	0.000680918	0.000367795	0.000801098	6.93792e-05	0.000615932	0.001319	0.000764269	0.00529243	0.000330495	0.0023645	0.000365391	7.66324e-05	0.00107966	0.000909609	0.000568504	0.0104293	0.000411087	0.0139394	0.0014949	0.00123854	0.000592214	0.000471554	0.000543097	0.00200943	0.00114372	0.000320509	0.0013708	0.018573	0.00203538	0.00390947	0.000952864	0.000314283	0.00227727	0.00488916	0.000560486	0.000164219	0.00171284	0.0404482	0.00232338	0.00517177	0.0156766	0.000873928	0.00303325	0.00205121	0.000459607
2			0.000292331	0.000215306	0.00101164	0.000598102	0.000955698	8.77598e-05	0.000537423	0.00141211	0.00097803	0.00601612	0.000399712	0.00319037	0.000685444	7.38486e-05	0.00111544	0.00131019	0.000547255	0.0145601	0.000475534	0.0256289	0.00234582	0.00118829	0.000630427	0.000526447	0.000490387	0.00243446	0.00135883	0.000251871	0.00180185	0.029553	0.0025767	0.00496271	0.00099989	0.000366934	0.00302959	0.00491826	0.000549066	0.000182761	0.00224474	0.0567058	0.00250231	0.00522773	0.0220602	0.000782228	0.00281992	0.00141014	0.000402808
2			0.000190201	0.000211566	0.000595915	0.000428637	0.00080915	8.88413e-05	0.000464146	0.0011217	0.000803127	0.00536437	0.000275273	0.00259832	0.000510923	9.98973e-05	0.000979726	0.000926259	0.000654923	0.0114196	0.00035469	0.0147659	0.00163147	0.00121683	0.00066929	0.00050746	0.000528672	0.00190453	0.00161723	0.000232375	0.00150801	0.0187475	0.00214262	0.00344397	0.00117807	0.000345822	0.00244088	0.00494873	0.000486046	0.000207635	0.00283261	0.0511644	0.00205659	0.0046196	0.0215152	0.00100998	0.00336636	0.00112003	0.000431916
2			0.000617322	0.000465115	0.00312973	0.00148679	0.00146861	0.000354892	0.000458205	0.00630295	0.00144687	0.00630377	0.000919469	0.0199453	0.00130094	0.000433346	0.00107882	0.00275353	0.000801946	0.0146937	0.00268366	0.053011	0.00473476	0.00744554	0.00123774	0.00221466	0.000676194	0.00589791	0.00115439	0.000277139	0.00265863	0.0327701	0.00292357	0.0124211	0.00269656	0.0012023	0.00952551	0.00537343	0.00127033	0.00039632	0.00403952	0.0590876	0.00446434	0.00606176	0.0240085	0.00136946	0.0045952	0.00182414	0.000258207
2			0.000165624	0.000165432	0.000588562	0.000256437	0.000689112	4.22306e-05	0.000423638	0.00108934	0.000597605	0.00525778	0.000272368	0.00137025	0.000293424	4.29861e-05	0.000852407	0.000735616	0.000505179	0.0115237	0.000211874	0.0082878	0.00138121	0.000631653	0.000528056	0.000254302	0.000393814	0.00126613	0.00132189	0.000200875	0.00149193	0.012596	0.00203101	0.00211626	0.000758321	0.000211751	0.0015995	0.00428204	0.000551007	0.000138119	0.00156365	0.0578745	0.00165472	0.00442546	0.0163481	0.000542821	0.00172928	0.00114443	0.000355679
2			0.000251536	0.000194836	0.000868141	0.000606896	0.00080525	0.000116539	0.000510507	0.00169611	0.00101746	0.00489945	0.00036134	0.00459731	0.000582058	9.78217e-05	0.0010126	0.00113579	0.000750508	0.0104912	0.000659326	0.0226118	0.0018226	0.00106535	0.000668407	0.000583458	0.000540404	0.00217521	0.00202197	0.00020722	0.00191818	0.0227525	0.00212147	0.00262041	0.00116695	0.000382148	0.00271175	0.00493148	0.000855333	0.000163841	0.00291491	0.051253	0.00209855	0.00542694	0.0317199	0.000932988	0.00262881	0.00161192	0.00031971
2			0.000230675	0.000186289	0.000646541	0.000325279	0.000582393	7.92831e-05	0.000470107	0.00132986	0.000435195	0.00549785	0.00026131	0.0029318	0.000381918	6.42205e-05	0.000787039	0.000996937	0.000489796	0.0101512	0.000330198	0.0102943	0.00122089	0.000943252	0.000573178	0.000285546	0.000315383	0.00159646	0.00103066	0.00028664	0.00102502	0.00964563	0.00199428	0.00256991	0.000707297	0.000214241	0.00200621	0.0043042	0.000299115	5.89194e-05	0.00146649	0.0387283	0.00112834	0.00304765	0.00874529	0.000641978	0.00146673	0.00136017	0.000381768
2			0.000171534	0.000179025	0.000626299	0.000328441	0.000804762	5.54311e-05	0.000479822	0.000938505	0.000626227	0.00526947	0.000310394	0.0015798	0.000396712	6.05904e-05	0.00104739	0.00106896	0.000626419	0.0109234	0.000288948	0.00904703	0.00162397	0.000844032	0.000651771	0.000459528	0.00051291	0.00194536	0.00153681	0.00023008	0.00160011	0.0125614	0.00207452	0.00315698	0.000957185	0.000275014	0.00222124	0.00519479	0.000577397	0.000192547	0.00173406	0.0577827	0.0020812	0.00486487	0.0166812	0.000840786	0.00376145	0.00145828	0.000545198
2			0.000212613	0.000217439	0.000711252	0.000523504	0.00089569	8.84213e-05	0.000533043	0.000961543	0.000909919	0.00542085	0.000322802	0.00373007	0.00052798	9.16176e-05	0.000978838	0.00107182	0.000638034	0.0116263	0.000521755	0.0224997	0.00201717	0.00118961	0.000676671	0.000564888	0.000503941	0.00222779	0.00176201	0.000218438	0.00161151	0.024437	0.00218069	0.00378291	0.00106182	0.000378105	0.00240602	0.00515256	0.000467357	0.000206263	0.00269335	0.0570919	0.00224137	0.00482288	0.024944	0.000912464	0.00296445	0.00120085	0.000550445
2			0.000204327	0.000161362	0.000603701	0.000292875	0.000641558	6.63541e-05	0.000544248	0.000958096	0.000508218	0.00479737	0.000213166	0.0017008	0.000338505	8.88245e-05	0.000860214	0.000808128	0.000529436	0.00961055	0.000275595	0.00839369	0.00124087	0.000821371	0.000572932	0.000368832	0.000404156	0.00180296	0.0012438	0.000200003	0.00125637	0.0101579	0.00170167	0.00227453	0.000825394	0.000200438	0.00227253	0.0041709	0.000504853	0.000125578	0.0017462	0.0413452	0.00172239	0.00406038	0.0145641	0.000702623	0.00212154	0.00142451	0.000310107
2			0.000199647	0.000208036	0.000562755	0.000431595	0.000814649	6.96767e-05	0.000480328	0.00106792	0.000673959	0.00552934	0.000271032	0.00231364	0.000390403	7.53127e-05	0.000866749	0.00101688	0.000616815	0.0114036	0.000348033	0.0124343	0.00171837	0.000799451	0.000610197	0.000435226	0.000484156	0.00195176	0.0014441	0.00023239	0.00137159	0.0143119	0.00202759	0.00283397	0.000859717	0.000302565	0.00235327	0.00463215	0.000428345	0.000195266	0.00191637	0.0581317	0.00213818	0.00453325	0.020006	0.000671012	0.00240298	0.00117252	0.000395024
2			0.000320615	0.000249888	0.00107625	0.000674965	0.000930845	0.000209461	0.000506106	0.00187421	0.00113441	0.00525485	0.000492681	0.00482343	0.00120739	0.000139641	0.000891912	0.00131978	0.000630902	0.0112191	0.000631973	0.0381907	0.00304254	0.00132238	0.000666399	0.000953268	0.000505292	0.00215178	0.00138381	0.000330635	0.00177589	0.0360249	0.00207893	0.00576113	0.000908134	0.00046779	0.00273406	0.00475154	0.000667839	0.000215703	0.00260126	0.0572203	0.00253505	0.00467233	0.0259156	0.000834337	0.00324517	0.0016504	0.000298228
2			0.000186784	0.000224982	0.000700813	0.000533119	0.000840226	0.000152062	0.000473729	0.00129594	0.000926403	0.00506614	0.000315328	0.00447449	0.000800271	0.00011407	0.000955173	0.00101051	0.000562262	0.0117753	0.00055315	0.0225699	0.00233421	0.00183132	0.000658162	0.000758753	0.000511544	0.00174933	0.00124151	0.000301054	0.00178091	0.020729	0.00245237	0.00553932	0.00103026	0.000456472	0.00206577	0.00496753	0.000753463	0.000212406	0.00219145	0.063062	0.00254563	0.00549751	0.0234839	0.000843776	0.00447704	0.00146382	0.000440963
2			0.000162087	0.000180138	0.000518814	0.000309532	0.000700564	6.79957e-05	0.000521241	0.00126404	0.000646876	0.004453	0.000236314	0.00157474	0.000584311	5.87582e-05	0.00102201	0.00111027	0.000514189	0.00982515	0.000204444	0.0105835	0.00220317	0.000717484	0.000549644	0.000407928	0.000464159	0.00175206	0.0012205	0.000353403	0.00126511	0.0167407	0.00192554	0.00239504	0.000754112	0.00024505	0.00186645	0.00484416	0.000383662	9.98972e-05	0.00135073	0.0474541	0.00150451	0.00365001	0.0162159	0.000723124	0.00208269	0.00169407	0.000384848
2			0.000347393	0.000224895	0.000986697	0.000812165	0.000908117	0.000144039	0.000528928	0.00221894	0.00121787	0.00566731	0.000456545	0.00623026	0.000755025	0.000106661	0.000742696	0.0012464	0.000592446	0.0119305	0.000668393	0.0389589	0.00252607	0.00205522	0.000590706	0.000700662	0.000477409	0.00239428	0.00130722	0.00023328	0.001728	0.0430288	0.00231907	0.00521079	0.00114525	0.000513965	0.00341728	0.00439693	0.000706584	0.000161566	0.00304381	0.0473765	0.00266254	0.00517695	0.0276618	0.000662547	0.00233571	0.00144405	0.000425665
2			0.000301846	0.000188171	0.00088954	0.000288426	0.000710513	6.33294e-05	0.000407334	0.000914857	0.000448378	0.00555861	0.000230006	0.00158066	0.000369153	5.50365e-05	0.000785334	0.00107482	0.000511787	0.0120066	0.000226173	0.00817622	0.00156873	0.000813844	0.0005434	0.000332935	0.000422425	0.00204971	0.00127956	0.000170212	0.00150925	0.00971571	0.00193363	0.00216319	0.000864283	0.000239048	0.00243286	0.00476819	0.000478519	0.000131345	0.00148514	0.0541672	0.00138146	0.00388328	0.0109644	0.000495587	0.00166992	0.000993469	0.000503395
2			0.000320393	0.000235962	0.00111988	0.000559969	0.000952275	7.35506e-05	0.000539591	0.00187326	0.00116638	0.00540141	0.000363403	0.00299198	0.00048304	0.000105848	0.00101867	0.00175135	0.000628129	0.012172	0.000465103	0.022721	0.0022705	0.00144936	0.000659845	0.00069653	0.000555777	0.00363432	0.00144434	0.000226381	0.0018205	0.0334467	0.00211202	0.00570107	0.0012304	0.000469252	0.00525814	0.00539159	0.000689063	0.000245301	0.00257016	0.0614131	0.00308738	0.00519941	0.0261908	0.000804653	0.0031921	0.00103542	0.000507675
2			0.000242683	0.000233544	0.000883128	0.000577294	0.0008917	0.000129864	0.000478953	0.00125953	0.00105321	0.00538948	0.000399967	0.00528286	0.000667071	0.000124936	0.0009949	0.00142801	0.00060215	0.0118677	0.000754379	0.0257954	0.00247414	0.00243579	0.000703803	0.000804179	0.000615853	0.00276822	0.00146884	0.000215919	0.00171693	0.0313615	0.00211968	0.00595652	0.00140681	0.000566478	0.00316045	0.00556499	0.000669656	0.00025997	0.00268938	0.0580528	0.00334016	0.00629829	0.0274681	0.00091751	0.00455555	0.00132709	0.000525166
2			0.000220153	0.000194337	0.000724406	0.000398315	0.000733955	6.44542e-05	0.000403585	0.00109118	0.000620265	0.00529516	0.000306252	0.00285006	0.000330021	6.68171e-05	0.000838848	0.000933422	0.000597731	0.0119137	0.000421037	0.0113298	0.00152684	0.000907115	0.000642088	0.000397799	0.000450571	0.00174402	0.00147374	0.000158538	0.00187945	0.0108107	0.00226738	0.00229391	0.000990909	0.000309487	0.00211083	0.00460809	0.000659373	0.00012842	0.00200699	0.0548578	0.00208653	0.00452631	0.0178075	0.000960139	0.00271715	0.00106721	0.000448942
2			0.000332574	0.000267391	0.000979483	0.000525596	0.00112179	8.05822e-05	0.000582842	0.00198379	0.000973122	0.00643939	0.000445211	0.00230193	0.000566752	0.000118238	0.00108733	0.00156387	0.000706714	0.0128852	0.000390456	0.0177951	0.00249044	0.0006979	0.000764236	0.000659927	0.000560218	0.00295694	0.00184679	0.000193607	0.00195664	0.0225023	0.00239313	0.00296175	0.00133334	0.000532141	0.00351935	0.00631902	0.000638375	0.000192793	0.00305571	0.0784873	0.0026015	0.00577862	0.0271779	0.000884843	0.00362948	0.000967539	0.000509892
2			0.000272284	0.00020353	0.000781987	0.000351918	0.000794714	6.66013e-05	0.000570605	0.00160287	0.000634132	0.00573909	0.000403184	0.00192728	0.000441122	7.48195e-05	0.000920029	0.00115259	0.000526759	0.0105976	0.000306957	0.0101286	0.00190411	0.00108427	0.000576423	0.000419195	0.000435081	0.00221446	0.00123518	0.000253853	0.00166234	0.0142277	0.00199176	0.00334324	0.000943785	0.000334836	0.00274108	0.00500878	0.000615485	0.000155349	0.00172265	0.0495116	0.00190417	0.00538019	0.0186165	0.000813098	0.00256642	0.00172506	0.000401026
2			0.000188994	0.000198679	0.000741489	0.000382645	0.000697643	9.73629e-05	0.000346221	0.00175772	0.000650143	0.00471325	0.00028007	0.00310489	0.000454193	7.69333e-05	0.000738206	0.00117765	0.000614114	0.0108679	0.000465171	0.01091	0.00173975	0.000972912	0.000510558	0.000304544	0.000477281	0.00198172	0.00152991	0.000235289	0.00185645	0.0140522	0.00212134	0.00221652	0.000857962	0.000307056	0.00290629	0.00431554	0.00084512	0.000244369	0.00192422	0.0532442	0.0017409	0.00541395	0.0212588	0.000819073	0.00216421	0.00136371	0.000375617
2			0.000269953	0.000172211	0.000836404	0.000386551	0.000736785	0.000100689	0.000428849	0.00173414	0.000515808	0.00485635	0.000370143	0.00222174	0.000550117	0.00011091	0.000701223	0.00124214	0.000563408	0.00977213	0.000360496	0.0148244	0.00204367	0.00109837	0.000669968	0.000749423	0.000315111	0.00227959	0.0011778	0.000227372	0.00170338	0.0161823	0.00195389	0.00381129	0.000902055	0.000373131	0.00311355	0.00415141	0.00064154	0.000140492	0.00191022	0.0574798	0.00219194	0.00456718	0.0151739	0.000707379	0.00238337	0.00124239	0.000260183
2			0.000298099	0.000188809	0.000645178	0.000403717	0.000719116	9.18066e-05	0.000365355	0.00109279	0.000488729	0.00473008	0.000371801	0.0038147	0.000393826	0.000118651	0.00082484	0.000682545	0.000452232	0.0102594	0.000472046	0.0130538	0.00148507	0.00215398	0.00061686	0.000698492	0.000391697	0.00141628	0.000919828	0.000200159	0.00165767	0.0103476	0.00172966	0.00434196	0.00100173	0.00038372	0.00181778	0.00352778	0.000658617	0.000135657	0.00177253	0.037525	0.00187996	0.00417032	0.0125168	0.000845218	0.00273834	0.00149158	0.000229942
2			0.000161145	0.000140815	0.000443528	0.000272722	0.000564923	6.12065e-05	0.000505965	0.000666414	0.000626112	0.00408972	0.000207338	0.00134991	0.000355528	6.66903e-05	0.000803441	0.000681623	0.000574726	0.00818195	0.000202547	0.0103376	0.00124431	0.000751751	0.00047865	0.000393158	0.000267231	0.00115613	0.00141166	0.000293655	0.000932035	0.0160476	0.00147252	0.00297871	0.00072314	0.000180137	0.00110282	0.00384974	0.000333022	8.96307e-05	0.00180579	0.0350294	0.00161949	0.00356609	0.0172699	0.00068969	0.00209601	0.00147441	0.000249971
2			0.000366071	0.000232338	0.000768265	0.000412525	0.000868457	5.3197e-05	0.000614778	0.00113254	0.000696754	0.00658747	0.000426167	0.00171795	0.000405067	9.667e-05	0.00106031	0.00119629	0.000681036	0.0124988	0.000305114	0.0104132	0.0017258	0.000713199	0.000687446	0.000308141	0.000585602	0.00233604	0.00159948	0.000205164	0.00215176	0.0143251	0.00248165	0.00232132	0.00120327	0.000337189	0.00264964	0.00603232	0.000741735	0.000212842	0.00190543	0.054305	0.00179181	0.00479322	0.016817	0.00071811	0.00258352	0.00101038	0.000608292
2			0.000287253	0.000170513	0.000640519	0.000392193	0.000662843	8.06963e-05	0.000444262	0.00100362	0.000529872	0.0055424	0.000163396	0.0025287	0.00031946	9.80442e-05	0.000730229	0.00102644	0.000709367	0.0101973	0.00034011	0.00937258	0.00117498	0.00138883	0.000669302	0.000356113	0.00036874	0.00174656	0.00191273	7.41057e-05	0.00124506	0.00878887	0.00147821	0.00310429	0.00115503	0.000272295	0.00187088	0.00469014	0.000328703	0.000157617	0.00212363	0.0415516	0.00156953	0.00383907	0.0144114	0.000813617	0.00167452	0.000845222	0.00041287
2			0.000276528	0.000185721	0.000726385	0.000289102	0.000738667	7.22273e-05	0.000578539	0.00125686	0.000497849	0.00635815	0.000290941	0.00147001	0.000462104	8.40237e-05	0.000841126	0.00112151	0.000558092	0.0127631	0.000243368	0.00800357	0.00166852	0.000731728	0.000731611	0.000422416	0.000408751	0.00229478	0.00121678	0.000249616	0.00159064	0.0099296	0.00214318	0.00217294	0.000988612	0.000248592	0.00279436	0.0054647	0.000481857	0.00013806	0.00124597	0.0540045	0.00157398	0.00454103	0.0104022	0.000587046	0.00267935	0.00126075	0.000568712
2			0.000186028	0.000178352	0.000600708	0.000326466	0.000761162	5.28782e-05	0.000427662	0.00088581	0.000571954	0.0049118	0.000216132	0.00212092	0.000344404	4.97642e-05	0.000783871	0.00104298	0.000439454	0.011747	0.000308417	0.0115246	0.00162171	0.00104261	0.00053109	0.000388886	0.000424749	0.00180352	0.00118134	0.000235466	0.00124418	0.0127238	0.0019354	0.00309444	0.000889744	0.000271039	0.00225782	0.00447342	0.000262513	0.000146976	0.00160564	0.0603242	0.00188326	0.00405209	0.0145207	0.000733471	0.00248748	0.00103728	0.000487664
2			0.000328093	0.000235256	0.00107512	0.000721223	0.00101448	0.000118037	0.000482941	0.00211341	0.00123714	0.00556012	0.000490439	0.00493841	0.000669495	0.000135057	0.000770692	0.00146841	0.000832285	0.0114433	0.000680626	0.0339296	0.00253521	0.00140352	0.00070282	0.000784259	0.000562925	0.00253414	0.00222426	0.000172449	0.00200108	0.0328556	0.00247061	0.00467116	0.00136103	0.000560565	0.00333527	0.00504557	0.000675402	0.00028178	0.00401032	0.0592961	0.00252807	0.00538083	0.0360216	0.00108022	0.00326945	0.00108432	0.000532423
2			0.000155304	0.000161123	0.000591708	0.000372735	0.000609227	6.85062e-05	0.000370125	0.00123622	0.000678909	0.00472101	0.000246122	0.00209389	0.000428431	4.76784e-05	0.000648356	0.000920424	0.000621396	0.00994885	0.000302111	0.0150019	0.00163661	0.000654033	0.000477791	0.00039459	0.000301454	0.00174513	0.00172241	0.000162477	0.00123588	0.0176325	0.00171474	0.0026761	0.00064475	0.000241232	0.00225793	0.00353796	0.000488358	0.000108712	0.00222094	0.0449253	0.00177029	0.00446831	0.0241429	0.00059073	0.0018484	0.0010758	0.000349131
2			0.000133806	0.000161062	0.000610258	0.000288989	0.000668131	6.55772e-05	0.000383592	0.00120359	0.000644708	0.00433321	0.000324233	0.00163578	0.000431164	6.8775e-05	0.000874919	0.00087122	0.000409203	0.00960758	0.000277669	0.0102571	0.00166505	0.000858166	0.000482066	0.00042616	0.000394637	0.00177916	0.000989604	0.00023516	0.00121586	0.0155528	0.00164361	0.0029838	0.000724782	0.00027606	0.00230052	0.00422575	0.000421032	0.000101694	0.00136796	0.0491769	0.00194688	0.00400501	0.0197139	0.000641481	0.00352267	0.00128855	0.000399956
2			0.000227109	0.00019415	0.00078478	0.000385531	0.000796419	0.00010141	0.000521296	0.00164913	0.000750498	0.00494686	0.000352831	0.00196255	0.00062099	8.88484e-05	0.000900652	0.00108807	0.000555914	0.00996147	0.000304768	0.0138394	0.00211778	0.000937168	0.000664183	0.000777266	0.000484417	0.00200253	0.00124513	0.00019972	0.00150898	0.019568	0.00193867	0.00382638	0.00103481	0.000376493	0.00247353	0.00465613	0.000560667	0.000192594	0.0020868	0.0606851	0.00251135	0.00541252	0.0237708	0.000899018	0.00380802	0.00126153	0.000345617
2			0.00024254	0.000158229	0.000698629	0.00028283	0.000634681	4.15968e-05	0.000415714	0.0014568	0.000459463	0.00546334	0.000256432	0.00127674	0.000316628	6.30044e-05	0.000746768	0.00106942	0.000404645	0.0114846	0.00019784	0.0100307	0.00149795	0.000622103	0.000490873	0.000294581	0.000319225	0.00225189	0.00102122	0.000153595	0.00113856	0.0152716	0.00173401	0.00231643	0.000749562	0.00023822	0.00293353	0.00428173	0.000459412	0.000150906	0.00150948	0.0441098	0.00154206	0.00398809	0.0144542	0.000409084	0.0014555	0.000944699	0.000481267
2			0.000195094	0.00013843	0.000537965	0.000330886	0.000590097	6.24382e-05	0.000371513	0.00108141	0.000563378	0.00408789	0.000199802	0.00216908	0.000372891	7.18373e-05	0.000598195	0.000650129	0.000441645	0.00970283	0.000298971	0.0127437	0.00147533	0.000868802	0.000432568	0.000469915	0.000363788	0.00125575	0.000994203	0.000194065	0.00109703	0.0140425	0.00177512	0.00336212	0.000677843	0.000256003	0.00157413	0.00343792	0.000449393	0.000119399	0.00130754	0.0439954	0.00183942	0.00331596	0.0145664	0.000799087	0.00193147	0.000991687	0.000323035
2			0.000369186	0.000209442	0.00090473	0.000512123	0.000826806	0.000107484	0.000442921	0.00170543	0.000903497	0.00605405	0.000386501	0.00405555	0.000581884	0.000100755	0.000765866	0.00134208	0.000634068	0.0108395	0.000529338	0.0215969	0.00197962	0.00140819	0.000648022	0.000573541	0.000466853	0.00246255	0.00150317	0.00020671	0.00153773	0.02215	0.00194736	0.00428269	0.00103849	0.000375454	0.00320538	0.0045553	0.000514528	0.0001817	0.00242347	0.0453617	0.00209583	0.00477971	0.0220972	0.000901729	0.00256406	0.00142263	0.000408577
2			0.000417714	0.000186871	0.00088157	0.000407876	0.000849393	6.91945e-05	0.000703623	0.00152814	0.000652768	0.00679423	0.000437593	0.00167652	0.00047525	7.02317e-05	0.00108638	0.000949854	0.0005824	0.0119383	0.000302037	0.0122777	0.00204317	0.00131311	0.00062157	0.000597458	0.000396132	0.00176161	0.00104889	0.000300468	0.00143336	0.0191633	0.00190449	0.00496876	0.000934515	0.00037893	0.00207359	0.00511087	0.000733065	0.000144461	0.00163938	0.0499208	0.00244564	0.00585597	0.0167902	0.000644568	0.00256629	0.00179658	0.000144216
2			0.000313254	0.000151288	0.000605926	0.000361574	0.000586273	6.29439e-05	0.000539585	0.001025	0.000455234	0.00582576	0.000331199	0.00247021	0.000267042	7.96168e-05	0.000751329	0.000899397	0.00052347	0.00949934	0.000313402	0.009155	0.00112843	0.00108314	0.000554384	0.000247931	0.00031048	0.00183151	0.00110282	0.000152143	0.00127556	0.0105134	0.00155407	0.00240792	0.000941116	0.000208442	0.00211175	0.00490037	0.000462208	0.000131705	0.00123205	0.0355043	0.00139924	0.00374743	0.0105924	0.000635912	0.00155326	0.00125754	0.000335014
2			0.000306576	0.00021914	0.000827273	0.000303833	0.000855314	6.81396e-05	0.00053367	0.00182393	0.000704395	0.0059384	0.000466908	0.00103915	0.000499506	6.56935e-05	0.000955912	0.00121018	0.000467347	0.0113713	0.000222582	0.00860341	0.00211195	0.000564821	0.000581277	0.000434044	0.000468226	0.00217408	0.00133965	0.000254373	0.00150644	0.0188775	0.00199951	0.00257072	0.000799243	0.000363243	0.00256452	0.00480487	0.000645759	0.000147276	0.00166183	0.0588314	0.00217463	0.00509582	0.021074	0.000675338	0.00416774	0.00167701	0.00044093
2			0.00016136	0.000135696	0.000351102	0.000201045	0.000534084	4.12479e-05	0.000443613	0.000541633	0.00041978	0.0047632	0.000161031	0.000974301	0.000284948	4.58166e-05	0.000744848	0.000651013	0.000508989	0.00897437	0.000130039	0.00616699	0.000948509	0.000627251	0.00059314	0.00029335	0.000292425	0.00116137	0.00117602	0.000160751	0.000911713	0.0118244	0.00160817	0.00228407	0.000783622	0.000195307	0.00118771	0.0042618	0.000245701	9.21866e-05	0.00106209	0.0312957	0.00139141	0.00355973	0.0118017	0.000552804	0.00161092	0.00100395	0.000449182
2			0.000122073	0.000142091	0.000544791	0.000257154	0.000667133	4.02728e-05	0.000384847	0.00120725	0.000752604	0.00399242	0.000243479	0.000607936	0.000342524	4.20048e-05	0.000886474	0.00109486	0.000550446	0.00818715	0.000129168	0.00810652	0.00167071	0.000428744	0.000439435	0.000498368	0.000374942	0.00232359	0.00129301	0.000273205	0.00112927	0.027903	0.00150917	0.00311467	0.000615283	0.000263901	0.00325043	0.00421342	0.000407529	0.000147198	0.00143326	0.0468218	0.00259085	0.00400295	0.024681	0.000582302	0.00325278	0.00153243	0.000449559
2			0.000179562	0.000140487	0.000500414	0.000247138	0.000547864	5.88438e-05	0.000343145	0.000938632	0.000478121	0.00460484	0.000248796	0.00152936	0.00031033	7.36968e-05	0.000684519	0.000833516	0.00042635	0.00903274	0.00023761	0.00857843	0.00120522	0.00101355	0.000515238	0.000432761	0.00032106	0.00163664	0.00100873	0.000187652	0.00120876	0.0113958	0.00154229	0.00315402	0.000787437	0.000247121	0.00189262	0.00352051	0.000406431	8.58811e-05	0.00166421	0.0395456	0.00187794	0.00360563	0.0138531	0.000654391	0.00202446	0.000875413	0.000291626
2			0.000205522	0.000183011	0.000605328	0.000402633	0.000707321	9.23606e-05	0.000384526	0.000747767	0.000627596	0.00528727	0.000285063	0.00239227	0.000621904	9.70699e-05	0.000798945	0.000757695	0.000537155	0.0125043	0.000360925	0.0142301	0.00209922	0.00114071	0.000634838	0.000664512	0.000396846	0.00127512	0.0010299	0.000204913	0.00178425	0.0155195	0.00236813	0.00410843	0.000881541	0.000346966	0.00155876	0.00435216	0.000545415	0.000170918	0.00142142	0.0533142	0.00191941	0.00466123	0.0149543	0.000662443	0.00212409	0.0012277	0.000405864
2			0.00022319	0.000177167	0.000659654	0.000369372	0.000684377	8.50538e-05	0.000463554	0.00159349	0.000631588	0.00483323	0.000252008	0.00236572	0.00049572	9.47979e-05	0.000733075	0.000959091	0.000476411	0.0105373	0.000302483	0.0124404	0.00173903	0.000919158	0.000604652	0.000485946	0.000377477	0.00214913	0.00114402	0.00024742	0.00142557	0.014031	0.00201248	0.00292183	0.00101977	0.000292538	0.00285311	0.00461309	0.000587831	0.000166398	0.00153167	0.0534468	0.0017019	0.00389379	0.0162916	0.00069328	0.00219525	0.00110272	0.000371587
2			0.000188075	0.00018759	0.000583317	0.000300213	0.000730319	8.69942e-05	0.000433951	0.000875076	0.000563169	0.00512845	0.000233905	0.00268809	0.00041779	8.64351e-05	0.000799148	0.000847659	0.000536555	0.0112439	0.000356472	0.0102365	0.0016244	0.00108482	0.000647078	0.000452863	0.000342335	0.00178807	0.00122785	0.000214	0.00154875	0.0102802	0.00204903	0.00269786	0.000943072	0.000258007	0.00231729	0.00485139	0.000552483	0.000128108	0.00172971	0.060834	0.00193728	0.00431096	0.0152901	0.000821233	0.00233071	0.00114439	0.000515704
2			0.000312198	0.000179281	0.000889514	0.00052451	0.000793299	8.59588e-05	0.000540287	0.00130452	0.000858492	0.00520582	0.000432349	0.00341304	0.000525377	9.12616e-05	0.00103507	0.00102114	0.000490274	0.0100353	0.000440722	0.0251965	0.00208216	0.00107527	0.000593139	0.000568521	0.000476791	0.00195716	0.00140246	0.000318451	0.00180355	0.0258415	0.00228383	0.00412977	0.00104571	0.000317237	0.00235181	0.00572506	0.000757825	0.000223018	0.00222299	0.0600354	0.00243519	0.00512838	0.0233296	0.000806155	0.0021078	0.00148081	0.0002764
2			0.000174466	0.000151922	0.00058617	0.000357005	0.000622818	7.01084e-05	0.000378518	0.00138834	0.000648982	0.00426039	0.000230518	0.00240453	0.000414847	7.12301e-05	0.000773474	0.000877246	0.000503059	0.00940794	0.00038404	0.0145054	0.00169681	0.0011804	0.00047072	0.000460116	0.000407235	0.0017086	0.00106379	0.000211892	0.00132114	0.0160102	0.00187525	0.0042126	0.000814652	0.000318333	0.00242088	0.00390623	0.00061021	8.07547e-05	0.00203224	0.056851	0.00236764	0.00484888	0.0193771	0.000721231	0.00296595	0.00140485	0.000242688
2			0.000449322	0.000229623	0.00113927	0.000963481	0.00114789	0.000171406	0.000615292	0.0025595	0.00166532	0.00474917	0.000562322	0.00751582	0.000879386	0.000283897	0.000974873	0.00142765	0.000874982	0.00928865	0.000904014	0.0573701	0.00324961	0.00246419	0.000971305	0.00209125	0.000584134	0.00321648	0.00209369	0.000211594	0.00201159	0.0613621	0.00206203	0.0122629	0.00179965	0.00087763	0.00384015	0.00515289	0.000913763	0.00023639	0.00459164	0.0534489	0.0057755	0.00598593	0.0571451	0.00185397	0.005337	0.00135268	0.000398915
2			0.000292088	0.000175075	0.000743417	0.000539464	0.000622735	0.000103917	0.000399366	0.00139387	0.000656039	0.00466949	0.000285943	0.00616192	0.000410352	0.000101627	0.000722925	0.000889956	0.000613707	0.00895449	0.000665176	0.0235964	0.00162808	0.00169008	0.000530137	0.000583214	0.000316354	0.00202942	0.00122385	0.000151124	0.00137926	0.019254	0.00170737	0.00338925	0.00105585	0.000360203	0.00280926	0.00386277	0.000555836	9.87014e-05	0.00236902	0.0375421	0.00180412	0.00411678	0.0199609	0.000800767	0.00189235	0.00129158	0.00020963
2			0.000231642	0.00016289	0.000764025	0.000368122	0.000707454	5.68412e-05	0.000386833	0.00175973	0.000589435	0.00483074	0.000353138	0.00205746	0.000363204	6.7134e-05	0.000733946	0.00115827	0.000503414	0.0100986	0.000326325	0.00997481	0.00166833	0.000827943	0.000537732	0.000415045	0.000416784	0.00222198	0.00148991	0.000200233	0.00193954	0.0118008	0.00185773	0.00277179	0.000943482	0.000315349	0.00277778	0.00393439	0.000810478	0.000132344	0.00167237	0.0595959	0.0024151	0.00412823	0.0224661	0.00148127	0.00214216	0.00109334	0.000223929
2			0.000338374	0.000206572	0.00130091	0.000518096	0.000962993	8.11458e-05	0.000477056	0.00364933	0.0010417	0.00505868	0.000544737	0.00260944	0.000589814	0.000109621	0.00101296	0.00206586	0.000575626	0.0118619	0.000460309	0.0233122	0.00296404	0.00145879	0.000677023	0.000956834	0.000666922	0.00453779	0.00143452	0.000188003	0.00197184	0.0355769	0.00185164	0.00703102	0.00126731	0.00064734	0.00616572	0.00567373	0.000884085	0.000315168	0.00242579	0.0671031	0.00339779	0.00624226	0.027158	0.00071906	0.00392084	0.00167503	0.000450274
2			0.000248663	0.000194779	0.000616647	0.000481899	0.000748835	7.04338e-05	0.000398366	0.00133181	0.000773042	0.00508896	0.000235149	0.00305136	0.000380593	7.73295e-05	0.000694926	0.000912541	0.000488385	0.0107447	0.000361734	0.0240982	0.00181757	0.000909214	0.000499443	0.000426445	0.000394468	0.00181209	0.00116508	0.000201952	0.00127337	0.0276717	0.00182458	0.0028725	0.000926356	0.000370912	0.00255462	0.00426811	0.000428936	0.000159641	0.00207564	0.0577636	0.00200349	0.00416534	0.0207155	0.000664844	0.00242939	0.00104629	0.000445049
2			0.000498156	0.000447016	0.00136586	0.000704756	0.00111698	0.000152572	0.000565718	0.00158321	0.00119927	0.00659972	0.00033262	0.00375858	0.000686434	3.62556e-05	0.000955201	0.00147803	0.000690252	0.0104537	0.000381989	0.0203504	0.00281044	0.0012509	0.000936822	0.000551725	0.000647181	0.00173964	0.00209511	0.000511271	0.00170242	0.0267422	0.00282786	0.00532541	0.00088956	0.000392314	0.00173737	0.00446539	0.000439256	0.000118692	0.00242626	0.0698077	0.00155925	0.00402966	0.0207816	0.00066372	0.00168805	0.00251916	0.000171544
2			0.000171386	0.000128932	0.000403961	0.000297151	0.00055582	3.92027e-05	0.000500509	0.00104157	0.000458481	0.00425635	0.000199412	0.00180702	0.000284953	5.38733e-05	0.000914801	0.000820599	0.000366347	0.00971176	0.000242675	0.012467	0.00130886	0.000770372	0.000493589	0.000284716	0.000358556	0.00154756	0.00110391	0.000245859	0.00107158	0.0147772	0.00160955	0.00240829	0.000693461	0.000190554	0.00202461	0.00437703	0.000397014	0.000123676	0.00165132	0.0450426	0.00140842	0.00397384	0.0138661	0.0005242	0.00207669	0.00160445	0.000204754
2			0.000274285	0.000174373	0.000840508	0.000532822	0.000863436	7.75746e-05	0.000418293	0.0020764	0.00107651	0.00430319	0.000495294	0.00193981	0.000592682	0.000104959	0.00073379	0.00120997	0.000544501	0.00997066	0.000322684	0.0216772	0.00290727	0.000667353	0.000578419	0.000756113	0.000471168	0.00245094	0.00182184	0.000183558	0.0016313	0.039331	0.00194516	0.00336501	0.00111366	0.000575857	0.00275704	0.00397374	0.00053752	0.000211554	0.00282136	0.0587889	0.0028706	0.00451411	0.0453114	0.000904171	0.00425267	0.00135754	0.00031235
2			0.000173345	0.000141589	0.000376719	0.000273701	0.000457692	5.70421e-05	0.00034421	0.00081163	0.000368996	0.00406225	0.000177677	0.00195822	0.000320303	5.2339e-05	0.00055419	0.000701922	0.000397453	0.00726331	0.000206349	0.0087208	0.000999784	0.00087912	0.00042017	0.000233837	0.000215651	0.00116298	0.000990931	0.000153315	0.000768042	0.00786939	0.00139533	0.00251782	0.00068008	0.00020646	0.00120332	0.00318492	0.000278127	6.99964e-05	0.00116926	0.036528	0.00136663	0.00294218	0.00980682	0.000575122	0.00128519	0.00106811	0.000225743
2			0.000149053	0.000162347	0.000484575	0.00038419	0.000697248	7.86115e-05	0.000344219	0.00106661	0.000603135	0.00421916	0.000202869	0.00318784	0.000436303	4.93415e-05	0.000646944	0.000865295	0.000530614	0.00921232	0.000398504	0.0169919	0.00185127	0.00103342	0.00045918	0.000471658	0.000342705	0.00152094	0.00114291	0.000133811	0.00112463	0.0161369	0.00157909	0.00298721	0.000741785	0.000283081	0.00209148	0.0038209	0.000378667	0.000120405	0.0017112	0.0627677	0.00206444	0.00366103	0.0172646	0.000683755	0.00286439	0.000939115	0.000421675
2			0.00031605	0.000191913	0.000927464	0.000571765	0.000753306	8.77742e-05	0.000458579	0.00243674	0.000750106	0.00516425	0.000439818	0.00488114	0.000394389	0.00013293	0.000936329	0.00154552	0.000599122	0.0117362	0.000643704	0.0221056	0.00186108	0.00202574	0.000640035	0.000635793	0.000424219	0.00322727	0.00157562	0.00018565	0.00182696	0.0183739	0.00200907	0.00476156	0.00130724	0.000500928	0.00437022	0.00439648	0.000757425	0.000117891	0.003125	0.0522061	0.00216704	0.0046906	0.0297542	0.0010905	0.00348547	0.00118328	0.000242573
2			0.000294441	0.000166336	0.000679666	0.000483919	0.000686776	5.67959e-05	0.000371881	0.0012086	0.000680481	0.00556858	0.000281198	0.00343042	0.000294402	8.52934e-05	0.000708553	0.00110558	0.000577428	0.011984	0.000478831	0.0149753	0.00137037	0.00126535	0.000550167	0.000353613	0.000387682	0.00192616	0.00178532	0.000127859	0.0017189	0.0180559	0.00175338	0.00311299	0.00102399	0.000320693	0.00224363	0.00436988	0.00048407	0.000139909	0.00180517	0.0392021	0.00173301	0.00409659	0.0206255	0.000789929	0.00142297	0.000747835	0.000404638
2			0.000196031	0.000152531	0.000478629	0.000316616	0.000601115	4.25112e-05	0.000423364	0.000933922	0.00048887	0.00501612	0.000194563	0.00184932	0.00031689	4.86259e-05	0.000767845	0.000719594	0.000477243	0.0101597	0.000235274	0.00933492	0.00126441	0.000797652	0.000494294	0.000322395	0.000351138	0.00130794	0.00104102	0.000151473	0.000978213	0.0131801	0.00161025	0.00220744	0.000820042	0.00023155	0.00135914	0.00382287	0.000276387	0.000110471	0.00150439	0.0474228	0.00152992	0.00402023	0.0155245	0.000604669	0.00240187	0.00108859	0.000268755
2			0.000250195	0.000151156	0.000557876	0.000335491	0.000592391	6.20553e-05	0.000424824	0.00116354	0.000538576	0.00516164	0.000291797	0.00223534	0.000325572	7.70574e-05	0.000695791	0.000896019	0.000489901	0.00953193	0.000272602	0.0106071	0.00124079	0.000915714	0.000561847	0.000324441	0.000316189	0.00161476	0.0012288	0.000139355	0.00135135	0.010648	0.00162748	0.00235572	0.000900043	0.000284496	0.00214227	0.00377816	0.000386811	0.000132822	0.0017354	0.0384693	0.00144607	0.00373427	0.013644	0.000739073	0.00185732	0.00107774	0.000179825
2			0.000303664	0.000190435	0.000795332	0.000347451	0.000732712	7.23613e-05	0.000438781	0.00149374	0.000621093	0.0054918	0.000312532	0.00197064	0.000444204	7.79867e-05	0.000799473	0.00113838	0.000555738	0.0108517	0.000280941	0.0123565	0.00181087	0.00127216	0.000556963	0.000426636	0.000361945	0.00203552	0.00114735	0.000206109	0.0013066	0.0157874	0.00206821	0.00398199	0.000890188	0.000290346	0.00279783	0.00464599	0.000513849	0.000143656	0.00229894	0.0627986	0.00193532	0.00491645	0.0186777	0.000626913	0.00250172	0.00126963	0.000380028
2			0.000346809	0.000187148	0.000763233	0.000418255	0.000675551	9.69086e-05	0.000476485	0.00186386	0.000579415	0.00599574	0.000336476	0.00407973	0.000342758	9.72455e-05	0.000679745	0.00115242	0.000646637	0.0113845	0.000421139	0.0160491	0.001501	0.0015215	0.000528542	0.000481365	0.000325128	0.00214182	0.00126894	0.000153957	0.00153879	0.0145778	0.00172035	0.0035279	0.000912303	0.000289157	0.0025208	0.00388455	0.000680323	9.15644e-05	0.00179023	0.0470486	0.00152527	0.00405953	0.0147448	0.000708541	0.00155355	0.00119552	0.000248476
2			0.000194691	0.000141369	0.000518311	0.000401223	0.000563142	5.25638e-05	0.000411921	0.000982002	0.00064684	0.00448915	0.000264321	0.00253335	0.00031993	6.91098e-05	0.000771214	0.000760537	0.000496534	0.00992208	0.000314167	0.0167737	0.00135774	0.00101914	0.000544607	0.000434994	0.000377305	0.00137214	0.00111375	0.000212921	0.00148209	0.0180471	0.00175842	0.00399412	0.000904581	0.000286776	0.00173522	0.00378711	0.00054301	0.000118612	0.00183943	0.038814	0.00193813	0.00386944	0.016738	0.000778516	0.00182065	0.000968273	0.000289987
2			0.000212452	0.000160089	0.000754325	0.000332156	0.000666724	6.97347e-05	0.000382059	0.00186041	0.000640593	0.00418266	0.000369325	0.00168661	0.000521799	9.58659e-05	0.000747894	0.00105208	0.000341739	0.00957322	0.000287156	0.0139131	0.00189265	0.000599642	0.000503065	0.000646104	0.000353702	0.00207811	0.000916108	0.000324235	0.0012849	0.0206959	0.00180868	0.00267002	0.000723666	0.000326589	0.00233093	0.00372012	0.00054513	0.000126363	0.00160947	0.05695	0.00214598	0.0038388	0.0185301	0.000726765	0.00310724	0.00119588	0.000276319
2			0.000214243	0.000171686	0.000818035	0.000328471	0.000744553	8.62102e-05	0.000393818	0.00183738	0.000702359	0.00471444	0.000390481	0.00204582	0.000601824	0.000103687	0.000769982	0.00111017	0.000446827	0.0110675	0.000304304	0.0132312	0.00239188	0.00135345	0.000578283	0.000798567	0.000374012	0.00197026	0.000936442	0.000238913	0.00140089	0.0241035	0.00195317	0.00497146	0.00092446	0.00049362	0.00273796	0.00427082	0.000563194	0.000112547	0.00146169	0.0528177	0.00261523	0.00430107	0.0198865	0.000664419	0.00442255	0.00135128	0.000415337
2			0.000212515	0.000157585	0.000683618	0.000280192	0.000748891	4.32163e-05	0.00055331	0.00177884	0.000709385	0.00448609	0.000336497	0.00070778	0.000393938	6.89497e-05	0.0011888	0.00132848	0.000531309	0.00914854	0.000139707	0.00847676	0.00188278	0.000396785	0.000520246	0.000443471	0.00038689	0.00261949	0.00146756	0.000332343	0.00135741	0.0209545	0.00150567	0.00233552	0.000769165	0.000298177	0.00365087	0.00509559	0.000442781	0.00016504	0.00196644	0.0490703	0.00211085	0.00368331	0.0244129	0.000722728	0.00311633	0.00174772	0.000409699
2			0.000599626	0.00034644	0.00211249	0.00105185	0.0014804	0.000159887	0.000501036	0.00420101	0.00182576	0.00678369	0.000672118	0.00402722	0.00114897	0.00012468	0.000815211	0.00218353	0.000600569	0.0139094	0.000624965	0.0362434	0.00478168	0.00146954	0.000977647	0.00153228	0.000487585	0.00462972	0.00181475	0.000233765	0.00232093	0.0573688	0.00235989	0.00891288	0.0015393	0.000835957	0.00620052	0.00502609	0.00100074	8.02105e-05	0.00332562	0.0528626	0.00576878	0.00628735	0.0408673	0.000776464	0.00376824	0.00129414	0.000309724
2			0.000345727	0.000274212	0.00144378	0.000716887	0.00109219	0.000114029	0.000478736	0.00237626	0.00129516	0.00576353	0.000516716	0.00471606	0.000623534	0.000170309	0.000904546	0.00163034	0.000634784	0.0132734	0.000695502	0.0319562	0.00267506	0.0018721	0.000809181	0.00104127	0.000669185	0.00323686	0.00216258	0.000291437	0.00238422	0.0328787	0.00232001	0.00660701	0.00155408	0.000719329	0.00393034	0.00511718	0.000827516	0.000268314	0.00438615	0.0599351	0.00387543	0.00596174	0.0315667	0.00137632	0.00408262	0.0013677	0.000332542
2			0.000259052	0.000150823	0.000770806	0.000319029	0.000618193	5.60907e-05	0.000462569	0.00168345	0.000549238	0.00488962	0.000363345	0.0021359	0.000287634	6.60257e-05	0.000788368	0.000869237	0.000418765	0.0113535	0.000344311	0.0113233	0.00141731	0.00101486	0.000526628	0.000466596	0.000294106	0.0019487	0.000981287	0.000210923	0.00161417	0.0151324	0.00164812	0.00256702	0.000777544	0.000295865	0.00259145	0.00402523	0.000732802	0.000156917	0.00135032	0.0391605	0.00187897	0.00409106	0.0146801	0.000564198	0.00223502	0.00119352	0.000313556
2			0.000219698	0.000228403	0.000566054	0.000466275	0.000853247	9.31722e-05	0.000700437	0.00109603	0.000809989	0.00605083	0.000332524	0.00299012	0.000560216	7.76146e-05	0.0012336	0.00108904	0.000680918	0.0107994	0.000366353	0.014746	0.00192472	0.000967827	0.000707564	0.000359029	0.000505698	0.00152604	0.00155899	0.000417563	0.0013748	0.0197889	0.00231866	0.00441917	0.000920346	0.000264341	0.00161768	0.00604104	0.000421416	0.000104709	0.00203528	0.0559831	0.00199806	0.00425201	0.0184352	0.00083768	0.00183955	0.00244728	0.000327028
2			0.000280115	0.000164171	0.000726801	0.000364694	0.000721499	6.81637e-05	0.000458587	0.000887055	0.00057104	0.00585107	0.000345787	0.00210529	0.000487914	7.45994e-05	0.000747057	0.00114954	0.000538155	0.0106832	0.000345781	0.0141226	0.00186666	0.00093934	0.000609931	0.000454441	0.000336616	0.00184476	0.0013687	0.000127498	0.00161261	0.0184528	0.00201837	0.00330194	0.0010526	0.000265514	0.00205163	0.00489817	0.000512925	0.000151589	0.00184167	0.0533382	0.00179859	0.00446494	0.0180902	0.000705007	0.00175684	0.00101784	0.000379722
2			0.000158566	0.000164192	0.00064324	0.000279766	0.000593068	9.99085e-05	0.000376108	0.00160337	0.000455832	0.00401629	0.000248488	0.00268047	0.000412562	9.70491e-05	0.000720006	0.00103306	0.000446424	0.00858119	0.000380709	0.0106646	0.00165494	0.000972305	0.000485101	0.000442441	0.000337623	0.00191193	0.000933965	0.00025582	0.00147712	0.0113845	0.00173122	0.00213834	0.000721697	0.000246015	0.00285723	0.003993	0.000727972	0.000138965	0.00126698	0.0533556	0.00170174	0.00396598	0.0125553	0.00048216	0.00197282	0.00128335	0.000417624
2			0.000234174	0.00015564	0.000619181	0.000470261	0.000633394	5.84879e-05	0.000399768	0.0012628	0.000793372	0.00469126	0.000286649	0.00260274	0.000371536	7.42142e-05	0.00075934	0.000947262	0.000553685	0.0107513	0.000335464	0.0208125	0.00144674	0.00100096	0.000555653	0.00052773	0.000321594	0.00175146	0.00152912	0.00018034	0.00118976	0.0271963	0.00168022	0.00401259	0.000911697	0.000307365	0.00183668	0.00388658	0.000377907	0.000111487	0.00233747	0.0334448	0.00219551	0.00381094	0.0209651	0.000743963	0.00199095	0.00101601	0.000328606
2			0.000163207	0.00015612	0.000534367	0.000307988	0.000620482	6.0349e-05	0.000397234	0.00128604	0.000616316	0.0039479	0.000273058	0.0015937	0.000514523	5.35042e-05	0.000751304	0.000725569	0.000383916	0.00831234	0.000217463	0.0119845	0.00191428	0.000596306	0.000478083	0.000409654	0.000324701	0.00126449	0.000901133	0.000230856	0.00106714	0.0197673	0.00141067	0.00217538	0.000613958	0.0002553	0.00159968	0.00390748	0.000375664	0.000142994	0.00126991	0.0454624	0.00170651	0.00363184	0.0162562	0.000508601	0.00191797	0.00135661	0.000299577
2			0.000259475	0.000164599	0.000683329	0.000418522	0.000729565	7.14143e-05	0.000384082	0.00152947	0.000788089	0.00493418	0.000390188	0.00155631	0.000637653	9.76818e-05	0.000623642	0.00103918	0.000509105	0.0100811	0.000245468	0.0167279	0.00250067	0.000898037	0.000605263	0.000788874	0.000339673	0.00186322	0.00139068	0.000159475	0.00160476	0.0366783	0.00178124	0.0057197	0.000950645	0.000420521	0.00231137	0.00384823	0.000555346	0.000115767	0.0016118	0.0521324	0.00336238	0.00401117	0.0243663	0.000782016	0.00292024	0.000969176	0.000293954
2			0.00110259	0.000313525	0.00139736	0.000358263	0.000952014	0.000172672	0.00118934	0.00161916	0.000440044	0.0135207	0.000464842	0.00282337	0.000316424	0.000258988	0.00116173	0.00212479	0.00114759	0.012895	0.000455936	0.00605106	0.000909017	0.00175907	0.0015845	0.000580774	0.000529331	0.003025	0.00138729	0.00013124	0.0014758	0.00496879	0.0019831	0.00260756	0.00162791	0.000256451	0.00304586	0.00946095	0.000514008	0.000245465	0.00102149	0.0306553	0.00111199	0.00491348	0.00708063	0.000718087	0.00159221	0.00152869	0.000607678
2			0.000230179	0.000152152	0.000536601	0.000275664	0.000624342	7.8588e-05	0.000393728	0.000895603	0.000428694	0.00488865	0.000265286	0.00188689	0.000421875	9.70118e-05	0.000731654	0.000897655	0.000477143	0.00985279	0.000256927	0.00909662	0.00148896	0.00124958	0.000574971	0.000450022	0.000350049	0.00150096	0.000977276	0.000221762	0.00146237	0.0112704	0.00177263	0.00344072	0.000924519	0.000264306	0.00199379	0.00427665	0.000477722	7.84878e-05	0.00130189	0.048669	0.00167016	0.00398202	0.0122435	0.000643516	0.00187021	0.00117615	0.000318768
2			0.000215655	0.000185014	0.000722352	0.000489524	0.000793719	7.98048e-05	0.000345938	0.0017632	0.000885123	0.00436229	0.000379777	0.0035516	0.000607479	0.000154642	0.000797474	0.00113324	0.00054126	0.00966774	0.000512888	0.0277	0.00235238	0.00110369	0.000664022	0.00107538	0.000414884	0.00199186	0.00118892	0.000221786	0.00171958	0.0352591	0.00205017	0.00427122	0.00101644	0.000585794	0.00248475	0.00434809	0.000762155	0.000161179	0.00275054	0.0714687	0.00314049	0.00420135	0.0233564	0.000730304	0.00533855	0.00116105	0.000364664
2			0.000215095	0.000179434	0.000721576	0.00044354	0.000775362	7.61671e-05	0.000445206	0.00107641	0.000764713	0.00480492	0.000330217	0.00295566	0.000468778	8.68088e-05	0.000864477	0.00106664	0.000518168	0.0102831	0.000398631	0.0198283	0.00180527	0.00151767	0.000578452	0.000653403	0.000449969	0.00215183	0.00123756	0.000203221	0.00148757	0.0207433	0.00227195	0.00614511	0.00103508	0.000377266	0.00268222	0.0046205	0.000604705	0.000234808	0.00264833	0.0576571	0.0028135	0.00505473	0.0228554	0.000997284	0.00298602	0.00137552	0.000312888
2			0.000258604	0.000188436	0.000899359	0.000494465	0.00091492	7.1756e-05	0.000498244	0.00235162	0.000812905	0.00539263	0.000364713	0.00255356	0.000439755	8.88722e-05	0.000981088	0.00111925	0.000512471	0.0133525	0.000412208	0.024286	0.00196606	0.00148437	0.000620619	0.000580303	0.000447973	0.0028669	0.00127786	0.000180744	0.0017086	0.0239661	0.00181154	0.00704056	0.00117162	0.000382499	0.00372622	0.00525166	0.000623739	0.000227855	0.00162126	0.0463147	0.00252127	0.00464855	0.0162909	0.000780924	0.0024026	0.00107967	0.000556213
2			0.000331767	0.000168936	0.00061383	0.000384752	0.000722525	5.53616e-05	0.000420932	0.00126302	0.000672135	0.00526403	0.000342596	0.00147992	0.000474207	7.43822e-05	0.000821544	0.000911574	0.000524322	0.0101742	0.000260033	0.0146175	0.0019408	0.000581514	0.000585364	0.000458607	0.000377098	0.00166594	0.00122305	0.000244673	0.00150786	0.0266446	0.00196944	0.00260134	0.000811643	0.000275041	0.0020886	0.00427632	0.000750834	0.000142173	0.00161602	0.0516662	0.00194766	0.00463484	0.0205401	0.000520243	0.00271303	0.00137895	0.000217005
2			0.000244924	0.000187513	0.000727729	0.000504489	0.000811872	7.52974e-05	0.000438679	0.00151994	0.000771844	0.00444048	0.000359852	0.00378331	0.000506836	7.95844e-05	0.000814692	0.00105265	0.000534813	0.0098737	0.000419159	0.0225812	0.00201949	0.000941569	0.000549992	0.000505416	0.00043976	0.00197243	0.00151987	0.000230164	0.00150673	0.0216391	0.0022288	0.00309102	0.00108354	0.000396922	0.00233676	0.00447618	0.000387995	0.000171861	0.0019822	0.0746226	0.00183927	0.00406504	0.0255241	0.00100592	0.00358944	0.000993001	0.000301525
2			0.000248642	0.000211896	0.000684136	0.000382188	0.000799567	7.81571e-05	0.00044387	0.00197439	0.000700071	0.00534406	0.00030916	0.00204768	0.000443422	8.74372e-05	0.00075768	0.0013035	0.000595972	0.0113496	0.000312896	0.0131047	0.00194926	0.000983746	0.000674246	0.000480808	0.000425387	0.0028346	0.00140812	0.000212594	0.00196434	0.0179945	0.00203836	0.00400209	0.00107156	0.000347156	0.00390994	0.00483984	0.000798689	0.000206217	0.00180967	0.0533407	0.00214622	0.00429875	0.0165258	0.000791482	0.00289212	0.00101356	0.000580001
[truncated: 152 more columns]
